# Supplementary material for: Tracking the introduction and spread of SARS-CoV-2 in coastal Kenya
Source: Nat Commun. 2021 Aug 10;12:4809. doi: 10.1038/s41467-021-25137-x (PMC8355311; doi:10.1038/s41467-021-25137-x)
Supplement: Supplementary file 5 — Supplementary Data 1 [file 41467_2021_25137_MOESM5_ESM.zip]

Archive with 4 entries (4 files):
- ncov_coast_global.json
- __MACOSX/._ncov_coast_global.json
- ncov_coast_local.json
- __MACOSX/._ncov_coast_local.json
