# Supplementary material for: Tracking the introduction and spread of SARS-CoV-2 in coastal Kenya
Source: Nat Commun. 2021 Aug 10;12:4809. doi: 10.1038/s41467-021-25137-x (PMC8355311; doi:10.1038/s41467-021-25137-x)
Supplement: Supplementary file 5 — Supplementary Data 1 [file 41467_2021_25137_MOESM5_ESM.zip › ncov_coast_global.json]

{
  "meta": {
    "build_url": "https://github.com/george-githinji/ncov-kenyan-coast",
    "colorings": [
      {
        "key": "clade_membership",
        "title": "Clade",
        "type": "categorical"
      },
      {
        "key": "num_date",
        "title": "Sampling date",
        "type": "continuous"
      },
      {
        "key": "gt",
        "title": "Genotype",
        "type": "categorical"
      },
      {
        "key": "subclade_membership",
        "title": "Emerging Clade",
        "type": "categorical"
      },
      {
        "key": "pangolin_lineage",
        "title": "Pangolin Lineage",
        "type": "categorical"
      },
      {
        "key": "Nextstrain_clade",
        "title": "NextStrain Clade",
        "type": "categorical"
      },
      {
        "key": "GISAID_clade",
        "title": "GISAID Clade",
        "type": "categorical"
      },
      {
        "key": "location",
        "scale": [
          [
            "South Coast District",
            "#5E1D9D"
          ],
          [
            "Holon",
            "#5A1DA1"
          ],
          [
            "Haifa",
            "#551EA4"
          ],
          [
            "Halhul",
            "#531EA6"
          ],
          [
            "Maale-Edumim",
            "#511EA8"
          ],
          [
            "Majdal Bani Fadil",
            "#4F1EAA"
          ],
          [
            "Qusra",
            "#4E20AB"
          ],
          [
            "Balata",
            "#4E21AD"
          ],
          [
            "Hawali",
            "#4D23AE"
          ],
          [
            "Dasman",
            "#4C24AF"
          ],
          [
            "Ar Rustaq",
            "#4928B4"
          ],
          [
            "Nizwa",
            "#492AB5"
          ],
          [
            "Manah",
            "#482BB6"
          ],
          [
            "Samail",
            "#472DB8"
          ],
          [
            "Gilgit",
            "#462EB9"
          ],
          [
            "Bengaluru Urban",
            "#4530BB"
          ],
          [
            "Mahbubnagar",
            "#4531BC"
          ],
          [
            "Hyderabad",
            "#4433BE"
          ],
          [
            "Nizamabad",
            "#4334BF"
          ],
          [
            "Mumbai",
            "#4236C0"
          ],
          [
            "Thane",
            "#4137C2"
          ],
          [
            "Raigad",
            "#4038C3"
          ],
          [
            "Aurangabad",
            "#403AC4"
          ],
          [
            "Rajkot",
            "#403CC5"
          ],
          [
            "Kapadvanj",
            "#403EC6"
          ],
          [
            "Kolkata",
            "#4040C6"
          ],
          [
            "Palwal",
            "#4041C7"
          ],
          [
            "Kathmandu",
            "#3F43C8"
          ],
          [
            "Chandpur",
            "#3F45C8"
          ],
          [
            "Narail",
            "#3F47C9"
          ],
          [
            "Mirpur",
            "#3F49C9"
          ],
          [
            "Dhaka",
            "#3F4BCA"
          ],
          [
            "Kodomtoly",
            "#3F4CCB"
          ],
          [
            "Pabna",
            "#3F4ECB"
          ],
          [
            "Moulvibazar",
            "#3F50CC"
          ],
          [
            "Singapore",
            "#3F52CD"
          ],
          [
            "Wuhan",
            "#3F54CD"
          ],
          [
            "Qingdao",
            "#3F56CE"
          ],
          [
            "Dalian",
            "#3E57CE"
          ],
          [
            "Harbin",
            "#3E59CF"
          ],
          [
            "Hanoi",
            "#3E5BD0"
          ],
          [
            "Hong Kong",
            "#3E5DD0"
          ],
          [
            "Purwakarta",
            "#3F5FD0"
          ],
          [
            "Bogor Regency",
            "#3F60D0"
          ],
          [
            "Sidoarjo",
            "#3F62CF"
          ],
          [
            "Surabaya",
            "#4064CF"
          ],
          [
            "Manado",
            "#4065CF"
          ],
          [
            "Kaohsiung",
            "#4067CF"
          ],
          [
            "Taoyuan",
            "#4069CF"
          ],
          [
            "Taipei",
            "#416ACF"
          ],
          [
            "Gyeonggi",
            "#416CCE"
          ],
          [
            "Seoul",
            "#416ECE"
          ],
          [
            "Kyoto",
            "#426FCE"
          ],
          [
            "Nagoya",
            "#4271CE"
          ],
          [
            "Aichi",
            "#4273CE"
          ],
          [
            "Tokyo",
            "#4375CD"
          ],
          [
            "Waitemata",
            "#4376CD"
          ],
          [
            "Auckland",
            "#4378CD"
          ],
          [
            "Counties Manukau",
            "#437ACD"
          ],
          [
            "Gold Coast",
            "#447BCD"
          ],
          [
            "Brisbane",
            "#447DCC"
          ],
          [
            "Sydney",
            "#457ECB"
          ],
          [
            "Guediawaye",
            "#4580CA"
          ],
          [
            "Yeumbeul",
            "#4681CA"
          ],
          [
            "Sangalkam",
            "#4682C9"
          ],
          [
            "Touba",
            "#4784C8"
          ],
          [
            "Bobo Dioulasso",
            "#4785C7"
          ],
          [
            "Bati\u00e9",
            "#4886C6"
          ],
          [
            "Gaoua",
            "#4888C5"
          ],
          [
            "Bata",
            "#4989C5"
          ],
          [
            "Malabo",
            "#4A8AC4"
          ],
          [
            "Baney",
            "#4A8CC3"
          ],
          [
            "Klipfontein",
            "#4B8DC2"
          ],
          [
            "Tygerberg",
            "#4B8EC1"
          ],
          [
            "uMkhanyakude",
            "#4C90C0"
          ],
          [
            "Ugu",
            "#4C91BF"
          ],
          [
            "eThekwini",
            "#4D92BF"
          ],
          [
            "Berea",
            "#4D94BE"
          ],
          [
            "Morningside",
            "#4E95BD"
          ],
          [
            "uMgungundlovu",
            "#4F96BC"
          ],
          [
            "KwaDukuza",
            "#4F97BA"
          ],
          [
            "uMzinyathi",
            "#5098B9"
          ],
          [
            "Xai Xai",
            "#5199B8"
          ],
          [
            "Pemba",
            "#519AB7"
          ],
          [
            "Antananarivo",
            "#529BB5"
          ],
          [
            "Fenoarivo",
            "#539CB4"
          ],
          [
            "Queluz",
            "#549DB3"
          ],
          [
            "Amadora",
            "#549EB2"
          ],
          [
            "Cacem",
            "#559EB0"
          ],
          [
            "Agualva",
            "#569FAF"
          ],
          [
            "Rio de Mouro",
            "#57A0AE"
          ],
          [
            "Algueir\u00e3o-Mem Martins",
            "#57A1AD"
          ],
          [
            "Cova da Moura",
            "#58A2AB"
          ],
          [
            "Arroyo de la Luz",
            "#59A3AA"
          ],
          [
            "Bimenes",
            "#5AA4A9"
          ],
          [
            "Sevilla",
            "#5AA5A7"
          ],
          [
            "Madrid",
            "#5BA6A6"
          ],
          [
            "Bizkaia",
            "#5CA7A5"
          ],
          [
            "Vitoria-Gasteiz",
            "#5DA8A4"
          ],
          [
            "San Sebastian",
            "#5EA8A2"
          ],
          [
            "Barcelona",
            "#5FA9A1"
          ],
          [
            "Badalona",
            "#5FAA9F"
          ],
          [
            "Brest",
            "#60AA9E"
          ],
          [
            "Rouen",
            "#61AB9C"
          ],
          [
            "Poitiers",
            "#62AB9B"
          ],
          [
            "Limoges",
            "#63AC9A"
          ],
          [
            "Boulogne Billancourt",
            "#64AD98"
          ],
          [
            "Argenteuil",
            "#65AD97"
          ],
          [
            "Paris",
            "#66AE95"
          ],
          [
            "Santes",
            "#67AF94"
          ],
          [
            "Leers",
            "#68AF92"
          ],
          [
            "Montpellier",
            "#69B091"
          ],
          [
            "N\u00eemes",
            "#6AB090"
          ],
          [
            "Saint-Etienne",
            "#6BB18E"
          ],
          [
            "Lyon",
            "#6CB28D"
          ],
          [
            "Bourgoin-Jallieu",
            "#6DB28B"
          ],
          [
            "Chambery",
            "#6EB38A"
          ],
          [
            "Saint-Julien-en-Genevois",
            "#6FB389"
          ],
          [
            "Contamines",
            "#70B487"
          ],
          [
            "Marseille",
            "#71B486"
          ],
          [
            "Tourpes",
            "#72B485"
          ],
          [
            "Sirault",
            "#73B583"
          ],
          [
            "Tubize",
            "#74B582"
          ],
          [
            "Braine-l'Alleud",
            "#75B680"
          ],
          [
            "Molenbeek-Saint-Jean",
            "#77B67F"
          ],
          [
            "Evere",
            "#78B67E"
          ],
          [
            "Steenokkerzeel",
            "#79B77C"
          ],
          [
            "Puurs",
            "#7AB77B"
          ],
          [
            "Kessel-Lo",
            "#7BB77A"
          ],
          [
            "Begijnendijk",
            "#7CB878"
          ],
          [
            "Zoutleeuw",
            "#7DB877"
          ],
          [
            "Heusden-Zolder",
            "#7EB976"
          ],
          [
            "Zonhoven",
            "#80B974"
          ],
          [
            "Houthalen-Helchteren",
            "#81B973"
          ],
          [
            "Helmond",
            "#82BA72"
          ],
          [
            "Luxembourg",
            "#83BA70"
          ],
          [
            "Heinsberg District",
            "#84BA6F"
          ],
          [
            "Essen",
            "#86BB6E"
          ],
          [
            "Bielefeld",
            "#87BB6D"
          ],
          [
            "Tuebingen",
            "#88BB6C"
          ],
          [
            "Starnberg",
            "#89BB6B"
          ],
          [
            "Munich",
            "#8BBB6A"
          ],
          [
            "Pavia",
            "#8CBB69"
          ],
          [
            "Siena",
            "#8DBC67"
          ],
          [
            "Verona IT",
            "#8EBC66"
          ],
          [
            "Padova",
            "#90BC65"
          ],
          [
            "Rome",
            "#91BC64"
          ],
          [
            "Bari",
            "#92BC63"
          ],
          [
            "Ischgl",
            "#94BD62"
          ],
          [
            "Mayrhofen",
            "#95BD61"
          ],
          [
            "Linz",
            "#96BD60"
          ],
          [
            "Kvetnice",
            "#99BD5D"
          ],
          [
            "Liberec",
            "#9ABD5C"
          ],
          [
            "Brno",
            "#9CBE5B"
          ],
          [
            "P\u00edsa\u0159ov",
            "#9EBE5A"
          ],
          [
            "Krak\u00f3w",
            "#9FBE59"
          ],
          [
            "Warszawa",
            "#A0BE58"
          ],
          [
            "Martincek",
            "#A2BE57"
          ],
          [
            "Budapest",
            "#A3BE57"
          ],
          [
            "Novi Pazar",
            "#A4BE56"
          ],
          [
            "Kraljevo",
            "#A6BE55"
          ],
          [
            "Krusevac",
            "#A7BE54"
          ],
          [
            "Pancevo",
            "#A8BD53"
          ],
          [
            "Vrsac",
            "#AABD52"
          ],
          [
            "Vrbas",
            "#ABBD52"
          ],
          [
            "Novi Sad",
            "#ACBD51"
          ],
          [
            "Kikinda",
            "#AEBD50"
          ],
          [
            "Subotica",
            "#AFBD4F"
          ],
          [
            "Struga",
            "#B0BD4E"
          ],
          [
            "Ohrid",
            "#B2BD4E"
          ],
          [
            "Veles",
            "#B4BD4C"
          ],
          [
            "Shtip",
            "#B5BD4C"
          ],
          [
            "Rovaniemi",
            "#B7BD4B"
          ],
          [
            "Ust-Ishim",
            "#BABC4A"
          ],
          [
            "Moskalenki",
            "#BBBC49"
          ],
          [
            "Maryanovka",
            "#BDBB49"
          ],
          [
            "Azovo",
            "#BEBB48"
          ],
          [
            "Omsk",
            "#BFBB47"
          ],
          [
            "Novovarshavka",
            "#C0BA47"
          ],
          [
            "La Matanza",
            "#C1BA46"
          ],
          [
            "Puerto Natales",
            "#C3BA46"
          ],
          [
            "Puerto Williams",
            "#C4BA45"
          ],
          [
            "Santiago",
            "#C5B945"
          ],
          [
            "Tierra Amarilla",
            "#C6B944"
          ],
          [
            "Manaus",
            "#C7B944"
          ],
          [
            "Jaru",
            "#C9B843"
          ],
          [
            "Porto Velho",
            "#CAB843"
          ],
          [
            "Cachoeira do Sul",
            "#CBB842"
          ],
          [
            "Pelotas",
            "#CCB742"
          ],
          [
            "Porto Alegre",
            "#CDB642"
          ],
          [
            "Euclides Da Cunha Paulista",
            "#CEB641"
          ],
          [
            "Hortolandia",
            "#CFB541"
          ],
          [
            "Cotia",
            "#D0B441"
          ],
          [
            "S\u00e3o Paulo",
            "#D1B440"
          ],
          [
            "Diadema",
            "#D1B340"
          ],
          [
            "Rio Grande Da Serra",
            "#D2B240"
          ],
          [
            "Guaruj\u00e1",
            "#D3B23F"
          ],
          [
            "Santa Isabel",
            "#D4B13F"
          ],
          [
            "Jacare\u00ed",
            "#D5B03F"
          ],
          [
            "Rio de Janeiro",
            "#D6AF3E"
          ],
          [
            "Vila Velha",
            "#D7AF3E"
          ],
          [
            "Chiclayo",
            "#D8AE3E"
          ],
          [
            "Callao",
            "#D9AD3D"
          ],
          [
            "Lima",
            "#DAAD3D"
          ],
          [
            "Huarochiri",
            "#DBAC3D"
          ],
          [
            "Puerto Baquerizo Moreno",
            "#DCAB3C"
          ],
          [
            "Jipijapa",
            "#DCAA3C"
          ],
          [
            "Calceta",
            "#DDA93C"
          ],
          [
            "General Villamil Playas",
            "#DDA83C"
          ],
          [
            "Babahoyo",
            "#DEA73B"
          ],
          [
            "Ventanas",
            "#DEA63B"
          ],
          [
            "Riobamba",
            "#DFA53B"
          ],
          [
            "Quito",
            "#DFA33B"
          ],
          [
            "Ibarra",
            "#E0A23A"
          ],
          [
            "Urcuqui",
            "#E1A13A"
          ],
          [
            "Awa Reserve",
            "#E1A03A"
          ],
          [
            "Tena",
            "#E29F39"
          ],
          [
            "Leticia",
            "#E29D39"
          ],
          [
            "Tumaco",
            "#E39C39"
          ],
          [
            "Cali",
            "#E39B39"
          ],
          [
            "El Cerrito",
            "#E49A38"
          ],
          [
            "Pereira",
            "#E49938"
          ],
          [
            "Funza",
            "#E59738"
          ],
          [
            "Chia",
            "#E59638"
          ],
          [
            "Zipaquira",
            "#E69537"
          ],
          [
            "Togui",
            "#E69437"
          ],
          [
            "Medellin",
            "#E69237"
          ],
          [
            "Bello",
            "#E69036"
          ],
          [
            "Cartagena",
            "#E68E36"
          ],
          [
            "Santa Marta",
            "#E68D36"
          ],
          [
            "La Cruz",
            "#E68935"
          ],
          [
            "Alajuela",
            "#E68735"
          ],
          [
            "Quesada",
            "#E68434"
          ],
          [
            "San Carlos",
            "#E68234"
          ],
          [
            "Escazu",
            "#E68033"
          ],
          [
            "Alajuelita",
            "#E67F33"
          ],
          [
            "San Jose",
            "#E67D33"
          ],
          [
            "Desamparados",
            "#E67B32"
          ],
          [
            "Perez Zeledon",
            "#E67932"
          ],
          [
            "San Diego CR",
            "#E67832"
          ],
          [
            "Carmen",
            "#E67631"
          ],
          [
            "Tijuana",
            "#E67431"
          ],
          [
            "Snohomish County",
            "#E67231"
          ],
          [
            "King County",
            "#E67030"
          ],
          [
            "Yakima County",
            "#E56E30"
          ],
          [
            "Santa Clara County",
            "#E56C2F"
          ],
          [
            "Los Angeles County",
            "#E5692F"
          ],
          [
            "Orange County CA",
            "#E4672F"
          ],
          [
            "Greater Houston Area",
            "#E4652E"
          ],
          [
            "Caddo Parish",
            "#E4632E"
          ],
          [
            "New Orleans",
            "#E3612D"
          ],
          [
            "Dane County",
            "#E35F2D"
          ],
          [
            "Jefferson County WI",
            "#E35C2C"
          ],
          [
            "Chicago",
            "#E25A2C"
          ],
          [
            "Winnebago County IL",
            "#E2582C"
          ],
          [
            "New York City",
            "#E2562B"
          ],
          [
            "Toronto",
            "#E1542B"
          ],
          [
            "Ottawa",
            "#E1522A"
          ],
          [
            "Nyali",
            "#E14F2A"
          ],
          [
            "Changamwe",
            "#E04D29"
          ],
          [
            "Mvita",
            "#E04B29"
          ],
          [
            "Bamburi",
            "#E04929"
          ],
          [
            "Kisauni",
            "#DF4728"
          ],
          [
            "Jomvu",
            "#DF4528"
          ],
          [
            "Likoni",
            "#DF4227"
          ],
          [
            "Mombasa",
            "#DF4027"
          ],
          [
            "Kilifi North",
            "#DE3E27"
          ],
          [
            "Kilifi South",
            "#DE3C26"
          ],
          [
            "Kaloleni",
            "#DE3A26"
          ],
          [
            "Lamu West",
            "#DD3726"
          ],
          [
            "Lamu East",
            "#DD3525"
          ],
          [
            "Lungalunga",
            "#DD3325"
          ],
          [
            "Matuga",
            "#DD3124"
          ],
          [
            "Msambweni",
            "#DC2F24"
          ],
          [
            "Galole",
            "#DC2C24"
          ],
          [
            "Voi",
            "#DC2A23"
          ],
          [
            "Taveta",
            "#DB2823"
          ]
        ],
        "title": "Location",
        "type": "categorical"
      },
      {
        "key": "division",
        "scale": [
          [
            "South District",
            "#5E1D9D"
          ],
          [
            "Israel",
            "#5D1D9E"
          ],
          [
            "Jerusalem District",
            "#5C1D9F"
          ],
          [
            "Tel Aviv District",
            "#591DA1"
          ],
          [
            "Haifa District",
            "#581EA2"
          ],
          [
            "North District",
            "#571EA3"
          ],
          [
            "Hebron",
            "#561EA4"
          ],
          [
            "Bethlehem",
            "#541EA5"
          ],
          [
            "West Bank",
            "#531EA6"
          ],
          [
            "Nablus",
            "#521EA7"
          ],
          [
            "Beirut",
            "#511EA8"
          ],
          [
            "Amman",
            "#4F1FAA"
          ],
          [
            "Tbilisi",
            "#4E20AC"
          ],
          [
            "Iraq",
            "#4E21AC"
          ],
          [
            "Jeddah",
            "#4D22AD"
          ],
          [
            "Madinah",
            "#4D23AE"
          ],
          [
            "Makkah",
            "#4C23AF"
          ],
          [
            "Saudi Arabia",
            "#4C24AF"
          ],
          [
            "Riyadh",
            "#4B25B0"
          ],
          [
            "Kuwait",
            "#4B26B1"
          ],
          [
            "Bahrain",
            "#4A27B2"
          ],
          [
            "Qom",
            "#4A28B3"
          ],
          [
            "Tehran",
            "#4929B4"
          ],
          [
            "Iran",
            "#492AB5"
          ],
          [
            "Semnan",
            "#482BB6"
          ],
          [
            "United Arab Emirates",
            "#472CB7"
          ],
          [
            "Abu Dhabi",
            "#472DB8"
          ],
          [
            "Dubai",
            "#462EB9"
          ],
          [
            "North Batinah",
            "#462FBA"
          ],
          [
            "South Batinah",
            "#462FBA"
          ],
          [
            "Dakhiliyah",
            "#4530BB"
          ],
          [
            "Muscat",
            "#4531BC"
          ],
          [
            "Nur-Sultan",
            "#4432BD"
          ],
          [
            "Karachi",
            "#4433BE"
          ],
          [
            "Pakistan",
            "#4333BE"
          ],
          [
            "Rawalpindi",
            "#4334BF"
          ],
          [
            "Gilgit Baltistan",
            "#4235C0"
          ],
          [
            "Karnataka",
            "#4236C1"
          ],
          [
            "Telangana",
            "#4137C1"
          ],
          [
            "Maharashtra",
            "#4138C2"
          ],
          [
            "Odisha",
            "#4138C3"
          ],
          [
            "Gujarat",
            "#4039C4"
          ],
          [
            "West Bengal",
            "#403AC4"
          ],
          [
            "Uttar Pradesh",
            "#403BC5"
          ],
          [
            "Delhi",
            "#403CC5"
          ],
          [
            "Haryana",
            "#403DC5"
          ],
          [
            "Kalutara",
            "#403EC6"
          ],
          [
            "Sri Lanka",
            "#4040C6"
          ],
          [
            "Kathmandu",
            "#4041C7"
          ],
          [
            "Chattogram",
            "#4042C7"
          ],
          [
            "Khulna",
            "#3F43C7"
          ],
          [
            "Dhaka",
            "#3F44C8"
          ],
          [
            "Rajshahi",
            "#3F45C8"
          ],
          [
            "Bangladesh",
            "#3F46C9"
          ],
          [
            "Mymensingh",
            "#3F47C9"
          ],
          [
            "Sylhet",
            "#3F48C9"
          ],
          [
            "Rangpur",
            "#3F49CA"
          ],
          [
            "Chonburi",
            "#3F4BCA"
          ],
          [
            "Bangkok",
            "#3F4CCB"
          ],
          [
            "Nonthaburi",
            "#3F4DCB"
          ],
          [
            "Thailand",
            "#3F4ECB"
          ],
          [
            "Selangor",
            "#3F4FCC"
          ],
          [
            "Kuala Lumpur",
            "#3F50CC"
          ],
          [
            "Malaysia",
            "#3F51CC"
          ],
          [
            "Sarawak",
            "#3F52CD"
          ],
          [
            "Mongolia",
            "#3F53CD"
          ],
          [
            "Singapore",
            "#3F54CD"
          ],
          [
            "Hubei",
            "#3F55CE"
          ],
          [
            "Beijing",
            "#3F56CE"
          ],
          [
            "Shandong",
            "#3E57CE"
          ],
          [
            "Zhejiang",
            "#3E58CF"
          ],
          [
            "Shanghai",
            "#3E59CF"
          ],
          [
            "Liaoning",
            "#3E5BD0"
          ],
          [
            "Heilongjiang",
            "#3E5CD0"
          ],
          [
            "Sihanoukville",
            "#3E5DD0"
          ],
          [
            "Ho Chi Minh City",
            "#3F5ED0"
          ],
          [
            "Quangninh",
            "#3F5FD0"
          ],
          [
            "Red River Delta",
            "#3F60D0"
          ],
          [
            "Hong Kong",
            "#3F62CF"
          ],
          [
            "Jakarta",
            "#3F63CF"
          ],
          [
            "West Java",
            "#4064CF"
          ],
          [
            "Central Java",
            "#4065CF"
          ],
          [
            "East Java",
            "#4066CF"
          ],
          [
            "North Sulawesi",
            "#4067CF"
          ],
          [
            "Papua",
            "#4068CF"
          ],
          [
            "Brunei",
            "#4069CF"
          ],
          [
            "Tainan",
            "#416ACF"
          ],
          [
            "Taiwan",
            "#416BCF"
          ],
          [
            "New Taipei City",
            "#416BCE"
          ],
          [
            "Manila",
            "#416CCE"
          ],
          [
            "Timor-Leste",
            "#416DCE"
          ],
          [
            "South Korea",
            "#416ECE"
          ],
          [
            "Gyeonggi Province",
            "#426FCE"
          ],
          [
            "Seoul",
            "#4270CE"
          ],
          [
            "Nagasaki",
            "#4271CE"
          ],
          [
            "Osaka",
            "#4272CE"
          ],
          [
            "Kyoto",
            "#4273CE"
          ],
          [
            "Kansai",
            "#4274CE"
          ],
          [
            "Nara",
            "#4375CD"
          ],
          [
            "Aichi",
            "#4376CD"
          ],
          [
            "Hokurikushinsyu",
            "#4377CD"
          ],
          [
            "Kanto",
            "#4378CD"
          ],
          [
            "Kanagawa",
            "#4379CD"
          ],
          [
            "Japan",
            "#437ACD"
          ],
          [
            "Tokyo",
            "#447ACD"
          ],
          [
            "Chiba",
            "#447BCD"
          ],
          [
            "Hokkaido",
            "#447CCD"
          ],
          [
            "Southern",
            "#447DCC"
          ],
          [
            "Canterbury",
            "#457ECC"
          ],
          [
            "Auckland",
            "#457FCB"
          ],
          [
            "Wellington",
            "#457FCB"
          ],
          [
            "Bay of Plenty",
            "#4580CA"
          ],
          [
            "Western Australia",
            "#4681CA"
          ],
          [
            "Australia",
            "#4681C9"
          ],
          [
            "South Australia",
            "#4682C9"
          ],
          [
            "Victoria",
            "#4783C8"
          ],
          [
            "Queensland",
            "#4784C8"
          ],
          [
            "New South Wales",
            "#4784C7"
          ],
          [
            "Tasmania",
            "#4885C7"
          ],
          [
            "Australian Capital Territory",
            "#4886C6"
          ],
          [
            "Papua New Guinea",
            "#4887C6"
          ],
          [
            "Guam",
            "#4887C5"
          ],
          [
            "Kombo",
            "#4988C5"
          ],
          [
            "West Coast Region",
            "#4989C5"
          ],
          [
            "Dakar",
            "#498AC4"
          ],
          [
            "Thies",
            "#4A8AC4"
          ],
          [
            "St-Louis",
            "#4A8BC3"
          ],
          [
            "Diourbel",
            "#4A8CC3"
          ],
          [
            "Sierra Leone",
            "#4A8DC2"
          ],
          [
            "Conakry",
            "#4B8DC2"
          ],
          [
            "Bouafle",
            "#4B8EC1"
          ],
          [
            "Yamoussoukro",
            "#4B8FC1"
          ],
          [
            "Bouak\u00e9",
            "#4C90C0"
          ],
          [
            "Casablanca",
            "#4C90C0"
          ],
          [
            "Rabat",
            "#4C91BF"
          ],
          [
            "Morocco",
            "#4D92BF"
          ],
          [
            "Ouarzazate",
            "#4D92BE"
          ],
          [
            "Bamako",
            "#4D93BE"
          ],
          [
            "Mopti",
            "#4D94BD"
          ],
          [
            "Mali",
            "#4E95BD"
          ],
          [
            "Hauts-Bassins",
            "#4E96BC"
          ],
          [
            "Sud-Ouest",
            "#4F96BB"
          ],
          [
            "Ghana",
            "#4F97BA"
          ],
          [
            "Cotonou",
            "#5097BA"
          ],
          [
            "Oueme",
            "#5098B9"
          ],
          [
            "Boufarik",
            "#5199B8"
          ],
          [
            "Lagos",
            "#519AB7"
          ],
          [
            "Oyo State",
            "#529AB6"
          ],
          [
            "Kwara State",
            "#529BB6"
          ],
          [
            "Osun State",
            "#539BB5"
          ],
          [
            "Ondo State",
            "#539CB4"
          ],
          [
            "Niger State",
            "#539CB3"
          ],
          [
            "Edo",
            "#549DB3"
          ],
          [
            "Delta",
            "#549DB2"
          ],
          [
            "Kogi State",
            "#559EB1"
          ],
          [
            "Rivers",
            "#559EB1"
          ],
          [
            "Enugu",
            "#559FB0"
          ],
          [
            "Abuja",
            "#569FAF"
          ],
          [
            "Kaduna State",
            "#56A0AE"
          ],
          [
            "Nigeria",
            "#57A0AE"
          ],
          [
            "Ebonyi",
            "#57A1AD"
          ],
          [
            "Benue State",
            "#57A1AC"
          ],
          [
            "Borno State",
            "#58A2AC"
          ],
          [
            "Tunisia",
            "#58A2AB"
          ],
          [
            "Ben Arous",
            "#59A3AA"
          ],
          [
            "Tunis",
            "#59A4AA"
          ],
          [
            "Litoral",
            "#59A4A9"
          ],
          [
            "Bioko Norte",
            "#5AA5A8"
          ],
          [
            "Libreville",
            "#5AA5A7"
          ],
          [
            "Brazzaville",
            "#5BA6A7"
          ],
          [
            "Kongo Central",
            "#5BA6A6"
          ],
          [
            "Kinshasa",
            "#5CA7A5"
          ],
          [
            "Democratic Republic of the Congo",
            "#5CA7A5"
          ],
          [
            "Gaborone",
            "#5CA8A4"
          ],
          [
            "Western Cape Province",
            "#5DA8A3"
          ],
          [
            "Gauteng",
            "#5DA8A2"
          ],
          [
            "KwaZulu-Natal",
            "#5EA9A2"
          ],
          [
            "Lusaka",
            "#5FA9A1"
          ],
          [
            "Kigali",
            "#60AA9F"
          ],
          [
            "Egypt",
            "#60AA9E"
          ],
          [
            "Cairo",
            "#61AA9E"
          ],
          [
            "Uganda",
            "#61AB9D"
          ],
          [
            "Gaza",
            "#62AB9C"
          ],
          [
            "Cabo Delgado",
            "#62AB9B"
          ],
          [
            "Mombasa",
            "#63AC9A"
          ],
          [
            "Kwale",
            "#63AC9A"
          ],
          [
            "Kilifi",
            "#64AC99"
          ],
          [
            "Tana River",
            "#64AD98"
          ],
          [
            "Lamu",
            "#65AD97"
          ],
          [
            "Taita Taveta",
            "#65AD96"
          ],
          [
            "Analamanga",
            "#66AE96"
          ],
          [
            "Analanjirofo",
            "#67AE94"
          ],
          [
            "Reykjavik",
            "#67AF93"
          ],
          [
            "Lisbon",
            "#68AF93"
          ],
          [
            "Portugal",
            "#68AF92"
          ],
          [
            "Kerry",
            "#69B091"
          ],
          [
            "Galway",
            "#69B090"
          ],
          [
            "Limerick",
            "#6AB18F"
          ],
          [
            "Sligo",
            "#6AB18F"
          ],
          [
            "Tipperary",
            "#6BB18E"
          ],
          [
            "Donegal",
            "#6BB28D"
          ],
          [
            "Laois",
            "#6CB28C"
          ],
          [
            "Monaghan",
            "#6CB28B"
          ],
          [
            "Kildare",
            "#6DB38B"
          ],
          [
            "Dublin",
            "#6EB38A"
          ],
          [
            "Wicklow",
            "#6EB389"
          ],
          [
            "Extremadura",
            "#6FB388"
          ],
          [
            "Asturias",
            "#6FB488"
          ],
          [
            "Andalusia",
            "#70B487"
          ],
          [
            "Madrid",
            "#71B486"
          ],
          [
            "Basque Country",
            "#71B485"
          ],
          [
            "Catalunya",
            "#72B485"
          ],
          [
            "Wales",
            "#73B584"
          ],
          [
            "England",
            "#73B583"
          ],
          [
            "Northern Ireland",
            "#74B582"
          ],
          [
            "Scotland",
            "#74B582"
          ],
          [
            "Bretagne",
            "#76B680"
          ],
          [
            "Normandie",
            "#76B67F"
          ],
          [
            "Nouvelle-Aquitaine",
            "#77B67F"
          ],
          [
            "Ile de France",
            "#77B67E"
          ],
          [
            "Hauts de France",
            "#78B77D"
          ],
          [
            "Occitanie",
            "#79B77D"
          ],
          [
            "Auvergne-Rh\u00f4ne-Alpes",
            "#79B77C"
          ],
          [
            "Provence-Alpes-C\u00f4te d'Azur",
            "#7AB77B"
          ],
          [
            "Tournai-Mouscron",
            "#7BB77A"
          ],
          [
            "Gent",
            "#7BB87A"
          ],
          [
            "Mons",
            "#7CB879"
          ],
          [
            "Hainaut",
            "#7CB878"
          ],
          [
            "Sint-Niklaas",
            "#7DB877"
          ],
          [
            "Nivelles",
            "#7EB877"
          ],
          [
            "Brussels",
            "#7EB976"
          ],
          [
            "Halle-Vilvoorde",
            "#7FB975"
          ],
          [
            "Mechelen",
            "#80B974"
          ],
          [
            "Belgium",
            "#80B974"
          ],
          [
            "Leuven",
            "#81B973"
          ],
          [
            "Namur",
            "#81BA72"
          ],
          [
            "Hasselt",
            "#82BA71"
          ],
          [
            "Li\u00e8ge",
            "#83BA71"
          ],
          [
            "Maaseik",
            "#83BA70"
          ],
          [
            "Zeeland",
            "#84BA6F"
          ],
          [
            "South Holland",
            "#85BA6F"
          ],
          [
            "North Holland",
            "#86BB6E"
          ],
          [
            "Utrecht",
            "#86BB6D"
          ],
          [
            "North Brabant",
            "#87BB6D"
          ],
          [
            "Netherlands",
            "#88BB6C"
          ],
          [
            "Limburg",
            "#88BB6C"
          ],
          [
            "Gelderland",
            "#89BB6B"
          ],
          [
            "Overijssel",
            "#8ABB6A"
          ],
          [
            "Luxembourg",
            "#8ABB6A"
          ],
          [
            "Geneva",
            "#8BBB69"
          ],
          [
            "Vaud",
            "#8CBB69"
          ],
          [
            "Bern",
            "#8DBC68"
          ],
          [
            "Basel-Stadt",
            "#8DBC67"
          ],
          [
            "Basel-Land",
            "#8EBC67"
          ],
          [
            "Aargau",
            "#8FBC66"
          ],
          [
            "Uri",
            "#8FBC66"
          ],
          [
            "Z\u00fcrich",
            "#90BC65"
          ],
          [
            "Ticino",
            "#91BC64"
          ],
          [
            "Graub\u00fcnden",
            "#91BC64"
          ],
          [
            "Vestlandet",
            "#92BC63"
          ],
          [
            "Agder",
            "#93BC62"
          ],
          [
            "Viken",
            "#94BD62"
          ],
          [
            "Oslo",
            "#94BD61"
          ],
          [
            "Norway",
            "#95BD61"
          ],
          [
            "Midtjylland",
            "#96BD60"
          ],
          [
            "Denmark",
            "#96BD5F"
          ],
          [
            "Nordjylland",
            "#97BD5F"
          ],
          [
            "Sjaelland",
            "#98BD5E"
          ],
          [
            "Hovedstaden",
            "#99BD5E"
          ],
          [
            "Copenhagen",
            "#99BD5D"
          ],
          [
            "North Rhine Westphalia",
            "#9ABD5C"
          ],
          [
            "Baden-Wuerttemberg",
            "#9BBE5C"
          ],
          [
            "Schleswig-Holstein",
            "#9BBE5B"
          ],
          [
            "Hamburg",
            "#9CBE5B"
          ],
          [
            "Germany",
            "#9DBE5A"
          ],
          [
            "Bavaria",
            "#9EBE5A"
          ],
          [
            "Brandenburg",
            "#9EBE59"
          ],
          [
            "Lombardy",
            "#9FBE59"
          ],
          [
            "Tuscany",
            "#A0BE59"
          ],
          [
            "Veneto",
            "#A0BE58"
          ],
          [
            "Lazio",
            "#A1BE58"
          ],
          [
            "Friuli Venezia Giulia",
            "#A2BE57"
          ],
          [
            "Abruzzo",
            "#A3BE57"
          ],
          [
            "Campania",
            "#A3BE56"
          ],
          [
            "Apulia",
            "#A4BE56"
          ],
          [
            "Slovenia",
            "#A5BE55"
          ],
          [
            "Kalmar",
            "#A6BE55"
          ],
          [
            "Halland",
            "#A6BE55"
          ],
          [
            "Jonkoping",
            "#A7BE54"
          ],
          [
            "Vastra Gotaland",
            "#A8BE54"
          ],
          [
            "Ostergotland",
            "#A8BD53"
          ],
          [
            "Orebro",
            "#A9BD53"
          ],
          [
            "Stockholm",
            "#AABD52"
          ],
          [
            "Vastmanland",
            "#ABBD52"
          ],
          [
            "Sweden",
            "#ABBD51"
          ],
          [
            "Uppsala",
            "#ACBD51"
          ],
          [
            "Varmland",
            "#ADBD51"
          ],
          [
            "Gavleborgs Lan",
            "#AEBD50"
          ],
          [
            "Vasternorrland",
            "#AEBD50"
          ],
          [
            "Vasterbotten",
            "#AFBD4F"
          ],
          [
            "Tyrol",
            "#B0BD4F"
          ],
          [
            "Upper Austria",
            "#B0BD4E"
          ],
          [
            "Styria",
            "#B1BD4E"
          ],
          [
            "Austria",
            "#B2BD4D"
          ],
          [
            "Lower Austria",
            "#B3BD4D"
          ],
          [
            "Vienna",
            "#B3BD4D"
          ],
          [
            "Zagreb",
            "#B5BD4C"
          ],
          [
            "Dubrovnik",
            "#B7BD4B"
          ],
          [
            "Osijek",
            "#B7BC4B"
          ],
          [
            "Usti nad Labem",
            "#B8BC4A"
          ],
          [
            "Litomerice-Brnay",
            "#B9BC4A"
          ],
          [
            "Prague",
            "#B9BC4A"
          ],
          [
            "Liberec Region",
            "#BABC4A"
          ],
          [
            "Czech Republic",
            "#BBBC49"
          ],
          [
            "South Moravian Region",
            "#BCBB49"
          ],
          [
            "Olomouc Region",
            "#BDBB48"
          ],
          [
            "Kakanj",
            "#BFBB47"
          ],
          [
            "Sarajevo",
            "#C0BA47"
          ],
          [
            "Wielkopolskie",
            "#C1BA46"
          ],
          [
            "Pomorskie",
            "#C2BA46"
          ],
          [
            "Slask",
            "#C3BA46"
          ],
          [
            "Poland",
            "#C3BA46"
          ],
          [
            "Malopolskie",
            "#C4B945"
          ],
          [
            "Mazowieckie",
            "#C5B945"
          ],
          [
            "Kostoliste",
            "#C5B945"
          ],
          [
            "Bratislava",
            "#C6B944"
          ],
          [
            "Pezinok",
            "#C7B944"
          ],
          [
            "Zilina",
            "#C7B944"
          ],
          [
            "Kosice",
            "#C9B843"
          ],
          [
            "Montenegro",
            "#C9B843"
          ],
          [
            "Baranya County",
            "#CAB843"
          ],
          [
            "Central Hungary",
            "#CBB842"
          ],
          [
            "Balassagyarmat",
            "#CBB742"
          ],
          [
            "Pest County",
            "#CCB742"
          ],
          [
            "Csongr\u00e1d County",
            "#CCB742"
          ],
          [
            "Heves County",
            "#CDB642"
          ],
          [
            "Borsod-Aba\u00faj-Zempl\u00e9n County",
            "#CDB642"
          ],
          [
            "Ra\u0161ka District",
            "#CEB641"
          ],
          [
            "Rasina District",
            "#CEB541"
          ],
          [
            "Serbia",
            "#CFB541"
          ],
          [
            "Sabac",
            "#CFB441"
          ],
          [
            "South Banat District",
            "#D0B441"
          ],
          [
            "South Ba\u010dka District",
            "#D0B440"
          ],
          [
            "North Banat District",
            "#D1B340"
          ],
          [
            "North Ba\u010dka District",
            "#D1B340"
          ],
          [
            "Southwestern Region",
            "#D2B340"
          ],
          [
            "Skopje",
            "#D2B240"
          ],
          [
            "North Macedonia",
            "#D3B13F"
          ],
          [
            "Vardar",
            "#D4B13F"
          ],
          [
            "Eastern Region",
            "#D5B13F"
          ],
          [
            "Athens",
            "#D5B03F"
          ],
          [
            "Taurages Apskritis",
            "#D6B03F"
          ],
          [
            "Marijampoles Apskritis",
            "#D6B03E"
          ],
          [
            "Kauno Apskritis",
            "#D7AF3E"
          ],
          [
            "Vilnius",
            "#D7AF3E"
          ],
          [
            "Romania",
            "#D8AE3E"
          ],
          [
            "Arges",
            "#D8AE3E"
          ],
          [
            "Valcea",
            "#D9AE3E"
          ],
          [
            "Teleorman",
            "#D9AD3D"
          ],
          [
            "Bucharest",
            "#DAAD3D"
          ],
          [
            "Suceava",
            "#DAAD3D"
          ],
          [
            "Constanta",
            "#DBAC3D"
          ],
          [
            "Kyustendil",
            "#DBAC3D"
          ],
          [
            "Vidin",
            "#DCAB3C"
          ],
          [
            "Blagoevgrad",
            "#DCAB3C"
          ],
          [
            "Dupnitza",
            "#DDAA3C"
          ],
          [
            "Sofia",
            "#DDAA3C"
          ],
          [
            "Pazardzhik",
            "#DDA93C"
          ],
          [
            "Smolyan",
            "#DEA83C"
          ],
          [
            "Riga",
            "#DEA73B"
          ],
          [
            "Latvia",
            "#DEA63B"
          ],
          [
            "Uusimaa",
            "#DEA63B"
          ],
          [
            "Finland",
            "#DFA53B"
          ],
          [
            "Chisinau",
            "#DFA43B"
          ],
          [
            "Soroca",
            "#E0A23A"
          ],
          [
            "Ivano-Frankivsk",
            "#E0A23A"
          ],
          [
            "Kyiv",
            "#E0A13A"
          ],
          [
            "Ukraine",
            "#E1A03A"
          ],
          [
            "Kharkiv",
            "#E19F3A"
          ],
          [
            "Cyprus",
            "#E29E39"
          ],
          [
            "Tekirdag",
            "#E29E39"
          ],
          [
            "Istanbul",
            "#E29D39"
          ],
          [
            "Denizli",
            "#E29D39"
          ],
          [
            "Kocaeli",
            "#E39C39"
          ],
          [
            "Ankara",
            "#E39B39"
          ],
          [
            "Aksaray",
            "#E39B39"
          ],
          [
            "Turkey",
            "#E49A38"
          ],
          [
            "Tokat",
            "#E49938"
          ],
          [
            "Agri",
            "#E49938"
          ],
          [
            "Kars Province",
            "#E49838"
          ],
          [
            "Saint-Petersburg",
            "#E59738"
          ],
          [
            "Moscow Oblast",
            "#E59738"
          ],
          [
            "Saratov",
            "#E59638"
          ],
          [
            "Omsk",
            "#E59537"
          ],
          [
            "Republic of Sakha",
            "#E69537"
          ],
          [
            "Buenos Aires",
            "#E69437"
          ],
          [
            "Treinta y Tres",
            "#E69237"
          ],
          [
            "Rivera",
            "#E69136"
          ],
          [
            "Magallanes",
            "#E69036"
          ],
          [
            "Region Metropolitana de Santiago",
            "#E68F36"
          ],
          [
            "Atacama",
            "#E68E36"
          ],
          [
            "Amazonas BR",
            "#E68D36"
          ],
          [
            "Rondonia",
            "#E68C36"
          ],
          [
            "Rio Grande do Sul",
            "#E68B35"
          ],
          [
            "Para",
            "#E68A35"
          ],
          [
            "Amapa",
            "#E68935"
          ],
          [
            "S\u00e3o Paulo",
            "#E68835"
          ],
          [
            "Minas Gerais",
            "#E68735"
          ],
          [
            "Rio de Janeiro",
            "#E68634"
          ],
          [
            "Bahia",
            "#E68534"
          ],
          [
            "Espirito Santo",
            "#E68434"
          ],
          [
            "Lambayeque",
            "#E68334"
          ],
          [
            "La Libertad",
            "#E68234"
          ],
          [
            "Ancash",
            "#E68134"
          ],
          [
            "Callao",
            "#E68033"
          ],
          [
            "Lima",
            "#E67F33"
          ],
          [
            "Ica",
            "#E67F33"
          ],
          [
            "Junin",
            "#E67E33"
          ],
          [
            "Galapagos",
            "#E67D33"
          ],
          [
            "Manabi",
            "#E67C32"
          ],
          [
            "Guayas",
            "#E67B32"
          ],
          [
            "Daule",
            "#E67A32"
          ],
          [
            "Los Rios",
            "#E67932"
          ],
          [
            "Chimborazo",
            "#E67832"
          ],
          [
            "Pichincha",
            "#E67732"
          ],
          [
            "Imbabura",
            "#E67631"
          ],
          [
            "Carchi",
            "#E67531"
          ],
          [
            "Napo",
            "#E67431"
          ],
          [
            "Orellana",
            "#E67331"
          ],
          [
            "Departamento de Amazonas",
            "#E67231"
          ],
          [
            "Narino",
            "#E67030"
          ],
          [
            "Valle del Cauca",
            "#E66F30"
          ],
          [
            "Bogota",
            "#E56E30"
          ],
          [
            "Risaralda",
            "#E56D30"
          ],
          [
            "Cundinamarca",
            "#E56C2F"
          ],
          [
            "Boyaca",
            "#E56A2F"
          ],
          [
            "Antioquia",
            "#E5692F"
          ],
          [
            "Bolivar",
            "#E4682F"
          ],
          [
            "Magdalena",
            "#E4672E"
          ],
          [
            "Suriname",
            "#E4642E"
          ],
          [
            "Curacao",
            "#E3622D"
          ],
          [
            "Aruba",
            "#E3612D"
          ],
          [
            "Panama City",
            "#E3602D"
          ],
          [
            "Guanacaste",
            "#E35E2D"
          ],
          [
            "Alajuela",
            "#E35D2D"
          ],
          [
            "Heredia",
            "#E35C2C"
          ],
          [
            "San Jose",
            "#E25B2C"
          ],
          [
            "Cartago CR",
            "#E25A2C"
          ],
          [
            "Limon",
            "#E2582C"
          ],
          [
            "Guatemala",
            "#E2572B"
          ],
          [
            "Trois-Rivi\u00e8res",
            "#E2562B"
          ],
          [
            "Les Abymes",
            "#E1552B"
          ],
          [
            "Saint-Fran\u00e7ois",
            "#E1542B"
          ],
          [
            "Belize",
            "#E1522A"
          ],
          [
            "Belmopan",
            "#E1512A"
          ],
          [
            "Saint Martin",
            "#E14F2A"
          ],
          [
            "Jamaica",
            "#E04E29"
          ],
          [
            "Dominican Republic",
            "#E04C29"
          ],
          [
            "Baja California",
            "#E04B29"
          ],
          [
            "Guanajuato",
            "#E04A29"
          ],
          [
            "Nuevo Leon",
            "#E04929"
          ],
          [
            "Guerrero",
            "#E04828"
          ],
          [
            "Estado de Mexico",
            "#DF4628"
          ],
          [
            "Mexico City",
            "#DF4528"
          ],
          [
            "Puebla",
            "#DF4428"
          ],
          [
            "Quintana Roo",
            "#DF4328"
          ],
          [
            "Washington",
            "#DF4027"
          ],
          [
            "California",
            "#DE3F27"
          ],
          [
            "Nevada",
            "#DE3E27"
          ],
          [
            "Utah",
            "#DE3D26"
          ],
          [
            "Wyoming",
            "#DE3B26"
          ],
          [
            "New Mexico",
            "#DE3A26"
          ],
          [
            "Texas",
            "#DE3926"
          ],
          [
            "Iowa",
            "#DD3826"
          ],
          [
            "Louisiana",
            "#DD3725"
          ],
          [
            "Wisconsin",
            "#DD3525"
          ],
          [
            "Illinois",
            "#DD3425"
          ],
          [
            "Michigan",
            "#DD3325"
          ],
          [
            "Florida",
            "#DD3225"
          ],
          [
            "Virginia",
            "#DD3124"
          ],
          [
            "New York",
            "#DC2F24"
          ],
          [
            "British Columbia",
            "#DC2E24"
          ],
          [
            "Alberta",
            "#DC2D24"
          ],
          [
            "Manitoba",
            "#DC2C23"
          ],
          [
            "Ontario",
            "#DC2A23"
          ],
          [
            "Quebec",
            "#DC2923"
          ],
          [
            "Nova Scotia",
            "#DB2823"
          ]
        ],
        "title": "Division",
        "type": "categorical"
      },
      {
        "key": "country",
        "scale": [
          [
            "Israel",
            "#5E1D9D"
          ],
          [
            "Palestine",
            "#591DA1"
          ],
          [
            "Lebanon",
            "#541EA5"
          ],
          [
            "Jordan",
            "#4F1EA9"
          ],
          [
            "Georgia",
            "#4D21AD"
          ],
          [
            "Iraq",
            "#4C25B0"
          ],
          [
            "Saudi Arabia",
            "#4A28B3"
          ],
          [
            "Kuwait",
            "#482BB6"
          ],
          [
            "Bahrain",
            "#462FBA"
          ],
          [
            "Iran",
            "#4432BD"
          ],
          [
            "United Arab Emirates",
            "#4235C0"
          ],
          [
            "Oman",
            "#4039C3"
          ],
          [
            "Kazakhstan",
            "#403DC5"
          ],
          [
            "Pakistan",
            "#4041C7"
          ],
          [
            "India",
            "#3F45C8"
          ],
          [
            "Sri Lanka",
            "#3F49CA"
          ],
          [
            "Nepal",
            "#3F4DCB"
          ],
          [
            "Bangladesh",
            "#3F51CC"
          ],
          [
            "Thailand",
            "#3E5ACF"
          ],
          [
            "Malaysia",
            "#3F5ED0"
          ],
          [
            "Mongolia",
            "#3F62D0"
          ],
          [
            "Singapore",
            "#4066CF"
          ],
          [
            "China",
            "#4169CF"
          ],
          [
            "Cambodia",
            "#416DCE"
          ],
          [
            "Vietnam",
            "#4271CE"
          ],
          [
            "Hong Kong",
            "#4375CD"
          ],
          [
            "Indonesia",
            "#4379CD"
          ],
          [
            "Brunei",
            "#447DCC"
          ],
          [
            "Taiwan",
            "#4580CA"
          ],
          [
            "Philippines",
            "#4683C8"
          ],
          [
            "Timor-Leste",
            "#4886C7"
          ],
          [
            "South Korea",
            "#4989C5"
          ],
          [
            "Japan",
            "#4A8CC3"
          ],
          [
            "New Zealand",
            "#4B8FC1"
          ],
          [
            "Australia",
            "#4D92BF"
          ],
          [
            "Papua New Guinea",
            "#4E95BD"
          ],
          [
            "Guam",
            "#4F97BA"
          ],
          [
            "Gambia",
            "#5199B7"
          ],
          [
            "Senegal",
            "#539BB4"
          ],
          [
            "Sierra Leone",
            "#549EB1"
          ],
          [
            "Guinea",
            "#56A0AF"
          ],
          [
            "C\u00f4te d'Ivoire",
            "#58A2AC"
          ],
          [
            "Morocco",
            "#5AA4A9"
          ],
          [
            "Mali",
            "#5BA6A6"
          ],
          [
            "Burkina Faso",
            "#5DA8A3"
          ],
          [
            "Ghana",
            "#5FA9A0"
          ],
          [
            "Benin",
            "#61AB9C"
          ],
          [
            "Algeria",
            "#64AC99"
          ],
          [
            "Nigeria",
            "#66AE96"
          ],
          [
            "Tunisia",
            "#68AF93"
          ],
          [
            "Equatorial Guinea",
            "#6AB18F"
          ],
          [
            "Gabon",
            "#6CB28C"
          ],
          [
            "Republic of the Congo",
            "#6EB389"
          ],
          [
            "Democratic Republic of the Congo",
            "#71B486"
          ],
          [
            "Botswana",
            "#73B583"
          ],
          [
            "South Africa",
            "#76B680"
          ],
          [
            "Zambia",
            "#79B77D"
          ],
          [
            "Rwanda",
            "#7EB877"
          ],
          [
            "Egypt",
            "#80B973"
          ],
          [
            "Uganda",
            "#83BA70"
          ],
          [
            "Mozambique",
            "#86BB6E"
          ],
          [
            "Kenya",
            "#89BB6B"
          ],
          [
            "Madagascar",
            "#8CBB69"
          ],
          [
            "Iceland",
            "#8EBC66"
          ],
          [
            "Portugal",
            "#91BC64"
          ],
          [
            "Ireland",
            "#94BD61"
          ],
          [
            "Spain",
            "#97BD5F"
          ],
          [
            "United Kingdom",
            "#9ABE5C"
          ],
          [
            "France",
            "#A0BE58"
          ],
          [
            "Belgium",
            "#A3BE57"
          ],
          [
            "Netherlands",
            "#A6BE55"
          ],
          [
            "Luxembourg",
            "#A9BD53"
          ],
          [
            "Switzerland",
            "#ACBD51"
          ],
          [
            "Norway",
            "#AFBD4F"
          ],
          [
            "Denmark",
            "#B2BD4D"
          ],
          [
            "Germany",
            "#B5BD4C"
          ],
          [
            "Italy",
            "#B8BC4B"
          ],
          [
            "Slovenia",
            "#BABC49"
          ],
          [
            "Sweden",
            "#BDBB48"
          ],
          [
            "Austria",
            "#C0BA47"
          ],
          [
            "Croatia",
            "#C3BA46"
          ],
          [
            "Czech Republic",
            "#C5B945"
          ],
          [
            "Bosnia and Herzegovina",
            "#C8B844"
          ],
          [
            "Poland",
            "#CBB842"
          ],
          [
            "Slovakia",
            "#CDB642"
          ],
          [
            "Montenegro",
            "#CFB541"
          ],
          [
            "Hungary",
            "#D1B340"
          ],
          [
            "Serbia",
            "#D3B23F"
          ],
          [
            "North Macedonia",
            "#D5B03F"
          ],
          [
            "Greece",
            "#D8AE3E"
          ],
          [
            "Lithuania",
            "#DAAD3D"
          ],
          [
            "Romania",
            "#DCAB3C"
          ],
          [
            "Bulgaria",
            "#DDA93C"
          ],
          [
            "Latvia",
            "#DEA63B"
          ],
          [
            "Finland",
            "#DFA33B"
          ],
          [
            "Moldova",
            "#E1A13A"
          ],
          [
            "Ukraine",
            "#E29E39"
          ],
          [
            "Cyprus",
            "#E39B39"
          ],
          [
            "Turkey",
            "#E49938"
          ],
          [
            "Russia",
            "#E59638"
          ],
          [
            "Argentina",
            "#E69237"
          ],
          [
            "Uruguay",
            "#E68F36"
          ],
          [
            "Chile",
            "#E68B35"
          ],
          [
            "Brazil",
            "#E68735"
          ],
          [
            "Peru",
            "#E68334"
          ],
          [
            "Ecuador",
            "#E67F33"
          ],
          [
            "Colombia",
            "#E67B32"
          ],
          [
            "Suriname",
            "#E67732"
          ],
          [
            "Curacao",
            "#E56E30"
          ],
          [
            "Aruba",
            "#E5692F"
          ],
          [
            "Panama",
            "#E4642E"
          ],
          [
            "Costa Rica",
            "#E35F2D"
          ],
          [
            "Guatemala",
            "#E25A2C"
          ],
          [
            "Guadeloupe",
            "#E1552B"
          ],
          [
            "Belize",
            "#E1502A"
          ],
          [
            "Saint Martin",
            "#DF4628"
          ],
          [
            "Jamaica",
            "#DF4127"
          ],
          [
            "Dominican Republic",
            "#DE3C26"
          ],
          [
            "Mexico",
            "#DD3725"
          ],
          [
            "USA",
            "#DC2D24"
          ],
          [
            "Canada",
            "#DB2823"
          ]
        ],
        "title": "Country",
        "type": "categorical"
      },
      {
        "key": "region",
        "scale": [
          [
            "Asia",
            "#447CCD"
          ],
          [
            "Oceania",
            "#5EA9A1"
          ],
          [
            "Africa",
            "#8ABB6A"
          ],
          [
            "Europe",
            "#BEBB48"
          ],
          [
            "South America",
            "#E29E39"
          ],
          [
            "North America",
            "#E2562B"
          ]
        ],
        "title": "Region",
        "type": "categorical"
      },
      {
        "key": "age",
        "title": "Age",
        "type": "continuous"
      },
      {
        "key": "sex",
        "title": "Sex",
        "type": "categorical"
      },
      {
        "key": "country_exposure",
        "title": "Country of Exposure",
        "type": "categorical"
      },
      {
        "key": "division_exposure",
        "title": "Division of Exposure",
        "type": "categorical"
      },
      {
        "key": "dataset",
        "title": "global or local",
        "type": "categorical"
      },
      {
        "key": "subclade_membership",
        "title": "Emerging Clade",
        "type": "categorical"
      }
    ],
    "description": "",
    "display_defaults": {
      "branch_label": "clade",
      "color_by": "division",
      "distance_measure": "num_date",
      "geo_resolution": "country",
      "map_triplicate": true
    },
    "filters": [
      "clade_membership",
      "region",
      "country",
      "division",
      "location",
      "host"
    ],
    "genome_annotations": {
      "E": {
        "end": 26472,
        "seqid": "config/reference_seq.gb",
        "start": 26245,
        "strand": "+",
        "type": "CDS"
      },
      "M": {
        "end": 27191,
        "seqid": "config/reference_seq.gb",
        "start": 26523,
        "strand": "+",
        "type": "CDS"
      },
      "N": {
        "end": 29533,
        "seqid": "config/reference_seq.gb",
        "start": 28274,
        "strand": "+",
        "type": "CDS"
      },
      "ORF1a": {
        "end": 13468,
        "seqid": "config/reference_seq.gb",
        "start": 266,
        "strand": "+",
        "type": "CDS"
      },
      "ORF1b": {
        "end": 21555,
        "seqid": "config/reference_seq.gb",
        "start": 13468,
        "strand": "+",
        "type": "CDS"
      },
      "ORF3a": {
        "end": 26220,
        "seqid": "config/reference_seq.gb",
        "start": 25393,
        "strand": "+",
        "type": "CDS"
      },
      "ORF6": {
        "end": 27387,
        "seqid": "config/reference_seq.gb",
        "start": 27202,
        "strand": "+",
        "type": "CDS"
      },
      "ORF7a": {
        "end": 27759,
        "seqid": "config/reference_seq.gb",
        "start": 27394,
        "strand": "+",
        "type": "CDS"
      },
      "ORF7b": {
        "end": 27887,
        "seqid": "config/reference_seq.gb",
        "start": 27756,
        "strand": "+",
        "type": "CDS"
      },
      "ORF8": {
        "end": 28259,
        "seqid": "config/reference_seq.gb",
        "start": 27894,
        "strand": "+",
        "type": "CDS"
      },
      "ORF9b": {
        "end": 28577,
        "seqid": "config/reference_seq.gb",
        "start": 28284,
        "strand": "+",
        "type": "CDS"
      },
      "S": {
        "end": 25384,
        "seqid": "config/reference_seq.gb",
        "start": 21563,
        "strand": "+",
        "type": "CDS"
      },
      "nuc": {
        "end": 29903,
        "seqid": "config/reference_seq.gb",
        "start": 1,
        "strand": "+",
        "type": "source"
      }
    },
    "geo_resolutions": [
      {
        "demes": {
          "Agualva": {
            "latitude": 38.7712545,
            "longitude": -9.29196137893534
          },
          "Aichi": {
            "latitude": 35.067543,
            "longitude": 137.334061
          },
          "Alajuela": {
            "latitude": 10.012782,
            "longitude": -84.215404
          },
          "Alajuelita": {
            "latitude": 9.88904325,
            "longitude": -84.1061032920821
          },
          "Algueir\u00e3o-Mem Martins": {
            "latitude": 38.7999099,
            "longitude": -9.3397834
          },
          "Amadora": {
            "latitude": 38.7595162,
            "longitude": -9.22367700946013
          },
          "Antananarivo": {
            "latitude": -18.9100122,
            "longitude": 47.5255809
          },
          "Ar Rustaq": {
            "latitude": 23.3899385,
            "longitude": 57.4201142
          },
          "Argenteuil": {
            "latitude": 48.9479069,
            "longitude": 2.2481797
          },
          "Arroyo de la Luz": {
            "latitude": 39.4840338,
            "longitude": -6.5845773
          },
          "Auckland": {
            "latitude": -36.8314,
            "longitude": 174.7606
          },
          "Aurangabad": {
            "latitude": 19.877263,
            "longitude": 75.3390241
          },
          "Awa Reserve": {
            "latitude": 0.45,
            "longitude": -77.45
          },
          "Azovo": {
            "latitude": 54.70385,
            "longitude": 73.026871
          },
          "Babahoyo": {
            "latitude": -1.802318,
            "longitude": -79.524709
          },
          "Badalona": {
            "latitude": 41.4493539,
            "longitude": 2.248254
          },
          "Balata": {
            "latitude": 32.2054798,
            "longitude": 35.2864958
          },
          "Bamburi": {
            "latitude": -4.0435,
            "longitude": 39.6682
          },
          "Baney": {
            "latitude": 3.7014833,
            "longitude": 8.9094224
          },
          "Barcelona": {
            "latitude": 41.403267,
            "longitude": 2.151855
          },
          "Bari": {
            "latitude": 41.1257843,
            "longitude": 16.8620293
          },
          "Bata": {
            "latitude": 1.8650897,
            "longitude": 9.768665
          },
          "Bati\u00e9": {
            "latitude": 9.9401553,
            "longitude": -2.87699386840015
          },
          "Begijnendijk": {
            "latitude": 51.02422075,
            "longitude": 4.78264222625802
          },
          "Bello": {
            "latitude": 6.337338,
            "longitude": -75.551569
          },
          "Bengaluru Urban": {
            "latitude": 12.94514225,
            "longitude": 77.5536449997113
          },
          "Berea": {
            "latitude": -29.8505556,
            "longitude": 31.0019444
          },
          "Bielefeld": {
            "latitude": 52.0191005,
            "longitude": 8.531007
          },
          "Bimenes": {
            "latitude": 43.32520645,
            "longitude": -5.56708326368729
          },
          "Bizkaia": {
            "latitude": 43.2204,
            "longitude": -2.6984
          },
          "Bobo Dioulasso": {
            "latitude": 11.1757783,
            "longitude": -4.2957591
          },
          "Bogor Regency": {
            "latitude": -6.3578472,
            "longitude": 107.9299121
          },
          "Boulogne Billancourt": {
            "latitude": 48.8356649,
            "longitude": 2.240206
          },
          "Bourgoin-Jallieu": {
            "latitude": 45.5872259,
            "longitude": 5.2828123
          },
          "Braine-l'Alleud": {
            "latitude": 50.671286,
            "longitude": 4.358875
          },
          "Brest": {
            "latitude": 48.398586,
            "longitude": -4.493766
          },
          "Brisbane": {
            "latitude": -27.484246,
            "longitude": 153.026118
          },
          "Brno": {
            "latitude": 49.1922443,
            "longitude": 16.6113382
          },
          "Budapest": {
            "latitude": 47.482728,
            "longitude": 19.084269
          },
          "Cacem": {
            "latitude": 38.7704429,
            "longitude": -9.30908972918529
          },
          "Cachoeira do Sul": {
            "latitude": -30.0474778,
            "longitude": -52.8905413
          },
          "Caddo Parish": {
            "latitude": 32.618244,
            "longitude": -93.832261
          },
          "Calceta": {
            "latitude": -0.8480934,
            "longitude": -80.1640382
          },
          "Cali": {
            "latitude": 3.4516,
            "longitude": -76.532
          },
          "Callao": {
            "latitude": -12.0522626,
            "longitude": -77.1391133
          },
          "Carmen": {
            "latitude": 9.9576303,
            "longitude": -83.7181339
          },
          "Cartagena": {
            "latitude": 10.400866,
            "longitude": -75.503036
          },
          "Chambery": {
            "latitude": 45.5662672,
            "longitude": 5.9203636
          },
          "Chandpur": {
            "latitude": 23.2321,
            "longitude": 90.6631
          },
          "Changamwe": {
            "latitude": -4.02384,
            "longitude": 39.6002
          },
          "Chia": {
            "latitude": 4.87046145,
            "longitude": -74.0363215819844
          },
          "Chicago": {
            "latitude": 41.858966,
            "longitude": -87.637242
          },
          "Chiclayo": {
            "latitude": -6.766417,
            "longitude": -79.8408308
          },
          "Contamines": {
            "latitude": 45.820585,
            "longitude": 6.72773
          },
          "Cotia": {
            "latitude": -23.603889,
            "longitude": -46.918889
          },
          "Counties Manukau": {
            "latitude": -37.1984291,
            "longitude": 174.9087676
          },
          "Cova da Moura": {
            "latitude": 38.9114419,
            "longitude": -9.428262
          },
          "Dalian": {
            "latitude": 38.9181714,
            "longitude": 121.6282945
          },
          "Dane County": {
            "latitude": 43.0186,
            "longitude": -89.5498
          },
          "Dasman": {
            "latitude": 29.386491,
            "longitude": 47.999895
          },
          "Desamparados": {
            "latitude": 9.895826,
            "longitude": -84.062458
          },
          "Dhaka": {
            "latitude": 23.810651,
            "longitude": 90.4126466
          },
          "Diadema": {
            "latitude": -23.692685,
            "longitude": -46.606911
          },
          "El Cerrito": {
            "latitude": 3.684363,
            "longitude": -76.311345
          },
          "Escazu": {
            "latitude": 9.919781,
            "longitude": -84.14234
          },
          "Essen": {
            "latitude": 51.4582235,
            "longitude": 7.0158171
          },
          "Euclides Da Cunha Paulista": {
            "latitude": -22.55452,
            "longitude": -52.592779
          },
          "Evere": {
            "latitude": 50.8720096,
            "longitude": 4.4034182
          },
          "Fenoarivo": {
            "latitude": -17.382029,
            "longitude": 49.4099733
          },
          "Funza": {
            "latitude": 4.713017,
            "longitude": -74.206999
          },
          "Galole": {
            "latitude": -1.49268,
            "longitude": 39.5023
          },
          "Gaoua": {
            "latitude": 10.3303342,
            "longitude": -3.1795681
          },
          "General Villamil Playas": {
            "latitude": -2.5937913,
            "longitude": -80.4261575175644
          },
          "Gilgit": {
            "latitude": 35.880589,
            "longitude": 74.448161
          },
          "Gold Coast": {
            "latitude": -28.019726,
            "longitude": 153.39816
          },
          "Greater Houston Area": {
            "latitude": 29.679767,
            "longitude": -95.360138
          },
          "Guaruj\u00e1": {
            "latitude": -23.9927768,
            "longitude": -46.2558332
          },
          "Guediawaye": {
            "latitude": 14.7828,
            "longitude": -17.376
          },
          "Gyeonggi": {
            "latitude": 37.397957,
            "longitude": 127.380864
          },
          "Haifa": {
            "latitude": 32.8191218,
            "longitude": 34.9983856
          },
          "Halhul": {
            "latitude": 31.5775471,
            "longitude": 35.0993156
          },
          "Hanoi": {
            "latitude": 21.020191,
            "longitude": 105.836099
          },
          "Harbin": {
            "latitude": 45.743472,
            "longitude": 126.645116
          },
          "Hawali": {
            "latitude": 9.3378,
            "longitude": 48.0235
          },
          "Heinsberg District": {
            "latitude": 51.0499,
            "longitude": 6.1163
          },
          "Helmond": {
            "latitude": 51.4793,
            "longitude": 5.657
          },
          "Heusden-Zolder": {
            "latitude": 51.016671,
            "longitude": 5.290726
          },
          "Holon": {
            "latitude": 32.0193121,
            "longitude": 34.7804076
          },
          "Hong Kong": {
            "latitude": 22.3964,
            "longitude": 114.1095
          },
          "Hortolandia": {
            "latitude": -22.881443,
            "longitude": -47.206973
          },
          "Houthalen-Helchteren": {
            "latitude": 51.0312,
            "longitude": 5.3765
          },
          "Huarochiri": {
            "latitude": -11.916667,
            "longitude": -76.416667
          },
          "Hyderabad": {
            "latitude": 17.431807,
            "longitude": 78.416233
          },
          "Ibarra": {
            "latitude": 0.3478421,
            "longitude": -78.1173588
          },
          "Ischgl": {
            "latitude": 47.011789,
            "longitude": 10.289683
          },
          "Jacare\u00ed": {
            "latitude": -23.30528,
            "longitude": -45.96583
          },
          "Jaru": {
            "latitude": -10.431826,
            "longitude": -62.478769
          },
          "Jefferson County WI": {
            "latitude": 43.025978,
            "longitude": -88.773336
          },
          "Jipijapa": {
            "latitude": -1.5158193,
            "longitude": -80.6124982491711
          },
          "Jomvu": {
            "latitude": -3.99233,
            "longitude": 39.605
          },
          "Kaloleni": {
            "latitude": -3.75627,
            "longitude": 39.5138
          },
          "Kaohsiung": {
            "latitude": 22.622632,
            "longitude": 120.312435
          },
          "Kapadvanj": {
            "latitude": 23.02,
            "longitude": 73.07
          },
          "Kathmandu": {
            "latitude": 27.712907,
            "longitude": 85.323557
          },
          "Kessel-Lo": {
            "latitude": 50.8851,
            "longitude": 4.7357
          },
          "Kikinda": {
            "latitude": 45.8297838,
            "longitude": 20.4653942
          },
          "Kilifi North": {
            "latitude": -3.46098,
            "longitude": 39.8888
          },
          "Kilifi South": {
            "latitude": -3.80142,
            "longitude": 39.7413
          },
          "King County": {
            "latitude": 47.449221,
            "longitude": -121.864246
          },
          "Kisauni": {
            "latitude": -3.97038,
            "longitude": 39.6865
          },
          "Klipfontein": {
            "latitude": -32.0027832,
            "longitude": 18.5072125
          },
          "Kodomtoly": {
            "latitude": 23.703843,
            "longitude": 90.875119
          },
          "Kolkata": {
            "latitude": 22.543905,
            "longitude": 88.374991
          },
          "Krak\u00f3w": {
            "latitude": 50.0647,
            "longitude": 19.945
          },
          "Kraljevo": {
            "latitude": 43.7234519,
            "longitude": 20.6870792
          },
          "Krusevac": {
            "latitude": 43.5825653,
            "longitude": 21.326599
          },
          "Kvetnice": {
            "latitude": 50.0570595,
            "longitude": 14.6838842
          },
          "KwaDukuza": {
            "latitude": -29.335722,
            "longitude": 31.296489
          },
          "Kyoto": {
            "latitude": 35.007542,
            "longitude": 135.768455
          },
          "La Cruz": {
            "latitude": 11.0090665,
            "longitude": -85.5506962685735
          },
          "La Matanza": {
            "latitude": -34.7332835,
            "longitude": -58.3700599
          },
          "Lamu East": {
            "latitude": -1.83654,
            "longitude": 41.0936
          },
          "Lamu West": {
            "latitude": -2.1609,
            "longitude": 40.5693
          },
          "Leers": {
            "latitude": 50.6792095,
            "longitude": 3.2399516
          },
          "Leticia": {
            "latitude": -4.21258,
            "longitude": -69.943144
          },
          "Liberec": {
            "latitude": 50.7702648,
            "longitude": 15.0583947
          },
          "Likoni": {
            "latitude": -4.09518,
            "longitude": 39.6308
          },
          "Lima": {
            "latitude": -12.0621065,
            "longitude": -77.0365256
          },
          "Limoges": {
            "latitude": 45.8354243,
            "longitude": 1.2644847
          },
          "Linz": {
            "latitude": 48.3059078,
            "longitude": 14.286198
          },
          "Los Angeles County": {
            "latitude": 34.029267,
            "longitude": -118.242865
          },
          "Lungalunga": {
            "latitude": -4.42339,
            "longitude": 39.0788
          },
          "Luxembourg": {
            "latitude": 49.607806,
            "longitude": 6.130375
          },
          "Lyon": {
            "latitude": 45.75787,
            "longitude": 4.841293
          },
          "Maale-Edumim": {
            "latitude": 31.7705643,
            "longitude": 35.2987457
          },
          "Madrid": {
            "latitude": 40.44414,
            "longitude": -3.680235
          },
          "Mahbubnagar": {
            "latitude": 16.7434538,
            "longitude": 77.9923191
          },
          "Majdal Bani Fadil": {
            "latitude": 32.083611,
            "longitude": 35.362778
          },
          "Malabo": {
            "latitude": 3.752828,
            "longitude": 8.780061
          },
          "Manado": {
            "latitude": 1.487271,
            "longitude": 124.842838
          },
          "Manah": {
            "latitude": 22.7903348,
            "longitude": 57.6096159
          },
          "Manaus": {
            "latitude": -3.126424,
            "longitude": -60.019807
          },
          "Marseille": {
            "latitude": 43.2961743,
            "longitude": 5.3699525
          },
          "Martincek": {
            "latitude": 49.091788,
            "longitude": 19.3368052
          },
          "Maryanovka": {
            "latitude": 54.960659,
            "longitude": 72.637947
          },
          "Matuga": {
            "latitude": -4.24742,
            "longitude": 39.4017
          },
          "Mayrhofen": {
            "latitude": 47.163296,
            "longitude": 11.862115
          },
          "Medellin": {
            "latitude": 6.254779,
            "longitude": -75.578125
          },
          "Mirpur": {
            "latitude": 23.8223,
            "longitude": 90.3654
          },
          "Molenbeek-Saint-Jean": {
            "latitude": 50.853857,
            "longitude": 4.323479
          },
          "Mombasa": {
            "latitude": -4.05052,
            "longitude": 39.667169
          },
          "Montpellier": {
            "latitude": 43.6112422,
            "longitude": 3.8767337
          },
          "Morningside": {
            "latitude": -29.8183613,
            "longitude": 31.0180771
          },
          "Moskalenki": {
            "latitude": 54.939468,
            "longitude": 71.92588
          },
          "Moulvibazar": {
            "latitude": 24.4843,
            "longitude": 91.7685
          },
          "Msambweni": {
            "latitude": -4.38571,
            "longitude": 39.4699
          },
          "Mumbai": {
            "latitude": 19.0759899,
            "longitude": 72.8773928
          },
          "Munich": {
            "latitude": 48.155742,
            "longitude": 11.54938
          },
          "Mvita": {
            "latitude": -4.0513,
            "longitude": 39.6624
          },
          "Nagoya": {
            "latitude": 35.1851045,
            "longitude": 136.8998438
          },
          "Narail": {
            "latitude": 23.175,
            "longitude": 89.505
          },
          "New Orleans": {
            "latitude": 29.9511,
            "longitude": -90.0715
          },
          "New York City": {
            "latitude": 40.695065,
            "longitude": -73.993461
          },
          "Nizamabad": {
            "latitude": 18.75,
            "longitude": 78.25
          },
          "Nizwa": {
            "latitude": 22.9323884,
            "longitude": 57.5311
          },
          "Novi Pazar": {
            "latitude": 43.136667,
            "longitude": 20.512222
          },
          "Novi Sad": {
            "latitude": 45.2551338,
            "longitude": 19.8451756
          },
          "Novovarshavka": {
            "latitude": 54.170616,
            "longitude": 74.696037
          },
          "Nyali": {
            "latitude": -4.02863,
            "longitude": 39.7021
          },
          "N\u00eemes": {
            "latitude": 43.8374249,
            "longitude": 4.3600687
          },
          "Ohrid": {
            "latitude": 41.1170203,
            "longitude": 20.8017387
          },
          "Omsk": {
            "latitude": 54.991375,
            "longitude": 73.371529
          },
          "Orange County CA": {
            "latitude": 33.689584,
            "longitude": -117.788718
          },
          "Ottawa": {
            "latitude": 45.421106,
            "longitude": -75.690308
          },
          "Pabna": {
            "latitude": 24.0129,
            "longitude": 89.2591
          },
          "Padova": {
            "latitude": 45.4077172,
            "longitude": 11.8734455
          },
          "Palwal": {
            "latitude": 28.12502575,
            "longitude": 77.3583130077305
          },
          "Pancevo": {
            "latitude": 44.8705686,
            "longitude": 20.6399643
          },
          "Paris": {
            "latitude": 48.853884,
            "longitude": 2.341738
          },
          "Pavia": {
            "latitude": 45.03685465,
            "longitude": 9.13782508282603
          },
          "Pelotas": {
            "latitude": -31.7699736,
            "longitude": -52.3410161
          },
          "Pemba": {
            "latitude": -12.9735663,
            "longitude": 40.5214905
          },
          "Pereira": {
            "latitude": 4.804771,
            "longitude": -75.717885
          },
          "Perez Zeledon": {
            "latitude": 9.355504,
            "longitude": -83.624556
          },
          "Poitiers": {
            "latitude": 46.5802596,
            "longitude": 0.340196
          },
          "Porto Alegre": {
            "latitude": -30.0324999,
            "longitude": -51.2303767
          },
          "Porto Velho": {
            "latitude": -8.7494525,
            "longitude": -63.8735438
          },
          "Puerto Baquerizo Moreno": {
            "latitude": -0.902599,
            "longitude": -89.610191
          },
          "Puerto Natales": {
            "latitude": -51.7262826,
            "longitude": -72.5062409
          },
          "Puerto Williams": {
            "latitude": -54.9354961,
            "longitude": -67.6067034
          },
          "Purwakarta": {
            "latitude": -6.5607313,
            "longitude": 107.4439799
          },
          "Puurs": {
            "latitude": 51.07199845,
            "longitude": 4.28619286787972
          },
          "P\u00edsa\u0159ov": {
            "latitude": 50.0049678,
            "longitude": 16.8015028
          },
          "Qingdao": {
            "latitude": 36.171557,
            "longitude": 120.398496
          },
          "Queluz": {
            "latitude": 38.757221,
            "longitude": -9.258745
          },
          "Quesada": {
            "latitude": 10.3441844,
            "longitude": -84.4182036383018
          },
          "Quito": {
            "latitude": -0.2201641,
            "longitude": -78.5123274
          },
          "Qusra": {
            "latitude": 32.085278,
            "longitude": 35.33
          },
          "Raigad": {
            "latitude": 18.4928092,
            "longitude": 73.1380709542654
          },
          "Rajkot": {
            "latitude": 22.3039,
            "longitude": 70.8022
          },
          "Rio Grande Da Serra": {
            "latitude": -23.743724,
            "longitude": -46.397084
          },
          "Rio de Janeiro": {
            "latitude": -22.89445,
            "longitude": -43.2099
          },
          "Rio de Mouro": {
            "latitude": 38.7723602,
            "longitude": -9.3256835
          },
          "Riobamba": {
            "latitude": -1.6731483,
            "longitude": -78.6486465
          },
          "Rome": {
            "latitude": 41.881118,
            "longitude": 12.492817
          },
          "Rouen": {
            "latitude": 49.4432,
            "longitude": 1.1
          },
          "Rovaniemi": {
            "latitude": 66.501553,
            "longitude": 25.728919
          },
          "Saint-Etienne": {
            "latitude": 45.4401467,
            "longitude": 4.3873058
          },
          "Saint-Julien-en-Genevois": {
            "latitude": 46.1444789,
            "longitude": 6.0812467
          },
          "Samail": {
            "latitude": 23.32,
            "longitude": 57.98
          },
          "San Carlos": {
            "latitude": 10.6204181,
            "longitude": -84.4258154582897
          },
          "San Diego CR": {
            "latitude": 9.8998392,
            "longitude": -84.0023103
          },
          "San Jose": {
            "latitude": 9.935877,
            "longitude": -84.094466
          },
          "San Sebastian": {
            "latitude": 43.3224219,
            "longitude": -1.9838889
          },
          "Sangalkam": {
            "latitude": 14.779304,
            "longitude": -17.228261
          },
          "Santa Clara County": {
            "latitude": 37.236094,
            "longitude": -121.683399
          },
          "Santa Isabel": {
            "latitude": -23.3194222,
            "longitude": -46.2271903
          },
          "Santa Marta": {
            "latitude": 11.234638,
            "longitude": -74.192698
          },
          "Santes": {
            "latitude": 50.5977229,
            "longitude": 2.955471
          },
          "Santiago": {
            "latitude": -33.464455,
            "longitude": -70.651851
          },
          "Seoul": {
            "latitude": 37.548278,
            "longitude": 126.990916
          },
          "Sevilla": {
            "latitude": 37.37917,
            "longitude": -5.983557
          },
          "Shtip": {
            "latitude": 41.7374724,
            "longitude": 22.1935856
          },
          "Sidoarjo": {
            "latitude": -7.4559622,
            "longitude": 112.660221715495
          },
          "Siena": {
            "latitude": 43.16711185,
            "longitude": 11.46733174691
          },
          "Singapore": {
            "latitude": 1.344189,
            "longitude": 103.867546
          },
          "Sirault": {
            "latitude": 50.5054072,
            "longitude": 3.7882895
          },
          "Snohomish County": {
            "latitude": 48.006,
            "longitude": -122.0731
          },
          "South Coast District": {
            "latitude": 29.873836,
            "longitude": 34.934417
          },
          "Starnberg": {
            "latitude": 48.0,
            "longitude": 11.339
          },
          "Steenokkerzeel": {
            "latitude": 50.922396,
            "longitude": 4.499669
          },
          "Struga": {
            "latitude": 41.1770278,
            "longitude": 20.6790586
          },
          "Subotica": {
            "latitude": 46.1000129,
            "longitude": 19.6640974
          },
          "Surabaya": {
            "latitude": -7.2459717,
            "longitude": 112.7378266
          },
          "Sydney": {
            "latitude": -33.870747,
            "longitude": 151.208359
          },
          "S\u00e3o Paulo": {
            "latitude": -23.551096,
            "longitude": -46.634874
          },
          "Taipei": {
            "latitude": 25.043279,
            "longitude": 121.565717
          },
          "Taoyuan": {
            "latitude": 24.951706,
            "longitude": 121.219785
          },
          "Taveta": {
            "latitude": -3.425,
            "longitude": 37.959
          },
          "Tena": {
            "latitude": -0.94387175,
            "longitude": -78.1083981523959
          },
          "Thane": {
            "latitude": 19.1943294,
            "longitude": 72.9701779
          },
          "Tierra Amarilla": {
            "latitude": -27.4680505,
            "longitude": -70.2649307
          },
          "Tijuana": {
            "latitude": 32.5010188,
            "longitude": -116.9646629
          },
          "Togui": {
            "latitude": 5.937829,
            "longitude": -73.513494
          },
          "Tokyo": {
            "latitude": 35.683441,
            "longitude": 139.766131
          },
          "Toronto": {
            "latitude": 43.720877,
            "longitude": -79.36574
          },
          "Touba": {
            "latitude": 14.864559,
            "longitude": -15.876047
          },
          "Tourpes": {
            "latitude": 50.572688,
            "longitude": 3.6493593
          },
          "Tubize": {
            "latitude": 50.687041,
            "longitude": 4.193545
          },
          "Tuebingen": {
            "latitude": 48.5236164,
            "longitude": 9.0535531
          },
          "Tumaco": {
            "latitude": 1.792753,
            "longitude": -78.793766
          },
          "Tygerberg": {
            "latitude": -33.8474485,
            "longitude": 18.6410685
          },
          "Ugu": {
            "latitude": -30.54723,
            "longitude": 30.2911969618343
          },
          "Urcuqui": {
            "latitude": 0.4172921,
            "longitude": -78.1941499
          },
          "Ust-Ishim": {
            "latitude": 57.693462,
            "longitude": 71.169968
          },
          "Veles": {
            "latitude": 41.718869,
            "longitude": 21.7705695
          },
          "Ventanas": {
            "latitude": -1.3335519,
            "longitude": -79.3369008695944
          },
          "Verona IT": {
            "latitude": 45.4384,
            "longitude": 10.9916
          },
          "Vila Velha": {
            "latitude": -20.3472,
            "longitude": -40.2823
          },
          "Vitoria-Gasteiz": {
            "latitude": 42.848478,
            "longitude": -2.672011
          },
          "Voi": {
            "latitude": -3.30389,
            "longitude": 38.6497
          },
          "Vrbas": {
            "latitude": 45.568028,
            "longitude": 19.6470089
          },
          "Vrsac": {
            "latitude": 45.1211263,
            "longitude": 21.2960485
          },
          "Waitemata": {
            "latitude": -36.8212269,
            "longitude": 174.669807479743
          },
          "Warszawa": {
            "latitude": 52.241015,
            "longitude": 20.985625
          },
          "Winnebago County IL": {
            "latitude": 42.3255276,
            "longitude": -89.1496574
          },
          "Wuhan": {
            "latitude": 30.554807,
            "longitude": 114.271501
          },
          "Xai Xai": {
            "latitude": -25.044479,
            "longitude": 33.64073
          },
          "Yakima County": {
            "latitude": 46.430431,
            "longitude": -120.711765
          },
          "Yeumbeul": {
            "latitude": 14.7722,
            "longitude": -17.3581
          },
          "Zipaquira": {
            "latitude": 5.023869,
            "longitude": -73.999449
          },
          "Zonhoven": {
            "latitude": 50.9871,
            "longitude": 5.3672
          },
          "Zoutleeuw": {
            "latitude": 50.836614,
            "longitude": 5.107761
          },
          "eThekwini": {
            "latitude": -29.861825,
            "longitude": 31.009909
          },
          "uMgungundlovu": {
            "latitude": -29.52982,
            "longitude": 30.0570479919122
          },
          "uMkhanyakude": {
            "latitude": -46.77757335,
            "longitude": 37.7910321302097
          },
          "uMzinyathi": {
            "latitude": -28.0585234,
            "longitude": 30.3725385
          }
        },
        "key": "location"
      },
      {
        "demes": {
          "Aargau": {
            "latitude": 47.420629,
            "longitude": 8.172097
          },
          "Abruzzo": {
            "latitude": 42.192,
            "longitude": 13.7289
          },
          "Abu Dhabi": {
            "latitude": 24.4747961,
            "longitude": 54.3705762
          },
          "Abuja": {
            "latitude": 9.0643305,
            "longitude": 7.4892974
          },
          "Agder": {
            "latitude": 58.71944225,
            "longitude": 8.03496353455817
          },
          "Agri": {
            "latitude": 39.7191,
            "longitude": 43.0506
          },
          "Aichi": {
            "latitude": 35.067543,
            "longitude": 137.334061
          },
          "Aksaray": {
            "latitude": 38.44611,
            "longitude": 33.878216
          },
          "Alajuela": {
            "latitude": 10.020137,
            "longitude": -84.210339
          },
          "Alberta": {
            "latitude": 55.001251,
            "longitude": -115.002136
          },
          "Amapa": {
            "latitude": 1.582936,
            "longitude": -51.809488
          },
          "Amazonas BR": {
            "latitude": -4.479925,
            "longitude": -63.5185396
          },
          "Amman": {
            "latitude": 31.9539,
            "longitude": 35.9106
          },
          "Analamanga": {
            "latitude": -18.6000004,
            "longitude": 47.5131002161615
          },
          "Analanjirofo": {
            "latitude": -16.5075,
            "longitude": 49.528
          },
          "Ancash": {
            "latitude": -9.5,
            "longitude": -77.75
          },
          "Andalusia": {
            "latitude": 37.5443,
            "longitude": -4.7278
          },
          "Ankara": {
            "latitude": 39.949377,
            "longitude": 32.854736
          },
          "Antioquia": {
            "latitude": 6.709191,
            "longitude": -75.484721
          },
          "Apulia": {
            "latitude": 40.7928,
            "longitude": 17.1012
          },
          "Arges": {
            "latitude": 45.060683,
            "longitude": 24.903263
          },
          "Aruba": {
            "latitude": 12.4902998,
            "longitude": -69.9609842
          },
          "Asturias": {
            "latitude": 43.317041,
            "longitude": -6.006428
          },
          "Atacama": {
            "latitude": -27.5571783,
            "longitude": -70.0156882
          },
          "Athens": {
            "latitude": 37.987832,
            "longitude": 23.726319
          },
          "Auckland": {
            "latitude": -36.837842,
            "longitude": 174.800853
          },
          "Australia": {
            "latitude": -24.7761085,
            "longitude": 134.755
          },
          "Australian Capital Territory": {
            "latitude": -35.4883502,
            "longitude": 149.0026942
          },
          "Austria": {
            "latitude": 47.5162,
            "longitude": 14.5501
          },
          "Auvergne-Rh\u00f4ne-Alpes": {
            "latitude": 45.4471,
            "longitude": 4.3853
          },
          "Baden-Wuerttemberg": {
            "latitude": 48.712618,
            "longitude": 9.13403
          },
          "Bahia": {
            "latitude": -12.5797,
            "longitude": -41.7007
          },
          "Bahrain": {
            "latitude": 26.0667,
            "longitude": 50.5577
          },
          "Baja California": {
            "latitude": 30.0338923,
            "longitude": -115.1425107
          },
          "Balassagyarmat": {
            "latitude": 48.0712,
            "longitude": 19.2937
          },
          "Bamako": {
            "latitude": 12.60503275,
            "longitude": -7.98651367343936
          },
          "Bangkok": {
            "latitude": 13.798471,
            "longitude": 100.590834
          },
          "Bangladesh": {
            "latitude": 24.506442,
            "longitude": 90.041454
          },
          "Baranya County": {
            "latitude": 45.9714436,
            "longitude": 18.1669246
          },
          "Basel-Land": {
            "latitude": 47.493316,
            "longitude": 7.714938
          },
          "Basel-Stadt": {
            "latitude": 47.557238,
            "longitude": 7.595666
          },
          "Basque Country": {
            "latitude": 42.9896,
            "longitude": -2.0
          },
          "Bavaria": {
            "latitude": 48.1382614,
            "longitude": 11.5845093
          },
          "Bay of Plenty": {
            "latitude": -38.216044,
            "longitude": 176.783577
          },
          "Beijing": {
            "latitude": 40.07132,
            "longitude": 116.406908
          },
          "Beirut": {
            "latitude": 33.8938,
            "longitude": 35.5018
          },
          "Belgium": {
            "latitude": 50.707735,
            "longitude": 4.677726
          },
          "Belize": {
            "latitude": 16.8259793,
            "longitude": -88.7600927
          },
          "Belmopan": {
            "latitude": 17.250199,
            "longitude": -88.770018
          },
          "Ben Arous": {
            "latitude": 36.747441,
            "longitude": 10.234475
          },
          "Benue State": {
            "latitude": 7.3505747,
            "longitude": 8.7772877
          },
          "Bern": {
            "latitude": 46.855135,
            "longitude": 7.570549
          },
          "Bethlehem": {
            "latitude": 31.7043556,
            "longitude": 35.2061876
          },
          "Bioko Norte": {
            "latitude": 3.6484594,
            "longitude": 8.7851155
          },
          "Blagoevgrad": {
            "latitude": 42.0209,
            "longitude": 23.0943
          },
          "Bogota": {
            "latitude": 4.629337,
            "longitude": -74.095588
          },
          "Bolivar": {
            "latitude": 8.753508,
            "longitude": -74.367735
          },
          "Borno State": {
            "latitude": 12.1875392,
            "longitude": 13.3080034
          },
          "Borsod-Aba\u00faj-Zempl\u00e9n County": {
            "latitude": 48.2939,
            "longitude": 20.6934
          },
          "Bouafle": {
            "latitude": 6.9926792,
            "longitude": -5.7444227
          },
          "Bouak\u00e9": {
            "latitude": 7.6906058,
            "longitude": -5.0298408
          },
          "Boufarik": {
            "latitude": 36.57709,
            "longitude": 2.914137
          },
          "Boyaca": {
            "latitude": 5.454426,
            "longitude": -73.362218
          },
          "Brandenburg": {
            "latitude": 52.8455492,
            "longitude": 13.2461296
          },
          "Bratislava": {
            "latitude": 48.1486,
            "longitude": 17.1077
          },
          "Brazzaville": {
            "latitude": -4.2694407,
            "longitude": 15.2712256
          },
          "Bretagne": {
            "latitude": 48.202,
            "longitude": -2.9326
          },
          "British Columbia": {
            "latitude": 54.010982,
            "longitude": -124.745183
          },
          "Brunei": {
            "latitude": 4.5353,
            "longitude": 114.7277
          },
          "Brussels": {
            "latitude": 50.8503,
            "longitude": 4.3517
          },
          "Bucharest": {
            "latitude": 44.4268,
            "longitude": 26.1025
          },
          "Buenos Aires": {
            "latitude": -34.6037,
            "longitude": -58.3816
          },
          "Cabo Delgado": {
            "latitude": -12.4254942,
            "longitude": 39.4168743
          },
          "Cairo": {
            "latitude": 30.041045,
            "longitude": 31.237176
          },
          "California": {
            "latitude": 36.357039,
            "longitude": -119.690182
          },
          "Callao": {
            "latitude": -12.0522626,
            "longitude": -77.1391133
          },
          "Campania": {
            "latitude": 40.922286,
            "longitude": 14.904416
          },
          "Canterbury": {
            "latitude": -43.346635,
            "longitude": 172.190743
          },
          "Carchi": {
            "latitude": 0.8375163,
            "longitude": -78.2075154
          },
          "Cartago CR": {
            "latitude": 9.864015,
            "longitude": -83.917122
          },
          "Casablanca": {
            "latitude": 33.58937,
            "longitude": -7.60417
          },
          "Catalunya": {
            "latitude": 41.834815,
            "longitude": 1.606414
          },
          "Central Hungary": {
            "latitude": 47.360008,
            "longitude": 19.252798
          },
          "Central Java": {
            "latitude": -5.6259648,
            "longitude": 110.371648973129
          },
          "Chattogram": {
            "latitude": 22.3569,
            "longitude": 91.7832
          },
          "Chiba": {
            "latitude": 35.463961,
            "longitude": 140.223882
          },
          "Chimborazo": {
            "latitude": -1.9262626,
            "longitude": -78.7297799
          },
          "Chisinau": {
            "latitude": 47.0244707,
            "longitude": 28.8322534
          },
          "Chonburi": {
            "latitude": 13.1857117,
            "longitude": 101.1210777
          },
          "Conakry": {
            "latitude": 9.5170602,
            "longitude": -13.6998434
          },
          "Constanta": {
            "latitude": 44.1598,
            "longitude": 28.6348
          },
          "Copenhagen": {
            "latitude": 55.6761,
            "longitude": 12.5683
          },
          "Cotonou": {
            "latitude": 6.372284,
            "longitude": 2.365266
          },
          "Csongr\u00e1d County": {
            "latitude": 46.7084,
            "longitude": 20.1436
          },
          "Cundinamarca": {
            "latitude": 5.049758,
            "longitude": -74.076048
          },
          "Curacao": {
            "latitude": 12.1845,
            "longitude": -68.9640875031406
          },
          "Cyprus": {
            "latitude": 34.965802,
            "longitude": 33.171772
          },
          "Czech Republic": {
            "latitude": 49.8175,
            "longitude": 15.473
          },
          "Dakar": {
            "latitude": 14.725966,
            "longitude": -17.46181
          },
          "Dakhiliyah": {
            "latitude": 22.316676,
            "longitude": 57.359135
          },
          "Daule": {
            "latitude": -1.92000685,
            "longitude": -79.9129306979237
          },
          "Delhi": {
            "latitude": 28.7041,
            "longitude": 77.1025
          },
          "Delta": {
            "latitude": 5.5273061,
            "longitude": 6.1784167
          },
          "Democratic Republic of the Congo": {
            "latitude": -4.0383,
            "longitude": 21.7587
          },
          "Denizli": {
            "latitude": 37.783,
            "longitude": 29.0963
          },
          "Denmark": {
            "latitude": 56.2639,
            "longitude": 9.5018
          },
          "Departamento de Amazonas": {
            "latitude": -1.420517,
            "longitude": -71.257925
          },
          "Dhaka": {
            "latitude": 23.78937,
            "longitude": 90.415192
          },
          "Diourbel": {
            "latitude": 14.7043898,
            "longitude": -16.0511737
          },
          "Dominican Republic": {
            "latitude": 19.0974031,
            "longitude": -70.3028026
          },
          "Donegal": {
            "latitude": 54.92075415,
            "longitude": -7.95238521465131
          },
          "Dubai": {
            "latitude": 25.0750095,
            "longitude": 55.1887608818332
          },
          "Dublin": {
            "latitude": 53.3431,
            "longitude": -6.262191
          },
          "Dubrovnik": {
            "latitude": 42.651307,
            "longitude": 18.102801
          },
          "Dupnitza": {
            "latitude": 42.2613,
            "longitude": 23.1125
          },
          "East Java": {
            "latitude": -7.6977397,
            "longitude": 112.4914199
          },
          "Eastern Region": {
            "latitude": 41.8368918,
            "longitude": 22.5238496214258
          },
          "Ebonyi": {
            "latitude": 6.1996918,
            "longitude": 8.0348906
          },
          "Edo": {
            "latitude": 6.6076575,
            "longitude": 5.9722713
          },
          "Egypt": {
            "latitude": 26.2540493,
            "longitude": 29.2675469
          },
          "England": {
            "latitude": 52.405994,
            "longitude": -1.671707
          },
          "Enugu": {
            "latitude": 6.5536094,
            "longitude": 7.4143061
          },
          "Espirito Santo": {
            "latitude": -19.1834,
            "longitude": -40.3089
          },
          "Estado de Mexico": {
            "latitude": 19.4839446,
            "longitude": -99.6899716
          },
          "Extremadura": {
            "latitude": 39.1748426,
            "longitude": -6.1529891
          },
          "Finland": {
            "latitude": 61.751734,
            "longitude": 26.186437
          },
          "Florida": {
            "latitude": 27.6648,
            "longitude": -81.5158
          },
          "Friuli Venezia Giulia": {
            "latitude": 46.2259,
            "longitude": 13.1034
          },
          "Gaborone": {
            "latitude": -24.6581357,
            "longitude": 25.9088474
          },
          "Galapagos": {
            "latitude": -0.62881505,
            "longitude": -90.3638752022324
          },
          "Galway": {
            "latitude": 53.2744122,
            "longitude": -9.0490632
          },
          "Gauteng": {
            "latitude": -26.199815,
            "longitude": 28.110057
          },
          "Gavleborgs Lan": {
            "latitude": 61.514766,
            "longitude": 16.400925
          },
          "Gaza": {
            "latitude": -23.328398,
            "longitude": 32.8066057
          },
          "Gelderland": {
            "latitude": 52.042091,
            "longitude": 6.01486
          },
          "Geneva": {
            "latitude": 46.216038,
            "longitude": 6.136984
          },
          "Gent": {
            "latitude": 51.04154,
            "longitude": 3.697961
          },
          "Germany": {
            "latitude": 51.1657,
            "longitude": 10.4515
          },
          "Ghana": {
            "latitude": 8.0300284,
            "longitude": -1.080027
          },
          "Gilgit Baltistan": {
            "latitude": 35.589113,
            "longitude": 75.614837
          },
          "Graub\u00fcnden": {
            "latitude": 46.709551,
            "longitude": 9.606903
          },
          "Guam": {
            "latitude": 13.464887,
            "longitude": 144.792016
          },
          "Guanacaste": {
            "latitude": 10.48928,
            "longitude": -85.455092
          },
          "Guanajuato": {
            "latitude": 20.9876996,
            "longitude": -101.0
          },
          "Guatemala": {
            "latitude": 15.6356088,
            "longitude": -89.8988087
          },
          "Guayas": {
            "latitude": -1.9575,
            "longitude": -79.9193
          },
          "Guerrero": {
            "latitude": 17.463444,
            "longitude": -99.792052
          },
          "Gujarat": {
            "latitude": 22.2587,
            "longitude": 71.1924
          },
          "Gyeonggi Province": {
            "latitude": 37.397957,
            "longitude": 127.380864
          },
          "Haifa District": {
            "latitude": 32.62574995,
            "longitude": 34.9825140246222
          },
          "Hainaut": {
            "latitude": 50.524821,
            "longitude": 3.976235
          },
          "Halland": {
            "latitude": 56.964727,
            "longitude": 12.796906
          },
          "Halle-Vilvoorde": {
            "latitude": 50.927353,
            "longitude": 4.424742
          },
          "Hamburg": {
            "latitude": 53.5437641,
            "longitude": 10.0099133
          },
          "Haryana": {
            "latitude": 29.0588,
            "longitude": 76.0856
          },
          "Hasselt": {
            "latitude": 50.925347,
            "longitude": 5.311394
          },
          "Hauts de France": {
            "latitude": 49.934396,
            "longitude": 2.783002
          },
          "Hauts-Bassins": {
            "latitude": 11.3890275,
            "longitude": -4.04136498647626
          },
          "Hebron": {
            "latitude": 31.528902,
            "longitude": 35.0944873
          },
          "Heilongjiang": {
            "latitude": 47.28649,
            "longitude": 127.992676
          },
          "Heredia": {
            "latitude": 9.997549,
            "longitude": -84.121162
          },
          "Heves County": {
            "latitude": 47.8058,
            "longitude": 20.2039
          },
          "Ho Chi Minh City": {
            "latitude": 10.790417,
            "longitude": 106.653985
          },
          "Hokkaido": {
            "latitude": 43.2203,
            "longitude": 142.8635
          },
          "Hokurikushinsyu": {
            "latitude": 36.708064,
            "longitude": 137.8065
          },
          "Hong Kong": {
            "latitude": 22.3964,
            "longitude": 114.1095
          },
          "Hovedstaden": {
            "latitude": 55.86170985,
            "longitude": 12.3137434831945
          },
          "Hubei": {
            "latitude": 31.095477,
            "longitude": 112.676644
          },
          "Ica": {
            "latitude": -14.079922,
            "longitude": -75.740852
          },
          "Ile de France": {
            "latitude": 48.724751,
            "longitude": 2.491522
          },
          "Illinois": {
            "latitude": 40.088552,
            "longitude": -89.301876
          },
          "Imbabura": {
            "latitude": 0.3753621,
            "longitude": -78.355681
          },
          "Iowa": {
            "latitude": 41.878,
            "longitude": -93.0977
          },
          "Iran": {
            "latitude": 34.5732,
            "longitude": 51.876
          },
          "Iraq": {
            "latitude": 33.0955793,
            "longitude": 44.1749775
          },
          "Israel": {
            "latitude": 31.5,
            "longitude": 34.75
          },
          "Istanbul": {
            "latitude": 41.0082,
            "longitude": 28.9784
          },
          "Ivano-Frankivsk": {
            "latitude": 48.9225224,
            "longitude": 24.7103188
          },
          "Jakarta": {
            "latitude": -6.221537,
            "longitude": 106.838429
          },
          "Jamaica": {
            "latitude": 18.1096,
            "longitude": -77.2975
          },
          "Japan": {
            "latitude": 35.68536,
            "longitude": 139.75309
          },
          "Jeddah": {
            "latitude": 21.4858,
            "longitude": 39.1925
          },
          "Jerusalem District": {
            "latitude": 31.7648,
            "longitude": 34.9948
          },
          "Jonkoping": {
            "latitude": 57.7826,
            "longitude": 14.1618
          },
          "Junin": {
            "latitude": -11.5,
            "longitude": -75.0
          },
          "Kaduna State": {
            "latitude": 10.3825318,
            "longitude": 7.8533226
          },
          "Kakanj": {
            "latitude": 44.128,
            "longitude": 18.1178
          },
          "Kalmar": {
            "latitude": 56.6634,
            "longitude": 16.3568
          },
          "Kalutara": {
            "latitude": 6.5835219,
            "longitude": 79.9612508
          },
          "Kanagawa": {
            "latitude": 35.403801,
            "longitude": 139.294288
          },
          "Kansai": {
            "latitude": 34.778675,
            "longitude": 135.880055
          },
          "Kanto": {
            "latitude": 36.167777,
            "longitude": 139.170466
          },
          "Karachi": {
            "latitude": 24.8607,
            "longitude": 67.0011
          },
          "Karnataka": {
            "latitude": 15.3173,
            "longitude": 75.7139
          },
          "Kars Province": {
            "latitude": 40.6076749,
            "longitude": 43.0948497
          },
          "Kathmandu": {
            "latitude": 27.712907,
            "longitude": 85.323557
          },
          "Kauno Apskritis": {
            "latitude": 55.0163259,
            "longitude": 24.0857578313054
          },
          "Kerry": {
            "latitude": 52.14533445,
            "longitude": -9.51740109283324
          },
          "Kharkiv": {
            "latitude": 49.9902794,
            "longitude": 36.2303893
          },
          "Khulna": {
            "latitude": 22.81513955,
            "longitude": 89.4449267205592
          },
          "Kigali": {
            "latitude": -1.950851,
            "longitude": 30.061507
          },
          "Kildare": {
            "latitude": 53.15436455,
            "longitude": -6.81841756609764
          },
          "Kilifi": {
            "latitude": -3.15073925,
            "longitude": 39.6750715919372
          },
          "Kinshasa": {
            "latitude": -4.2978,
            "longitude": 15.2962
          },
          "Kocaeli": {
            "latitude": 40.886367,
            "longitude": 29.905212
          },
          "Kogi State": {
            "latitude": 7.7949602,
            "longitude": 6.6868669
          },
          "Kombo": {
            "latitude": 13.294035,
            "longitude": -16.656832
          },
          "Kongo Central": {
            "latitude": -5.8162516,
            "longitude": 13.4908753
          },
          "Kosice": {
            "latitude": 48.7164,
            "longitude": 21.2611
          },
          "Kostoliste": {
            "latitude": 48.4467,
            "longitude": 16.9868
          },
          "Kuala Lumpur": {
            "latitude": 3.139,
            "longitude": 101.6869
          },
          "Kuwait": {
            "latitude": 29.452987,
            "longitude": 47.447194
          },
          "KwaZulu-Natal": {
            "latitude": -28.704798,
            "longitude": 30.693005
          },
          "Kwale": {
            "latitude": -4.1836067,
            "longitude": 39.1050955282177
          },
          "Kwara State": {
            "latitude": 9.172913,
            "longitude": 4.409729
          },
          "Kyiv": {
            "latitude": 50.4500336,
            "longitude": 30.5241361
          },
          "Kyoto": {
            "latitude": 35.007542,
            "longitude": 135.768455
          },
          "Kyustendil": {
            "latitude": 42.2869,
            "longitude": 22.6939
          },
          "La Libertad": {
            "latitude": -8.0,
            "longitude": -78.5
          },
          "Lagos": {
            "latitude": 6.54252,
            "longitude": 3.286661
          },
          "Lambayeque": {
            "latitude": -6.707066,
            "longitude": -79.907239
          },
          "Lamu": {
            "latitude": -2.2355,
            "longitude": 40.472
          },
          "Laois": {
            "latitude": 52.99849045,
            "longitude": -7.37770016694458
          },
          "Latvia": {
            "latitude": 56.799689,
            "longitude": 25.441386
          },
          "Lazio": {
            "latitude": 41.994328,
            "longitude": 12.622686
          },
          "Les Abymes": {
            "latitude": 16.2706436,
            "longitude": -61.5057749
          },
          "Leuven": {
            "latitude": 50.880674,
            "longitude": 4.700109
          },
          "Liaoning": {
            "latitude": 40.9975197,
            "longitude": 122.9955469
          },
          "Liberec Region": {
            "latitude": 50.7702648,
            "longitude": 15.0583947
          },
          "Libreville": {
            "latitude": 0.390002,
            "longitude": 9.454001
          },
          "Lima": {
            "latitude": -11.971424,
            "longitude": -77.070229
          },
          "Limburg": {
            "latitude": 50.612763,
            "longitude": 5.936255
          },
          "Limerick": {
            "latitude": 52.662235,
            "longitude": -8.627565
          },
          "Limon": {
            "latitude": 10.3787478,
            "longitude": -83.5848401
          },
          "Lisbon": {
            "latitude": 38.7223,
            "longitude": -9.1393
          },
          "Litomerice-Brnay": {
            "latitude": 50.534253,
            "longitude": 14.131013
          },
          "Litoral": {
            "latitude": 1.6026374,
            "longitude": 9.841569
          },
          "Li\u00e8ge": {
            "latitude": 50.6326,
            "longitude": 5.5797
          },
          "Lombardy": {
            "latitude": 45.4791,
            "longitude": 9.8452
          },
          "Los Rios": {
            "latitude": -1.38545,
            "longitude": -79.55224
          },
          "Louisiana": {
            "latitude": 30.9843,
            "longitude": -91.9623
          },
          "Lower Austria": {
            "latitude": 48.360214,
            "longitude": 15.824134
          },
          "Lusaka": {
            "latitude": -15.4164488,
            "longitude": 28.2821535
          },
          "Luxembourg": {
            "latitude": 49.755428,
            "longitude": 6.119486
          },
          "Maaseik": {
            "latitude": 51.104005,
            "longitude": 5.714
          },
          "Madinah": {
            "latitude": 24.5247,
            "longitude": 39.5692
          },
          "Madrid": {
            "latitude": 40.4168,
            "longitude": -3.7038
          },
          "Magallanes": {
            "latitude": -53.3527518,
            "longitude": -71.5547782
          },
          "Magdalena": {
            "latitude": 10.258546,
            "longitude": -74.366995
          },
          "Maharashtra": {
            "latitude": 19.7515,
            "longitude": 75.7139
          },
          "Makkah": {
            "latitude": 21.3891,
            "longitude": 39.8579
          },
          "Malaysia": {
            "latitude": 2.3923759,
            "longitude": 112.8471939
          },
          "Mali": {
            "latitude": 16.3700359,
            "longitude": -2.2900239
          },
          "Malopolskie": {
            "latitude": 49.7225,
            "longitude": 20.2503
          },
          "Manabi": {
            "latitude": -0.7588025,
            "longitude": -80.0612131
          },
          "Manila": {
            "latitude": 14.652678,
            "longitude": 121.043936
          },
          "Manitoba": {
            "latitude": 55.182879,
            "longitude": -97.823531
          },
          "Marijampoles Apskritis": {
            "latitude": 54.6792304,
            "longitude": 23.2004680790347
          },
          "Mazowieckie": {
            "latitude": 52.467791,
            "longitude": 21.224779
          },
          "Mechelen": {
            "latitude": 51.033475,
            "longitude": 4.444398
          },
          "Mexico City": {
            "latitude": 19.404497,
            "longitude": -99.143041
          },
          "Michigan": {
            "latitude": 45.021203,
            "longitude": -84.762273
          },
          "Midtjylland": {
            "latitude": 56.23564835,
            "longitude": 9.23460277163659
          },
          "Minas Gerais": {
            "latitude": -18.35789,
            "longitude": -44.411895
          },
          "Mombasa": {
            "latitude": -4.05052,
            "longitude": 39.667169
          },
          "Monaghan": {
            "latitude": 54.1610664,
            "longitude": -6.9463648475858
          },
          "Mongolia": {
            "latitude": 47.504782,
            "longitude": 102.997672
          },
          "Mons": {
            "latitude": 50.445439,
            "longitude": 3.962794
          },
          "Montenegro": {
            "latitude": 42.9868853,
            "longitude": 19.5180992
          },
          "Mopti": {
            "latitude": 14.514489,
            "longitude": -3.64645806048387
          },
          "Morocco": {
            "latitude": 32.525925,
            "longitude": -5.843761
          },
          "Moscow Oblast": {
            "latitude": 55.5043158,
            "longitude": 38.0353929
          },
          "Muscat": {
            "latitude": 23.580244,
            "longitude": 58.362707
          },
          "Mymensingh": {
            "latitude": 24.8386014,
            "longitude": 90.4112695046268
          },
          "Nablus": {
            "latitude": 32.2205316,
            "longitude": 35.2569374
          },
          "Nagasaki": {
            "latitude": 32.796447,
            "longitude": 129.818142
          },
          "Namur": {
            "latitude": 50.457215,
            "longitude": 4.879493
          },
          "Napo": {
            "latitude": -0.7626471,
            "longitude": -77.9701878
          },
          "Nara": {
            "latitude": 34.371026,
            "longitude": 135.887389
          },
          "Narino": {
            "latitude": 1.592142,
            "longitude": -77.85179
          },
          "Netherlands": {
            "latitude": 52.1326,
            "longitude": 5.2913
          },
          "Nevada": {
            "latitude": 38.8026,
            "longitude": -116.4194
          },
          "New Mexico": {
            "latitude": 34.5199,
            "longitude": -105.8701
          },
          "New South Wales": {
            "latitude": -32.68843,
            "longitude": 146.228414
          },
          "New Taipei City": {
            "latitude": 25.017,
            "longitude": 121.4628
          },
          "New York": {
            "latitude": 40.703395,
            "longitude": -73.904193
          },
          "Niger State": {
            "latitude": 9.9326083,
            "longitude": 5.6511088
          },
          "Nigeria": {
            "latitude": 10.0,
            "longitude": 8.0
          },
          "Nivelles": {
            "latitude": 50.594427,
            "longitude": 4.331238
          },
          "Nonthaburi": {
            "latitude": 13.852511,
            "longitude": 100.522791
          },
          "Nordjylland": {
            "latitude": 56.8152793,
            "longitude": 9.72733077269638
          },
          "Normandie": {
            "latitude": 48.8799,
            "longitude": 0.1713
          },
          "North Banat District": {
            "latitude": 45.8883957,
            "longitude": 20.1900505088237
          },
          "North Batinah": {
            "latitude": 24.57731,
            "longitude": 56.43547
          },
          "North Ba\u010dka District": {
            "latitude": 45.901328,
            "longitude": 19.5835246600845
          },
          "North Brabant": {
            "latitude": 51.4827,
            "longitude": 5.2322
          },
          "North District": {
            "latitude": 32.8972,
            "longitude": 35.3027
          },
          "North Holland": {
            "latitude": 52.5206,
            "longitude": 4.7885
          },
          "North Macedonia": {
            "latitude": 41.6171214,
            "longitude": 21.7168387
          },
          "North Rhine Westphalia": {
            "latitude": 51.44,
            "longitude": 7.705
          },
          "North Sulawesi": {
            "latitude": 0.950357,
            "longitude": 124.450132
          },
          "Northern Ireland": {
            "latitude": 54.60219,
            "longitude": -6.687146
          },
          "Norway": {
            "latitude": 64.574131,
            "longitude": 11.52701029
          },
          "Nouvelle-Aquitaine": {
            "latitude": 45.4039367,
            "longitude": 0.3756199
          },
          "Nova Scotia": {
            "latitude": 44.879119,
            "longitude": -64.020314
          },
          "Nuevo Leon": {
            "latitude": 26.2384363,
            "longitude": -99.8873
          },
          "Nur-Sultan": {
            "latitude": 51.147862,
            "longitude": 71.433377
          },
          "Occitanie": {
            "latitude": 43.8927,
            "longitude": 3.2828
          },
          "Odisha": {
            "latitude": 20.9517,
            "longitude": 85.0985
          },
          "Olomouc Region": {
            "latitude": 49.8591058,
            "longitude": 16.9561267467493
          },
          "Omsk": {
            "latitude": 55.0555,
            "longitude": 73.3167
          },
          "Ondo State": {
            "latitude": 6.970395,
            "longitude": 5.101463
          },
          "Ontario": {
            "latitude": 44.429,
            "longitude": -79.377
          },
          "Orebro": {
            "latitude": 59.2753,
            "longitude": 15.2134
          },
          "Orellana": {
            "latitude": -0.78618,
            "longitude": -76.4803184
          },
          "Osaka": {
            "latitude": 34.64872,
            "longitude": 135.525013
          },
          "Osijek": {
            "latitude": 45.552719,
            "longitude": 18.693245
          },
          "Oslo": {
            "latitude": 59.903687,
            "longitude": 10.7497
          },
          "Ostergotland": {
            "latitude": 58.402269,
            "longitude": 15.748012
          },
          "Osun State": {
            "latitude": 7.592215,
            "longitude": 4.505599
          },
          "Ouarzazate": {
            "latitude": 30.9335,
            "longitude": 6.937
          },
          "Oueme": {
            "latitude": 6.625372,
            "longitude": 2.532611
          },
          "Overijssel": {
            "latitude": 52.436273,
            "longitude": 6.463628
          },
          "Oyo State": {
            "latitude": 8.154414,
            "longitude": 3.632978
          },
          "Pakistan": {
            "latitude": 30.0,
            "longitude": 70.0
          },
          "Panama City": {
            "latitude": 8.98333,
            "longitude": -79.5166
          },
          "Papua": {
            "latitude": -4.11501855,
            "longitude": 137.9966136
          },
          "Papua New Guinea": {
            "latitude": -5.6816069,
            "longitude": 144.2489081
          },
          "Para": {
            "latitude": -4.281398,
            "longitude": -52.582417
          },
          "Pazardzhik": {
            "latitude": 42.1928,
            "longitude": 24.3336
          },
          "Pest County": {
            "latitude": 47.3715943,
            "longitude": 19.3452624
          },
          "Pezinok": {
            "latitude": 48.2854539,
            "longitude": 17.270194
          },
          "Pichincha": {
            "latitude": -0.1465,
            "longitude": -78.4752
          },
          "Poland": {
            "latitude": 52.0977181,
            "longitude": 19.0258159
          },
          "Pomorskie": {
            "latitude": 54.2944,
            "longitude": 18.1531
          },
          "Portugal": {
            "latitude": 39.54046,
            "longitude": -8.174701
          },
          "Prague": {
            "latitude": 50.0755,
            "longitude": 14.4378
          },
          "Provence-Alpes-C\u00f4te d'Azur": {
            "latitude": 44.0580563,
            "longitude": 6.0638506
          },
          "Puebla": {
            "latitude": 19.0414,
            "longitude": -98.2063
          },
          "Qom": {
            "latitude": 34.6423117,
            "longitude": 50.8800969
          },
          "Quangninh": {
            "latitude": 21.0064,
            "longitude": 107.2925
          },
          "Quebec": {
            "latitude": 52.9399,
            "longitude": -73.5491
          },
          "Queensland": {
            "latitude": -23.094025,
            "longitude": 144.192275
          },
          "Quintana Roo": {
            "latitude": 19.642598,
            "longitude": -88.040442
          },
          "Rabat": {
            "latitude": 33.976469,
            "longitude": -6.843796
          },
          "Rajshahi": {
            "latitude": 24.372633,
            "longitude": 88.606356
          },
          "Rangpur": {
            "latitude": 25.748894,
            "longitude": 89.260669
          },
          "Rasina District": {
            "latitude": 43.5002565,
            "longitude": 21.1780182038103
          },
          "Rawalpindi": {
            "latitude": 33.583175,
            "longitude": 73.049347
          },
          "Ra\u0161ka District": {
            "latitude": 43.2862179,
            "longitude": 20.6147325
          },
          "Red River Delta": {
            "latitude": 21.010949,
            "longitude": 105.786621
          },
          "Region Metropolitana de Santiago": {
            "latitude": -33.5739341,
            "longitude": -70.6205518
          },
          "Republic of Sakha": {
            "latitude": 66.7613,
            "longitude": 124.1238
          },
          "Reykjavik": {
            "latitude": 64.1445,
            "longitude": -21.9418
          },
          "Riga": {
            "latitude": 56.960679,
            "longitude": 24.10716
          },
          "Rio Grande do Sul": {
            "latitude": -29.615543,
            "longitude": -53.220125
          },
          "Rio de Janeiro": {
            "latitude": -22.89445,
            "longitude": -43.2099
          },
          "Risaralda": {
            "latitude": 4.921633,
            "longitude": -75.900759
          },
          "Rivera": {
            "latitude": -30.906491,
            "longitude": -55.540612
          },
          "Rivers": {
            "latitude": 4.8416028,
            "longitude": 6.8604088
          },
          "Riyadh": {
            "latitude": 23.197563,
            "longitude": 45.243845
          },
          "Romania": {
            "latitude": 45.9852129,
            "longitude": 24.6859225
          },
          "Rondonia": {
            "latitude": -10.943145,
            "longitude": -62.8277863
          },
          "Sabac": {
            "latitude": 44.7571535,
            "longitude": 19.6953972
          },
          "Saint Martin": {
            "latitude": 18.0668544,
            "longitude": -63.0848869
          },
          "Saint-Fran\u00e7ois": {
            "latitude": 16.2532002,
            "longitude": -61.2750706
          },
          "Saint-Petersburg": {
            "latitude": 59.88208,
            "longitude": 30.3308
          },
          "San Jose": {
            "latitude": 9.9281,
            "longitude": -84.0907
          },
          "Sarajevo": {
            "latitude": 43.8563,
            "longitude": 18.4131
          },
          "Saratov": {
            "latitude": 51.530018,
            "longitude": 46.034683
          },
          "Sarawak": {
            "latitude": 2.5023855,
            "longitude": 112.9547283
          },
          "Saudi Arabia": {
            "latitude": 25.0,
            "longitude": 45.0
          },
          "Schleswig-Holstein": {
            "latitude": 54.1853998,
            "longitude": 9.8220089
          },
          "Scotland": {
            "latitude": 56.415858,
            "longitude": -4.090641
          },
          "Selangor": {
            "latitude": 3.0738,
            "longitude": 101.5183
          },
          "Semnan": {
            "latitude": 35.2256,
            "longitude": 54.4342
          },
          "Seoul": {
            "latitude": 37.548278,
            "longitude": 126.990916
          },
          "Serbia": {
            "latitude": 43.745902,
            "longitude": 20.848918
          },
          "Shandong": {
            "latitude": 36.298013,
            "longitude": 118.193884
          },
          "Shanghai": {
            "latitude": 31.171447,
            "longitude": 121.429896
          },
          "Sierra Leone": {
            "latitude": 8.6400349,
            "longitude": -11.8400269
          },
          "Sihanoukville": {
            "latitude": 10.616351,
            "longitude": 103.512278
          },
          "Singapore": {
            "latitude": 1.344189,
            "longitude": 103.867546
          },
          "Sint-Niklaas": {
            "latitude": 51.1559,
            "longitude": 4.1544
          },
          "Sjaelland": {
            "latitude": 55.54595955,
            "longitude": 11.6979058259486
          },
          "Skopje": {
            "latitude": 41.9960924,
            "longitude": 21.4316495
          },
          "Slask": {
            "latitude": 50.40608,
            "longitude": 18.976345
          },
          "Sligo": {
            "latitude": 54.2720696,
            "longitude": -8.4751357
          },
          "Slovenia": {
            "latitude": 45.8133113,
            "longitude": 14.4808369
          },
          "Smolyan": {
            "latitude": 41.5774,
            "longitude": 24.7011
          },
          "Sofia": {
            "latitude": 42.6977,
            "longitude": 23.3219
          },
          "Soroca": {
            "latitude": 48.1580642,
            "longitude": 28.2796328
          },
          "South Australia": {
            "latitude": -30.0002,
            "longitude": 136.2092
          },
          "South Banat District": {
            "latitude": 44.99474315,
            "longitude": 20.9390770259108
          },
          "South Batinah": {
            "latitude": 23.760421,
            "longitude": 57.045212
          },
          "South Ba\u010dka District": {
            "latitude": 45.4491396,
            "longitude": 19.7680302552958
          },
          "South District": {
            "latitude": 30.8296,
            "longitude": 35.0388
          },
          "South Holland": {
            "latitude": 52.006053,
            "longitude": 4.485728
          },
          "South Korea": {
            "latitude": 36.609249,
            "longitude": 127.917932
          },
          "South Moravian Region": {
            "latitude": 49.1249179,
            "longitude": 16.6827716288672
          },
          "Southern": {
            "latitude": -46.040582,
            "longitude": 169.144142
          },
          "Southwestern Region": {
            "latitude": 41.384177,
            "longitude": 20.8312824389592
          },
          "Sri Lanka": {
            "latitude": 7.75,
            "longitude": 80.75
          },
          "St-Louis": {
            "latitude": 16.0326,
            "longitude": -16.4818
          },
          "Stockholm": {
            "latitude": 59.33267,
            "longitude": 18.061849
          },
          "Styria": {
            "latitude": 47.3593,
            "longitude": 14.47
          },
          "Suceava": {
            "latitude": 47.667761,
            "longitude": 26.266066
          },
          "Sud-Ouest": {
            "latitude": 10.38692085,
            "longitude": -3.283188627811
          },
          "Suriname": {
            "latitude": 4.1413025,
            "longitude": -56.0771187
          },
          "Sweden": {
            "latitude": 59.6749712,
            "longitude": 14.5208584
          },
          "Sylhet": {
            "latitude": 24.8949,
            "longitude": 91.8687
          },
          "S\u00e3o Paulo": {
            "latitude": -23.59806,
            "longitude": -46.660537
          },
          "Tainan": {
            "latitude": 22.9912348,
            "longitude": 120.184982
          },
          "Taita Taveta": {
            "latitude": -3.4178355,
            "longitude": 38.3670675696993
          },
          "Taiwan": {
            "latitude": 23.8169,
            "longitude": 121.031365
          },
          "Tana River": {
            "latitude": -1.6518,
            "longitude": 39.6518
          },
          "Tasmania": {
            "latitude": -42.14220555,
            "longitude": 146.672351787847
          },
          "Taurages Apskritis": {
            "latitude": 55.35608325,
            "longitude": 22.4048792437002
          },
          "Tbilisi": {
            "latitude": 41.733699,
            "longitude": 44.818487
          },
          "Tehran": {
            "latitude": 35.6892,
            "longitude": 51.389
          },
          "Tekirdag": {
            "latitude": 40.9781,
            "longitude": 27.5117
          },
          "Tel Aviv District": {
            "latitude": 32.0929,
            "longitude": 34.8072
          },
          "Telangana": {
            "latitude": 18.094062,
            "longitude": 79.141493
          },
          "Teleorman": {
            "latitude": 44.016,
            "longitude": 25.2987
          },
          "Texas": {
            "latitude": 31.146868,
            "longitude": -99.188758
          },
          "Thailand": {
            "latitude": 14.8971921,
            "longitude": 100.83273
          },
          "Thies": {
            "latitude": 14.791,
            "longitude": -16.9359
          },
          "Ticino": {
            "latitude": 46.345334,
            "longitude": 8.774813
          },
          "Timor-Leste": {
            "latitude": -8.809397,
            "longitude": 125.909527
          },
          "Tipperary": {
            "latitude": 52.4738,
            "longitude": -8.1619
          },
          "Tokat": {
            "latitude": 40.3235,
            "longitude": 36.5522
          },
          "Tokyo": {
            "latitude": 35.683441,
            "longitude": 139.766131
          },
          "Tournai-Mouscron": {
            "latitude": 50.610622,
            "longitude": 3.406319
          },
          "Treinta y Tres": {
            "latitude": -33.0,
            "longitude": -54.25
          },
          "Trois-Rivi\u00e8res": {
            "latitude": 15.9767433,
            "longitude": -61.6441603
          },
          "Tunis": {
            "latitude": 36.806134,
            "longitude": 10.179324
          },
          "Tunisia": {
            "latitude": 33.654143,
            "longitude": 9.065134
          },
          "Turkey": {
            "latitude": 39.0,
            "longitude": 35.0
          },
          "Tuscany": {
            "latitude": 43.4586541,
            "longitude": 11.1389204
          },
          "Tyrol": {
            "latitude": 47.220292,
            "longitude": 11.277287
          },
          "Uganda": {
            "latitude": 1.3733,
            "longitude": 32.2903
          },
          "Ukraine": {
            "latitude": 49.4871968,
            "longitude": 31.2718321
          },
          "United Arab Emirates": {
            "latitude": 23.546651,
            "longitude": 54.065059
          },
          "Upper Austria": {
            "latitude": 48.166283,
            "longitude": 13.869698
          },
          "Uppsala": {
            "latitude": 59.8586,
            "longitude": 17.6389
          },
          "Uri": {
            "latitude": 46.774206,
            "longitude": 8.62819
          },
          "Usti nad Labem": {
            "latitude": 50.656527,
            "longitude": 14.053702
          },
          "Utah": {
            "latitude": 39.4225192,
            "longitude": -111.7143583
          },
          "Utrecht": {
            "latitude": 52.08532,
            "longitude": 5.184968
          },
          "Uttar Pradesh": {
            "latitude": 26.8467,
            "longitude": 80.9462
          },
          "Uusimaa": {
            "latitude": 60.2187,
            "longitude": 25.2716
          },
          "Valcea": {
            "latitude": 45.754095,
            "longitude": 25.176737
          },
          "Valle del Cauca": {
            "latitude": 3.747163,
            "longitude": -76.415809
          },
          "Vardar": {
            "latitude": 41.5924916,
            "longitude": 21.9204345
          },
          "Varmland": {
            "latitude": 59.894483,
            "longitude": 13.209991
          },
          "Vasterbotten": {
            "latitude": 64.863611,
            "longitude": 17.7435
          },
          "Vasternorrland": {
            "latitude": 63.286259,
            "longitude": 17.641659
          },
          "Vastmanland": {
            "latitude": 59.6714,
            "longitude": 16.2159
          },
          "Vastra Gotaland": {
            "latitude": 58.2528,
            "longitude": 13.0596
          },
          "Vaud": {
            "latitude": 46.619469,
            "longitude": 6.472479
          },
          "Veneto": {
            "latitude": 45.4415,
            "longitude": 12.3153
          },
          "Vestlandet": {
            "latitude": 60.958303,
            "longitude": 6.533228
          },
          "Victoria": {
            "latitude": -37.121673,
            "longitude": 144.106178
          },
          "Vidin": {
            "latitude": 43.9962,
            "longitude": 22.8679
          },
          "Vienna": {
            "latitude": 48.2082,
            "longitude": 16.3738
          },
          "Viken": {
            "latitude": 59.9263265,
            "longitude": 9.90423451957786
          },
          "Vilnius": {
            "latitude": 54.697979,
            "longitude": 25.279095
          },
          "Virginia": {
            "latitude": 37.926868,
            "longitude": -78.024902
          },
          "Wales": {
            "latitude": 52.306085,
            "longitude": -3.621944
          },
          "Washington": {
            "latitude": 47.183945,
            "longitude": -119.950361
          },
          "Wellington": {
            "latitude": -41.273449,
            "longitude": 174.857634
          },
          "West Bank": {
            "latitude": 32.0254688,
            "longitude": 35.2888075
          },
          "West Bengal": {
            "latitude": 23.361461,
            "longitude": 87.724077
          },
          "West Coast Region": {
            "latitude": 13.2229,
            "longitude": 16.582
          },
          "West Java": {
            "latitude": -6.8891904,
            "longitude": 107.6404716
          },
          "Western Australia": {
            "latitude": -27.055937,
            "longitude": 122.236663
          },
          "Western Cape Province": {
            "latitude": -33.493715,
            "longitude": 20.219852
          },
          "Wicklow": {
            "latitude": 52.9808,
            "longitude": -6.0446
          },
          "Wielkopolskie": {
            "latitude": 52.28,
            "longitude": 17.3523
          },
          "Wisconsin": {
            "latitude": 44.535145,
            "longitude": -89.527762
          },
          "Wyoming": {
            "latitude": 43.076,
            "longitude": -107.2903
          },
          "Yamoussoukro": {
            "latitude": 6.869145,
            "longitude": -5.2823277
          },
          "Zagreb": {
            "latitude": 45.8131847,
            "longitude": 15.9771774
          },
          "Zeeland": {
            "latitude": 51.484078,
            "longitude": 3.802245
          },
          "Zhejiang": {
            "latitude": 29.22571,
            "longitude": 120.299125
          },
          "Zilina": {
            "latitude": 49.2234674,
            "longitude": 18.7393139
          },
          "Z\u00fcrich": {
            "latitude": 47.441242,
            "longitude": 8.641154
          }
        },
        "key": "division"
      },
      {
        "demes": {
          "Algeria": {
            "latitude": 28.0000272,
            "longitude": 2.9999825
          },
          "Argentina": {
            "latitude": -37.052315,
            "longitude": -64.869142
          },
          "Aruba": {
            "latitude": 12.5013629,
            "longitude": -69.9618475
          },
          "Australia": {
            "latitude": -24.7761085,
            "longitude": 134.755
          },
          "Austria": {
            "latitude": 47.5162,
            "longitude": 14.5501
          },
          "Bahrain": {
            "latitude": 26.0667,
            "longitude": 50.5577
          },
          "Bangladesh": {
            "latitude": 24.506442,
            "longitude": 90.041454
          },
          "Belgium": {
            "latitude": 50.707735,
            "longitude": 4.677726
          },
          "Belize": {
            "latitude": 16.8259793,
            "longitude": -88.7600927
          },
          "Benin": {
            "latitude": 9.961027,
            "longitude": 2.327362
          },
          "Bosnia and Herzegovina": {
            "latitude": 43.9159,
            "longitude": 17.6791
          },
          "Botswana": {
            "latitude": -23.1681782,
            "longitude": 24.5928742
          },
          "Brazil": {
            "latitude": -10.3333332,
            "longitude": -53.1999999
          },
          "Brunei": {
            "latitude": 4.5353,
            "longitude": 114.7277
          },
          "Bulgaria": {
            "latitude": 42.78245,
            "longitude": 25.193668
          },
          "Burkina Faso": {
            "latitude": 12.78998,
            "longitude": -1.683734
          },
          "Cambodia": {
            "latitude": 13.0,
            "longitude": 105.0
          },
          "Canada": {
            "latitude": 61.0666922,
            "longitude": -107.991707
          },
          "Chile": {
            "latitude": -31.7613364,
            "longitude": -71.3187696
          },
          "China": {
            "latitude": 33.394333,
            "longitude": 104.689839
          },
          "Colombia": {
            "latitude": 2.893108,
            "longitude": -73.7845142
          },
          "Costa Rica": {
            "latitude": 10.0379,
            "longitude": -83.818759
          },
          "Croatia": {
            "latitude": 45.1,
            "longitude": 15.2
          },
          "Curacao": {
            "latitude": 12.1845,
            "longitude": -68.9640875031406
          },
          "Cyprus": {
            "latitude": 34.965802,
            "longitude": 33.171772
          },
          "Czech Republic": {
            "latitude": 49.8175,
            "longitude": 15.473
          },
          "C\u00f4te d'Ivoire": {
            "latitude": 7.9897371,
            "longitude": -5.5679458
          },
          "Democratic Republic of the Congo": {
            "latitude": -4.0383,
            "longitude": 21.7587
          },
          "Denmark": {
            "latitude": 56.2639,
            "longitude": 9.5018
          },
          "Dominican Republic": {
            "latitude": 19.0974031,
            "longitude": -70.3028026
          },
          "Ecuador": {
            "latitude": -1.0541,
            "longitude": -78.1489
          },
          "Egypt": {
            "latitude": 26.8206,
            "longitude": 30.8025
          },
          "Equatorial Guinea": {
            "latitude": 1.613172,
            "longitude": 10.5170357
          },
          "Finland": {
            "latitude": 61.751734,
            "longitude": 26.186437
          },
          "France": {
            "latitude": 46.2276,
            "longitude": 2.2137
          },
          "Gabon": {
            "latitude": -0.8999695,
            "longitude": 11.6899699
          },
          "Gambia": {
            "latitude": 13.5,
            "longitude": -15.5
          },
          "Georgia": {
            "latitude": 41.989378,
            "longitude": 43.597463
          },
          "Germany": {
            "latitude": 51.1657,
            "longitude": 10.4515
          },
          "Ghana": {
            "latitude": 7.811417,
            "longitude": -1.089272
          },
          "Greece": {
            "latitude": 39.0,
            "longitude": 22.0
          },
          "Guadeloupe": {
            "latitude": 16.2490067,
            "longitude": -61.5650444
          },
          "Guam": {
            "latitude": 13.464887,
            "longitude": 144.792016
          },
          "Guatemala": {
            "latitude": 15.6356088,
            "longitude": -89.8988087
          },
          "Guinea": {
            "latitude": 10.7226226,
            "longitude": -10.7083587
          },
          "Hong Kong": {
            "latitude": 22.3964,
            "longitude": 114.1095
          },
          "Hungary": {
            "latitude": 47.0,
            "longitude": 20.0
          },
          "Iceland": {
            "latitude": 64.90614,
            "longitude": -18.4826
          },
          "India": {
            "latitude": 21.077353,
            "longitude": 78.723951
          },
          "Indonesia": {
            "latitude": -0.897599,
            "longitude": 114.181602
          },
          "Iran": {
            "latitude": 34.5732,
            "longitude": 51.876
          },
          "Iraq": {
            "latitude": 33.0955793,
            "longitude": 44.1749775
          },
          "Ireland": {
            "latitude": 52.865,
            "longitude": -7.979
          },
          "Israel": {
            "latitude": 31.217736,
            "longitude": 34.903129
          },
          "Italy": {
            "latitude": 43.382775,
            "longitude": 12.183629
          },
          "Jamaica": {
            "latitude": 18.1096,
            "longitude": -77.2975
          },
          "Japan": {
            "latitude": 35.68536,
            "longitude": 139.75309
          },
          "Jordan": {
            "latitude": 31.1667049,
            "longitude": 36.941628
          },
          "Kazakhstan": {
            "latitude": 48.886304,
            "longitude": 67.283729
          },
          "Kenya": {
            "latitude": 0.0236,
            "longitude": 37.9062
          },
          "Kuwait": {
            "latitude": 29.452987,
            "longitude": 47.447194
          },
          "Latvia": {
            "latitude": 56.799689,
            "longitude": 25.441386
          },
          "Lebanon": {
            "latitude": 33.945959,
            "longitude": 35.86863
          },
          "Lithuania": {
            "latitude": 55.378752,
            "longitude": 23.945328
          },
          "Luxembourg": {
            "latitude": 49.755428,
            "longitude": 6.119486
          },
          "Madagascar": {
            "latitude": -18.9249604,
            "longitude": 46.4416422
          },
          "Malaysia": {
            "latitude": 4.264153,
            "longitude": 102.222436
          },
          "Mali": {
            "latitude": 16.3700359,
            "longitude": -2.2900239
          },
          "Mexico": {
            "latitude": 19.4325301,
            "longitude": -99.1332101
          },
          "Moldova": {
            "latitude": 47.2879608,
            "longitude": 28.5670941
          },
          "Mongolia": {
            "latitude": 47.504782,
            "longitude": 102.997672
          },
          "Montenegro": {
            "latitude": 42.9868853,
            "longitude": 19.5180992
          },
          "Morocco": {
            "latitude": 32.549785,
            "longitude": -5.480765
          },
          "Mozambique": {
            "latitude": -19.302233,
            "longitude": 34.9144977
          },
          "Nepal": {
            "latitude": 28.0,
            "longitude": 84.0
          },
          "Netherlands": {
            "latitude": 52.1326,
            "longitude": 5.2913
          },
          "New Zealand": {
            "latitude": -41.500083,
            "longitude": 172.8344077
          },
          "Nigeria": {
            "latitude": 10.0,
            "longitude": 8.0
          },
          "North Macedonia": {
            "latitude": 41.6171214,
            "longitude": 21.7168387
          },
          "Norway": {
            "latitude": 61.3109,
            "longitude": 8.73701
          },
          "Oman": {
            "latitude": 20.565641,
            "longitude": 56.861042
          },
          "Pakistan": {
            "latitude": 30.0,
            "longitude": 70.0
          },
          "Palestine": {
            "latitude": 31.94696655,
            "longitude": 35.273865472915
          },
          "Panama": {
            "latitude": 8.98333,
            "longitude": -79.5166
          },
          "Papua New Guinea": {
            "latitude": -5.6816069,
            "longitude": 144.2489081
          },
          "Peru": {
            "latitude": -9.650468,
            "longitude": -75.328211
          },
          "Philippines": {
            "latitude": 11.383086,
            "longitude": 123.521862
          },
          "Poland": {
            "latitude": 52.0977181,
            "longitude": 19.0258159
          },
          "Portugal": {
            "latitude": 39.54046,
            "longitude": -8.174701
          },
          "Republic of the Congo": {
            "latitude": -0.516362,
            "longitude": 15.877811
          },
          "Romania": {
            "latitude": 45.9432,
            "longitude": 24.9668
          },
          "Russia": {
            "latitude": 64.6863136,
            "longitude": 97.7453061
          },
          "Rwanda": {
            "latitude": -1.9646631,
            "longitude": 30.0644358
          },
          "Saint Martin": {
            "latitude": 18.0668544,
            "longitude": -63.0848869
          },
          "Saudi Arabia": {
            "latitude": 25.0,
            "longitude": 45.0
          },
          "Senegal": {
            "latitude": 14.5,
            "longitude": -14.25
          },
          "Serbia": {
            "latitude": 43.745902,
            "longitude": 20.848918
          },
          "Sierra Leone": {
            "latitude": 8.6400349,
            "longitude": -11.8400269
          },
          "Singapore": {
            "latitude": 1.344189,
            "longitude": 103.867546
          },
          "Slovakia": {
            "latitude": 48.66667,
            "longitude": 19.5
          },
          "Slovenia": {
            "latitude": 45.8133113,
            "longitude": 14.4808369
          },
          "South Africa": {
            "latitude": -28.8166235,
            "longitude": 24.991639
          },
          "South Korea": {
            "latitude": 36.609249,
            "longitude": 127.917932
          },
          "Spain": {
            "latitude": 40.4637,
            "longitude": -3.7492
          },
          "Sri Lanka": {
            "latitude": 7.8731,
            "longitude": 80.7718
          },
          "Suriname": {
            "latitude": 4.1413025,
            "longitude": -56.0771187
          },
          "Sweden": {
            "latitude": 59.6749712,
            "longitude": 14.5208584
          },
          "Switzerland": {
            "latitude": 46.8182,
            "longitude": 8.2275
          },
          "Taiwan": {
            "latitude": 23.8169,
            "longitude": 121.031365
          },
          "Thailand": {
            "latitude": 14.8971921,
            "longitude": 100.83273
          },
          "Timor-Leste": {
            "latitude": -8.809397,
            "longitude": 125.909527
          },
          "Tunisia": {
            "latitude": 33.654143,
            "longitude": 9.065134
          },
          "Turkey": {
            "latitude": 39.046746,
            "longitude": 36.767068
          },
          "USA": {
            "latitude": 38.916963,
            "longitude": -98.891372
          },
          "Uganda": {
            "latitude": 1.861287,
            "longitude": 32.55149
          },
          "Ukraine": {
            "latitude": 49.4871968,
            "longitude": 31.2718321
          },
          "United Arab Emirates": {
            "latitude": 23.546651,
            "longitude": 54.065059
          },
          "United Kingdom": {
            "latitude": 54.242833,
            "longitude": -2.088739
          },
          "Uruguay": {
            "latitude": -33.0,
            "longitude": -56.0
          },
          "Vietnam": {
            "latitude": 16.16667,
            "longitude": 107.83333
          },
          "Zambia": {
            "latitude": -14.5186239,
            "longitude": 27.5599164
          },
          "Nicaragua": {
            "latitude": 12.6090157,
            "longitude": -85.2936911
          }
        },
        "key": "country"
      },
      {
        "demes": {
          "Africa": {
            "latitude": 4.070194,
            "longitude": 21.824559
          },
          "Asia": {
            "latitude": 30.451098,
            "longitude": 86.654576
          },
          "Europe": {
            "latitude": 49.646237,
            "longitude": 10.799454
          },
          "North America": {
            "latitude": 28.2367447,
            "longitude": -97.738017
          },
          "Oceania": {
            "latitude": -25.0562891,
            "longitude": 152.008576
          },
          "South America": {
            "latitude": -13.083583,
            "longitude": -58.470721
          }
        },
        "key": "region"
      }
    ],
    "maintainers": [
      {
        "name": "George Githinji",
        "url": "https://kemri-wellcome.org"
      }
    ],
    "panels": [
      "tree",
      "map",
      "entropy",
      "frequencies"
    ],
    "title": "Genomic epidemiology of SARS-CoV-2 at the Kenyan Coast",
    "updated": "2021-03-04"
  },
  "tree": {
    "branch_attrs": {
      "labels": {
        "clade": "19A"
      },
      "mutations": {}
    },
    "children": [
      {
        "branch_attrs": {
          "mutations": {}
        },
        "name": "Wuhan/Hu-1/2019",
        "node_attrs": {
          "GISAID_clade": {
            "value": "L"
          },
          "Nextstrain_clade": {
            "value": "19A"
          },
          "clade_membership": {
            "value": "19A"
          },
          "country": {
            "confidence": {
              "China": 1.0
            },
            "entropy": -1.000088900581841e-12,
            "value": "China"
          },
          "dataset": {
            "value": "global"
          },
          "div": 0,
          "division": {
            "value": "Hubei"
          },
          "division_exposure": {
            "value": "Hubei"
          },
          "location": {
            "value": "Wuhan"
          },
          "num_date": {
            "confidence": [
              2019.9849315068493,
              2019.9849315068493
            ],
            "value": 2019.9849315068493
          },
          "pangolin_lineage": {
            "value": "B"
          },
          "region": {
            "value": "Asia"
          },
          "subclade_membership": {
            "value": "19A"
          }
        }
      },
      {
        "branch_attrs": {
          "mutations": {}
        },
        "children": [
          {
            "branch_attrs": {
              "labels": {
                "aa": "N: P309L, F363V; ORF1a: M321L; ORF1b: P369L, A1547S"
              },
              "mutations": {
                "N": [
                  "P309L",
                  "F363V"
                ],
                "ORF1a": [
                  "M321L"
                ],
                "ORF1b": [
                  "P369L",
                  "A1547S"
                ],
                "nuc": [
                  "A1226C",
                  "C14573T",
                  "G18106T",
                  "C29199T",
                  "T29360G"
                ]
              }
            },
            "name": "Taiwan/TSGH-37/2020",
            "node_attrs": {
              "GISAID_clade": {
                "value": "L"
              },
              "Nextstrain_clade": {
                "value": "19A"
              },
              "age": {
                "value": "21"
              },
              "clade_membership": {
                "value": "19A"
              },
              "country": {
                "confidence": {
                  "Taiwan": 1.0
                },
                "entropy": -1.000088900581841e-12,
                "value": "Taiwan"
              },
              "dataset": {
                "value": "global"
              },
              "div": 5,
              "division": {
                "value": "Taiwan"
              },
              "division_exposure": {
                "value": "Taiwan"
              },
              "location": {
                "value": "Taipei"
              },
              "num_date": {
                "confidence": [
                  2020.1051912568305,
                  2020.1051912568305
                ],
                "value": 2020.1051912568305
              },
              "pangolin_lineage": {
                "value": "B"
              },
              "region": {
                "value": "Asia"
              },
              "sex": {
                "value": "Male"
              },
              "subclade_membership": {
                "value": "19A"
              }
            }
          },
          {
            "branch_attrs": {
              "mutations": {
                "nuc": [
                  "C8299T",
                  "A28792T"
                ]
              }
            },
            "name": "Taiwan/8/2020",
            "node_attrs": {
              "GISAID_clade": {
                "value": "L"
              },
              "Nextstrain_clade": {
                "value": "19A"
              },
              "age": {
                "value": "50"
              },
              "clade_membership": {
                "value": "19A"
              },
              "country": {
                "confidence": {
                  "Taiwan": 1.0
                },
                "entropy": -1.000088900581841e-12,
                "value": "Taiwan"
              },
              "dataset": {
                "value": "global"
              },
              "div": 2,
              "division": {
                "value": "Taiwan"
              },
              "division_exposure": {
                "value": "Taiwan"
              },
              "num_date": {
                "confidence": [
                  2020.0833333333333,
                  2020.0833333333333
                ],
                "value": 2020.0833333333333
              },
              "pangolin_lineage": {
                "value": "B"
              },
              "region": {
                "value": "Asia"
              },
              "sex": {
                "value": "Male"
              },
              "subclade_membership": {
                "value": "19A"
              }
            }
          },
          {
            "name": "USA/CA-CDC-5/2020_travel_history",
            "node_attrs": {
              "div": 2,
              "num_date": {
                "confidence": [
                  2020.077868852459,
                  2020.077868852459
                ],
                "value": 2020.077868852459
              },
              "country": {
                "confidence": {
                  "China": 1.0
                },
                "entropy": -1.000088900581841e-12,
                "value": "China"
              }
            },
            "children": [
              {
                "branch_attrs": {
                  "labels": {
                    "aa": "ORF1a: T609I; S: H49Y"
                  },
                  "mutations": {
                    "ORF1a": [
                      "T609I"
                    ],
                    "S": [
                      "H49Y"
                    ],
                    "nuc": [
                      "C2091T",
                      "C21707T"
                    ]
                  }
                },
                "name": "USA/CA-CDC-5/2020",
                "node_attrs": {
                  "GISAID_clade": {
                    "value": "L"
                  },
                  "Nextstrain_clade": {
                    "value": "19A"
                  },
                  "age": {
                    "value": "54"
                  },
                  "clade_membership": {
                    "value": "19A"
                  },
                  "country": {
                    "value": "USA"
                  },
                  "country_exposure": {
                    "value": "China"
                  },
                  "dataset": {
                    "value": "global"
                  },
                  "div": 2,
                  "division": {
                    "value": "California"
                  },
                  "division_exposure": {
                    "value": "Hubei"
                  },
                  "num_date": {
                    "confidence": [
                      2020.077868852459,
                      2020.077868852459
                    ],
                    "value": 2020.077868852459
                  },
                  "pangolin_lineage": {
                    "value": "B"
                  },
                  "region": {
                    "value": "North America"
                  },
                  "sex": {
                    "value": "Female"
                  },
                  "subclade_membership": {
                    "value": "19A"
                  }
                }
              }
            ]
          },
          {
            "name": "Nepal/61/2020_travel_history",
            "node_attrs": {
              "div": 1,
              "num_date": {
                "confidence": [
                  2020.0341530054645,
                  2020.0341530054645
                ],
                "value": 2020.0341530054645
              },
              "country": {
                "confidence": {
                  "China": 1.0
                },
                "entropy": -1.000088900581841e-12,
                "value": "China"
              }
            },
            "children": [
              {
                "branch_attrs": {
                  "mutations": {
                    "nuc": [
                      "C24034T",
                      "A29827-",
                      "G29828-",
                      "T29829-",
                      "G29830-",
                      "C29831-",
                      "T29832-",
                      "A29833-",
                      "T29834-",
                      "C29835-",
                      "C29836-",
                      "C29837-",
                      "C29838-",
                      "A29839-",
                      "T29840-",
                      "G29841-",
                      "T29842-",
                      "G29843-",
                      "A29844-",
                      "T29845-",
                      "T29846-",
                      "T29847-",
                      "T29848-",
                      "A29849-",
                      "A29850-",
                      "T29851-",
                      "A29852-",
                      "G29853-"
                    ]
                  }
                },
                "name": "Nepal/61/2020",
                "node_attrs": {
                  "GISAID_clade": {
                    "value": "L"
                  },
                  "Nextstrain_clade": {
                    "value": "19A"
                  },
                  "age": {
                    "value": "32"
                  },
                  "clade_membership": {
                    "value": "19A"
                  },
                  "country": {
                    "value": "Nepal"
                  },
                  "country_exposure": {
                    "value": "China"
                  },
                  "dataset": {
                    "value": "global"
                  },
                  "div": 1,
                  "division": {
                    "value": "Kathmandu"
                  },
                  "division_exposure": {
                    "value": "Hubei"
                  },
                  "location": {
                    "value": "Kathmandu"
                  },
                  "num_date": {
                    "confidence": [
                      2020.0341530054645,
                      2020.0341530054645
                    ],
                    "value": 2020.0341530054645
                  },
                  "pangolin_lineage": {
                    "value": "B"
                  },
                  "region": {
                    "value": "Asia"
                  },
                  "sex": {
                    "value": "Male"
                  },
                  "subclade_membership": {
                    "value": "19A"
                  }
                }
              }
            ]
          },
          {
            "branch_attrs": {
              "mutations": {}
            },
            "name": "Wuhan/WHU01/2020",
            "node_attrs": {
              "GISAID_clade": {
                "value": "L"
              },
              "Nextstrain_clade": {
                "value": "19A"
              },
              "clade_membership": {
                "value": "19A"
              },
              "country": {
                "confidence": {
                  "China": 1.0
                },
                "entropy": -1.000088900581841e-12,
                "value": "China"
              },
              "dataset": {
                "value": "global"
              },
              "div": 0,
              "division": {
                "value": "Hubei"
              },
              "division_exposure": {
                "value": "Hubei"
              },
              "location": {
                "value": "Wuhan"
              },
              "num_date": {
                "confidence": [
                  2020.0040983606557,
                  2020.0040983606557
                ],
                "value": 2020.0040983606557
              },
              "pangolin_lineage": {
                "value": "B"
              },
              "region": {
                "value": "Asia"
              },
              "subclade_membership": {
                "value": "19A"
              }
            }
          },
          {
            "branch_attrs": {
              "mutations": {}
            },
            "name": "Wuhan/WHU02/2020",
            "node_attrs": {
              "GISAID_clade": {
                "value": "L"
              },
              "Nextstrain_clade": {
                "value": "19A"
              },
              "clade_membership": {
                "value": "19A"
              },
              "country": {
                "confidence": {
                  "China": 1.0
                },
                "entropy": -1.000088900581841e-12,
                "value": "China"
              },
              "dataset": {
                "value": "global"
              },
              "div": 0,
              "division": {
                "value": "Hubei"
              },
              "division_exposure": {
                "value": "Hubei"
              },
              "location": {
                "value": "Wuhan"
              },
              "num_date": {
                "confidence": [
                  2020.0040983606557,
                  2020.0040983606557
                ],
                "value": 2020.0040983606557
              },
              "pangolin_lineage": {
                "value": "B"
              },
              "region": {
                "value": "Asia"
              },
              "subclade_membership": {
                "value": "19A"
              }
            }
          },
          {
            "branch_attrs": {
              "labels": {
                "aa": "ORF1a: A138T; ORF1b: R741H; S: R682Q"
              },
              "mutations": {
                "ORF1a": [
                  "A138T"
                ],
                "ORF1b": [
                  "R741H"
                ],
                "S": [
                  "R682Q"
                ],
                "nuc": [
                  "G677A",
                  "G15689A",
                  "T21408C",
                  "G23607A",
                  "T29834-",
                  "C29835-",
                  "C29836-",
                  "C29837-",
                  "C29838-",
                  "A29839-",
                  "T29840-",
                  "G29841-",
                  "T29842-",
                  "G29843-",
                  "A29844-",
                  "T29845-",
                  "T29846-",
                  "T29847-",
                  "T29848-",
                  "A29849-",
                  "A29850-",
                  "T29851-",
                  "A29852-",
                  "G29853-"
                ]
              }
            },
            "name": "Malaysia/IMR_WC1114/2020",
            "node_attrs": {
              "GISAID_clade": {
                "value": "L"
              },
              "Nextstrain_clade": {
                "value": "19A"
              },
              "age": {
                "value": "36"
              },
              "clade_membership": {
                "value": "19A"
              },
              "country": {
                "confidence": {
                  "Malaysia": 1.0
                },
                "entropy": -1.000088900581841e-12,
                "value": "Malaysia"
              },
              "dataset": {
                "value": "global"
              },
              "div": 4,
              "division": {
                "value": "Selangor"
              },
              "division_exposure": {
                "value": "Selangor"
              },
              "num_date": {
                "confidence": [
                  2020.1625683060108,
                  2020.1625683060108
                ],
                "value": 2020.1625683060108
              },
              "pangolin_lineage": {
                "value": "B"
              },
              "region": {
                "value": "Asia"
              },
              "sex": {
                "value": "Female"
              },
              "subclade_membership": {
                "value": "19A"
              }
            }
          },
          {
            "branch_attrs": {
              "mutations": {
                "nuc": [
                  "C6941T",
                  "A18114G",
                  "C26370T"
                ]
              }
            },
            "name": "Thailand/Bangkok_323/2020",
            "node_attrs": {
              "GISAID_clade": {
                "value": "L"
              },
              "Nextstrain_clade": {
                "value": "19A"
              },
              "age": {
                "value": "33"
              },
              "clade_membership": {
                "value": "19A"
              },
              "country": {
                "confidence": {
                  "Thailand": 1.0
                },
                "entropy": -1.000088900581841e-12,
                "value": "Thailand"
              },
              "dataset": {
                "value": "global"
              },
              "div": 3,
              "division": {
                "value": "Bangkok"
              },
              "division_exposure": {
                "value": "Bangkok"
              },
              "num_date": {
                "confidence": [
                  2020.077868852459,
                  2020.077868852459
                ],
                "value": 2020.077868852459
              },
              "pangolin_lineage": {
                "value": "B"
              },
              "region": {
                "value": "Asia"
              },
              "sex": {
                "value": "Male"
              },
              "subclade_membership": {
                "value": "19A"
              }
            }
          },
          {
            "branch_attrs": {
              "mutations": {
                "nuc": [
                  "C17373T"
                ]
              }
            },
            "children": [
              {
                "name": "India/MH-1-27/2020_travel_history",
                "node_attrs": {
                  "div": 5,
                  "num_date": {
                    "confidence": [
                      2020.0724043715848,
                      2020.0724043715848
                    ],
                    "value": 2020.0724043715848
                  },
                  "country": {
                    "confidence": {
                      "China": 1.0
                    },
                    "entropy": -1.000088900581841e-12,
                    "value": "China"
                  }
                },
                "children": [
                  {
                    "branch_attrs": {
                      "labels": {
                        "aa": "ORF1a: I671T, P2144S; ORF1b: A397V; S: V143X, Y144X, R408I, *1274X"
                      },
                      "mutations": {
                        "ORF1a": [
                          "I671T",
                          "P2144S"
                        ],
                        "ORF1b": [
                          "A397V"
                        ],
                        "S": [
                          "V143X",
                          "Y144X",
                          "R408I",
                          "*1274X"
                        ],
                        "nuc": [
                          "T2277C",
                          "C6695T",
                          "C14657T",
                          "T21991-",
                          "T21992-",
                          "A21993-",
                          "G22785T"
                        ]
                      }
                    },
                    "name": "India/MH-1-27/2020",
                    "node_attrs": {
                      "GISAID_clade": {
                        "value": "L"
                      },
                      "Nextstrain_clade": {
                        "value": "19A"
                      },
                      "age": {
                        "value": "20"
                      },
                      "clade_membership": {
                        "value": "19A"
                      },
                      "country": {
                        "value": "India"
                      },
                      "country_exposure": {
                        "value": "China"
                      },
                      "dataset": {
                        "value": "global"
                      },
                      "div": 5,
                      "division": {
                        "value": "Maharashtra"
                      },
                      "division_exposure": {
                        "value": "Hubei"
                      },
                      "num_date": {
                        "confidence": [
                          2020.0724043715848,
                          2020.0724043715848
                        ],
                        "value": 2020.0724043715848
                      },
                      "pangolin_lineage": {
                        "value": "B"
                      },
                      "region": {
                        "value": "Asia"
                      },
                      "sex": {
                        "value": "Female"
                      },
                      "subclade_membership": {
                        "value": "19A"
                      }
                    }
                  }
                ]
              },
              {
                "name": "USA/WI1/2020_travel_history",
                "node_attrs": {
                  "div": 1,
                  "num_date": {
                    "confidence": [
                      2020.0833333333333,
                      2020.0833333333333
                    ],
                    "value": 2020.0833333333333
                  },
                  "country": {
                    "confidence": {
                      "China": 1.0
                    },
                    "entropy": -1.000088900581841e-12,
                    "value": "China"
                  }
                },
                "children": [
                  {
                    "branch_attrs": {
                      "labels": {
                        "aa": "ORF1b: K2277X, L2278X, *2696X"
                      },
                      "mutations": {
                        "ORF1b": [
                          "K2277X",
                          "L2278X",
                          "*2696X"
                        ],
                        "nuc": [
                          "A20298-",
                          "T20299-",
                          "T20300-"
                        ]
                      }
                    },
                    "name": "USA/WI1/2020",
                    "node_attrs": {
                      "GISAID_clade": {
                        "value": "L"
                      },
                      "Nextstrain_clade": {
                        "value": "19A"
                      },
                      "age": {
                        "value": "52"
                      },
                      "clade_membership": {
                        "value": "19A"
                      },
                      "country": {
                        "value": "USA"
                      },
                      "country_exposure": {
                        "value": "China"
                      },
                      "dataset": {
                        "value": "global"
                      },
                      "div": 1,
                      "division": {
                        "value": "Wisconsin"
                      },
                      "division_exposure": {
                        "value": "Hubei"
                      },
                      "num_date": {
                        "confidence": [
                          2020.0833333333333,
                          2020.0833333333333
                        ],
                        "value": 2020.0833333333333
                      },
                      "pangolin_lineage": {
                        "value": "B"
                      },
                      "region": {
                        "value": "North America"
                      },
                      "sex": {
                        "value": "Female"
                      },
                      "subclade_membership": {
                        "value": "19A"
                      }
                    }
                  }
                ]
              }
            ],
            "name": "NODE_0002055",
            "node_attrs": {
              "clade_membership": {
                "value": "19A"
              },
              "div": 1,
              "num_date": {
                "confidence": [
                  2020.0131481186752,
                  2020.0597166720536
                ],
                "value": 2020.0428799534263
              },
              "subclade_membership": {
                "value": "19A"
              },
              "country": {
                "confidence": {
                  "China": 0.9998589510227371
                },
                "entropy": 0.0019439957025585237,
                "value": "China"
              }
            }
          },
          {
            "branch_attrs": {
              "labels": {
                "aa": "N: S194L; ORF1a: I1607V"
              },
              "mutations": {
                "N": [
                  "S194L"
                ],
                "ORF1a": [
                  "I1607V"
                ],
                "nuc": [
                  "A5084G",
                  "C28854T"
                ]
              }
            },
            "children": [
              {
                "name": "Canada/ON_VIDO-01/2020_travel_history",
                "node_attrs": {
                  "div": 3,
                  "num_date": {
                    "confidence": [
                      2020.061475409836,
                      2020.061475409836
                    ],
                    "value": 2020.061475409836
                  },
                  "country": {
                    "confidence": {
                      "China": 1.0
                    },
                    "entropy": -1.000088900581841e-12,
                    "value": "China"
                  }
                },
                "children": [
                  {
                    "branch_attrs": {
                      "labels": {
                        "aa": "E: S6L; ORF1a: K141-, S142-, F143-"
                      },
                      "mutations": {
                        "E": [
                          "S6L"
                        ],
                        "ORF1a": [
                          "K141-",
                          "S142-",
                          "F143-"
                        ],
                        "nuc": [
                          "A686-",
                          "A687-",
                          "G688-",
                          "T689-",
                          "C690-",
                          "A691-",
                          "T692-",
                          "T693-",
                          "T694-",
                          "C26261T"
                        ]
                      }
                    },
                    "name": "Canada/ON_VIDO-01/2020",
                    "node_attrs": {
                      "GISAID_clade": {
                        "value": "L"
                      },
                      "Nextstrain_clade": {
                        "value": "19A"
                      },
                      "clade_membership": {
                        "value": "19A"
                      },
                      "country": {
                        "value": "Canada"
                      },
                      "country_exposure": {
                        "value": "China"
                      },
                      "dataset": {
                        "value": "global"
                      },
                      "div": 3,
                      "division": {
                        "value": "Ontario"
                      },
                      "division_exposure": {
                        "value": "Hubei"
                      },
                      "num_date": {
                        "confidence": [
                          2020.061475409836,
                          2020.061475409836
                        ],
                        "value": 2020.061475409836
                      },
                      "pangolin_lineage": {
                        "value": "B"
                      },
                      "region": {
                        "value": "North America"
                      },
                      "sex": {
                        "value": "Male"
                      },
                      "subclade_membership": {
                        "value": "19A"
                      }
                    }
                  }
                ]
              },
              {
                "branch_attrs": {
                  "mutations": {}
                },
                "name": "Canada/ON_ON-VIDO-01-2/2020",
                "node_attrs": {
                  "GISAID_clade": {
                    "value": "L"
                  },
                  "Nextstrain_clade": {
                    "value": "19A"
                  },
                  "clade_membership": {
                    "value": "19A"
                  },
                  "country": {
                    "confidence": {
                      "Canada": 1.0
                    },
                    "entropy": -1.000088900581841e-12,
                    "value": "Canada"
                  },
                  "dataset": {
                    "value": "global"
                  },
                  "div": 2,
                  "division": {
                    "value": "Ontario"
                  },
                  "division_exposure": {
                    "value": "Ontario"
                  },
                  "num_date": {
                    "confidence": [
                      2020.061475409836,
                      2020.061475409836
                    ],
                    "value": 2020.061475409836
                  },
                  "pangolin_lineage": {
                    "value": "B"
                  },
                  "region": {
                    "value": "North America"
                  },
                  "sex": {
                    "value": "Male"
                  },
                  "subclade_membership": {
                    "value": "19A"
                  }
                }
              },
              {
                "branch_attrs": {
                  "labels": {
                    "aa": "ORF1a: A117T"
                  },
                  "mutations": {
                    "ORF1a": [
                      "A117T"
                    ],
                    "nuc": [
                      "G614A"
                    ]
                  }
                },
                "name": "USA/CA-CDC-4/2020",
                "node_attrs": {
                  "GISAID_clade": {
                    "value": "L"
                  },
                  "Nextstrain_clade": {
                    "value": "19A"
                  },
                  "age": {
                    "value": "57"
                  },
                  "clade_membership": {
                    "value": "19A"
                  },
                  "country": {
                    "confidence": {
                      "USA": 1.0
                    },
                    "entropy": -1.000088900581841e-12,
                    "value": "USA"
                  },
                  "dataset": {
                    "value": "global"
                  },
                  "div": 3,
                  "division": {
                    "value": "California"
                  },
                  "division_exposure": {
                    "value": "California"
                  },
                  "num_date": {
                    "confidence": [
                      2020.077868852459,
                      2020.077868852459
                    ],
                    "value": 2020.077868852459
                  },
                  "pangolin_lineage": {
                    "value": "B"
                  },
                  "region": {
                    "value": "North America"
                  },
                  "sex": {
                    "value": "Female"
                  },
                  "subclade_membership": {
                    "value": "19A"
                  }
                }
              }
            ],
            "name": "NODE_0002107",
            "node_attrs": {
              "clade_membership": {
                "value": "19A"
              },
              "div": 2,
              "num_date": {
                "confidence": [
                  2020.0436621111962,
                  2020.0602784548648
                ],
                "value": 2020.0502214156757
              },
              "subclade_membership": {
                "value": "19A"
              },
              "country": {
                "confidence": {
                  "Canada": 0.008230037587692515,
                  "China": 0.9714138921825378,
                  "USA": 0.014659352480500605
                },
                "entropy": 0.1842019588414238,
                "value": "China"
              }
            }
          },
          {
            "branch_attrs": {
              "labels": {
                "aa": "ORF8: L84S"
              },
              "mutations": {
                "ORF8": [
                  "L84S"
                ],
                "nuc": [
                  "C26088T",
                  "T28144C"
                ]
              }
            },
            "children": [
              {
                "branch_attrs": {
                  "labels": {
                    "aa": "ORF1a: L2062F; ORF1b: C953R, F1004Y, G1093D, R1109C"
                  },
                  "mutations": {
                    "ORF1a": [
                      "L2062F"
                    ],
                    "ORF1b": [
                      "C953R",
                      "F1004Y",
                      "G1093D",
                      "R1109C"
                    ],
                    "nuc": [
                      "C6449T",
                      "T16324C",
                      "T16478A",
                      "T16479C",
                      "G16745A",
                      "C16792T",
                      "C22444T"
                    ]
                  }
                },
                "name": "Spain/EX-ISCIII-201248/2020",
                "node_attrs": {
                  "GISAID_clade": {
                    "value": "O"
                  },
                  "Nextstrain_clade": {
                    "value": "19A"
                  },
                  "age": {
                    "value": "57"
                  },
                  "clade_membership": {
                    "value": "19A"
                  },
                  "country": {
                    "confidence": {
                      "Spain": 1.0
                    },
                    "entropy": -1.000088900581841e-12,
                    "value": "Spain"
                  },
                  "dataset": {
                    "value": "global"
                  },
                  "div": 9,
                  "division": {
                    "value": "Extremadura"
                  },
                  "division_exposure": {
                    "value": "Extremadura"
                  },
                  "num_date": {
                    "confidence": [
                      2020.1598360655737,
                      2020.1598360655737
                    ],
                    "value": 2020.1598360655737
                  },
                  "pangolin_lineage": {
                    "value": "B"
                  },
                  "region": {
                    "value": "Europe"
                  },
                  "sex": {
                    "value": "Male"
                  },
                  "subclade_membership": {
                    "value": "19A"
                  }
                }
              },
              {
                "branch_attrs": {
                  "mutations": {
                    "nuc": [
                      "C8782T",
                      "A29752-",
                      "T29753-",
                      "C29754-",
                      "G29755-",
                      "A29756-",
                      "G29757-",
                      "T29758-",
                      "G29759-",
                      "T29760-",
                      "A29761-",
                      "C29762-",
                      "A29763-",
                      "G29764-",
                      "T29765-",
                      "G29766-",
                      "A29767-",
                      "A29768-",
                      "C29769-",
                      "A29770-",
                      "A29771-",
                      "T29772-",
                      "G29773-",
                      "C29774-",
                      "T29775-",
                      "A29776-",
                      "G29777-",
                      "G29778-",
                      "G29779-",
                      "A29780-",
                      "G29781-",
                      "A29782-",
                      "G29783-",
                      "C29784-",
                      "T29785-",
                      "G29786-",
                      "C29787-",
                      "C29788-",
                      "T29789-",
                      "A29790-",
                      "T29791-",
                      "A29792-",
                      "T29793-",
                      "G29794-",
                      "G29795-",
                      "A29796-",
                      "A29797-",
                      "G29798-",
                      "A29799-",
                      "G29800-",
                      "C29801-",
                      "C29802-",
                      "C29803-",
                      "T29804-",
                      "A29805-",
                      "A29806-",
                      "T29807-",
                      "G29808-",
                      "T29809-",
                      "G29810-",
                      "T29811-",
                      "A29812-",
                      "A29813-",
                      "A29814-",
                      "A29815-",
                      "T29816-",
                      "T29817-",
                      "A29818-",
                      "A29819-",
                      "T29820-",
                      "T29821-",
                      "T29822-",
                      "T29823-",
                      "A29824-",
                      "G29825-",
                      "T29826-",
                      "A29827-",
                      "G29828-",
                      "T29829-",
                      "G29830-",
                      "C29831-",
                      "T29832-",
                      "A29833-",
                      "T29834-",
                      "C29835-",
                      "C29836-",
                      "C29837-",
                      "C29838-",
                      "A29839-",
                      "T29840-",
                      "G29841-",
                      "T29842-",
                      "G29843-",
                      "A29844-",
                      "T29845-",
                      "T29846-",
                      "T29847-",
                      "T29848-",
                      "A29849-",
                      "A29850-",
                      "T29851-",
                      "A29852-",
                      "G29853-"
                    ]
                  }
                },
                "children": [
                  {
                    "branch_attrs": {
                      "labels": {
                        "aa": "ORF1a: P193L"
                      },
                      "mutations": {
                        "ORF1a": [
                          "P193L"
                        ],
                        "nuc": [
                          "C843T"
                        ]
                      }
                    },
                    "name": "Peru/CAL-INS-163/2020",
                    "node_attrs": {
                      "GISAID_clade": {
                        "value": "S"
                      },
                      "Nextstrain_clade": {
                        "value": "19B"
                      },
                      "age": {
                        "value": "44"
                      },
                      "clade_membership": {
                        "value": "19A"
                      },
                      "country": {
                        "confidence": {
                          "Peru": 1.0
                        },
                        "entropy": -1.000088900581841e-12,
                        "value": "Peru"
                      },
                      "dataset": {
                        "value": "global"
                      },
                      "div": 4,
                      "division": {
                        "value": "Callao"
                      },
                      "division_exposure": {
                        "value": "Callao"
                      },
                      "num_date": {
                        "confidence": [
                          2020.2199453551912,
                          2020.2199453551912
                        ],
                        "value": 2020.2199453551912
                      },
                      "pangolin_lineage": {
                        "value": "A.5"
                      },
                      "region": {
                        "value": "South America"
                      },
                      "sex": {
                        "value": "Female"
                      },
                      "subclade_membership": {
                        "value": "19A"
                      }
                    }
                  },
                  {
                    "branch_attrs": {
                      "mutations": {
                        "nuc": [
                          "G101-",
                          "G102-",
                          "C103-",
                          "T104-",
                          "G105-",
                          "C106-",
                          "A107-",
                          "T108-",
                          "G109-",
                          "C110-",
                          "T111-",
                          "T112-",
                          "A113-",
                          "G114-",
                          "T115-",
                          "G116-",
                          "C117-",
                          "A118-",
                          "C119-",
                          "T120-",
                          "C121-",
                          "A122-",
                          "C123-",
                          "G124-",
                          "C125-",
                          "A126-",
                          "G127-",
                          "T128-",
                          "A129-",
                          "T130-",
                          "A131-",
                          "A132-",
                          "T133-",
                          "T134-",
                          "A135-",
                          "A136-",
                          "T137-",
                          "A138-",
                          "A139-",
                          "C140-",
                          "T141-",
                          "A142-",
                          "A143-",
                          "T144-",
                          "T145-",
                          "A146-",
                          "C147-",
                          "T148-",
                          "G149-",
                          "T150-",
                          "C151-",
                          "G152-",
                          "T153-",
                          "T154-",
                          "G155-",
                          "A156-",
                          "C157-",
                          "A158-",
                          "G159-",
                          "G160-",
                          "A161-",
                          "C162-",
                          "A163-",
                          "C164-",
                          "G165-",
                          "A166-",
                          "G167-",
                          "T168-",
                          "A169-",
                          "A170-",
                          "A29697-",
                          "T29698-",
                          "T29699-",
                          "A29700-",
                          "G29701-",
                          "G29702-",
                          "G29703-",
                          "A29704-",
                          "G29705-",
                          "G29706-",
                          "A29707-",
                          "C29708-",
                          "T29709-",
                          "T29710-",
                          "G29711-",
                          "A29712-",
                          "A29713-",
                          "A29714-",
                          "G29715-",
                          "A29716-",
                          "G29717-",
                          "C29718-",
                          "C29719-",
                          "A29720-",
                          "C29721-",
                          "C29722-",
                          "A29723-",
                          "C29724-",
                          "A29725-",
                          "T29726-",
                          "T29727-",
                          "T29728-",
                          "T29729-",
                          "C29730-",
                          "A29731-",
                          "C29732-",
                          "C29733-",
                          "G29734-",
                          "A29735-",
                          "G29736-",
                          "G29737-",
                          "C29738-",
                          "C29739-",
                          "A29740-",
                          "C29741-",
                          "G29742-",
                          "C29743-",
                          "G29744-",
                          "G29745-",
                          "A29746-",
                          "G29747-",
                          "T29748-",
                          "A29749-",
                          "C29750-",
                          "G29751-"
                        ]
                      }
                    },
                    "children": [
                      {
                        "branch_attrs": {
                          "mutations": {}
                        },
                        "name": "Peru/LAL-INS-064/2020",
                        "node_attrs": {
                          "GISAID_clade": {
                            "value": "S"
                          },
                          "Nextstrain_clade": {
                            "value": "19B"
                          },
                          "age": {
                            "value": "63"
                          },
                          "clade_membership": {
                            "value": "19A"
                          },
                          "country": {
                            "confidence": {
                              "Peru": 1.0
                            },
                            "entropy": -1.000088900581841e-12,
                            "value": "Peru"
                          },
                          "dataset": {
                            "value": "global"
                          },
                          "div": 3,
                          "division": {
                            "value": "La Libertad"
                          },
                          "division_exposure": {
                            "value": "La Libertad"
                          },
                          "num_date": {
                            "confidence": [
                              2020.200819672131,
                              2020.200819672131
                            ],
                            "value": 2020.200819672131
                          },
                          "pangolin_lineage": {
                            "value": "A.5"
                          },
                          "region": {
                            "value": "South America"
                          },
                          "sex": {
                            "value": "Female"
                          },
                          "subclade_membership": {
                            "value": "19A"
                          }
                        }
                      },
                      {
                        "branch_attrs": {
                          "mutations": {}
                        },
                        "name": "Peru/LAL-INS-070/2020",
                        "node_attrs": {
                          "GISAID_clade": {
                            "value": "S"
                          },
                          "Nextstrain_clade": {
                            "value": "19B"
                          },
                          "age": {
                            "value": "14"
                          },
                          "clade_membership": {
                            "value": "19A"
                          },
                          "country": {
                            "confidence": {
                              "Peru": 1.0
                            },
                            "entropy": -1.000088900581841e-12,
                            "value": "Peru"
                          },
                          "dataset": {
                            "value": "global"
                          },
                          "div": 3,
                          "division": {
                            "value": "La Libertad"
                          },
                          "division_exposure": {
                            "value": "La Libertad"
                          },
                          "num_date": {
                            "confidence": [
                              2020.1926229508197,
                              2020.1926229508197
                            ],
                            "value": 2020.1926229508197
                          },
                          "pangolin_lineage": {
                            "value": "A.5"
                          },
                          "region": {
                            "value": "South America"
                          },
                          "sex": {
                            "value": "Female"
                          },
                          "subclade_membership": {
                            "value": "19A"
                          }
                        }
                      }
                    ],
                    "name": "NODE_0000006",
                    "node_attrs": {
                      "clade_membership": {
                        "value": "19A"
                      },
                      "div": 3,
                      "num_date": {
                        "confidence": [
                          2020.1745560319537,
                          2020.1926229508197
                        ],
                        "value": 2020.1926229508197
                      },
                      "subclade_membership": {
                        "value": "19A"
                      },
                      "country": {
                        "confidence": {
                          "Peru": 0.9996587623068416
                        },
                        "entropy": 0.004137176312105155,
                        "value": "Peru"
                      }
                    }
                  }
                ],
                "name": "NODE_0002209",
                "node_attrs": {
                  "clade_membership": {
                    "value": "19A"
                  },
                  "div": 3,
                  "num_date": {
                    "confidence": [
                      2020.1270487315026,
                      2020.1907374119257
                    ],
                    "value": 2020.1763327756462
                  },
                  "subclade_membership": {
                    "value": "19A"
                  },
                  "country": {
                    "confidence": {
                      "China": 0.0013193298327770322,
                      "Peru": 0.985911653322405,
                      "Spain": 0.0081132418255396
                    },
                    "entropy": 0.1084169529466892,
                    "value": "Peru"
                  }
                }
              }
            ],
            "name": "NODE_0002208",
            "node_attrs": {
              "clade_membership": {
                "value": "19A"
              },
              "div": 2,
              "num_date": {
                "confidence": [
                  2020.040766324103,
                  2020.0971554708917
                ],
                "value": 2020.0761868170077
              },
              "subclade_membership": {
                "value": "19A"
              },
              "country": {
                "confidence": {
                  "China": 0.1722125316345058,
                  "Kenya": 0.003143273129073462,
                  "Peru": 0.2806910082799453,
                  "Spain": 0.4285025993156188
                },
                "entropy": 1.8259746208295309,
                "value": "Spain"
              }
            }
          },
          {
            "branch_attrs": {
              "mutations": {
                "nuc": [
                  "C3037T"
                ]
              }
            },
            "children": [
              {
                "branch_attrs": {
                  "labels": {
                    "aa": "ORF1b: L1203F"
                  },
                  "mutations": {
                    "ORF1b": [
                      "L1203F"
                    ],
                    "nuc": [
                      "C17074T",
                      "C27213T",
                      "T27384C"
                    ]
                  }
                },
                "children": [
                  {
                    "branch_attrs": {
                      "mutations": {}
                    },
                    "name": "Australia/SAP214/2020",
                    "node_attrs": {
                      "GISAID_clade": {
                        "value": "O"
                      },
                      "Nextstrain_clade": {
                        "value": "19A"
                      },
                      "clade_membership": {
                        "value": "19A"
                      },
                      "country": {
                        "confidence": {
                          "Australia": 1.0
                        },
                        "entropy": -1.000088900581841e-12,
                        "value": "Australia"
                      },
                      "dataset": {
                        "value": "global"
                      },
                      "div": 4,
                      "division": {
                        "value": "South Australia"
                      },
                      "division_exposure": {
                        "value": "South Australia"
                      },
                      "num_date": {
                        "confidence": [
                          2020.0806010928961,
                          2020.0806010928961
                        ],
                        "value": 2020.0806010928961
                      },
                      "pangolin_lineage": {
                        "value": "B.1"
                      },
                      "region": {
                        "value": "Oceania"
                      },
                      "subclade_membership": {
                        "value": "19A"
                      }
                    }
                  },
                  {
                    "branch_attrs": {
                      "mutations": {}
                    },
                    "name": "Australia/SAP305/2020",
                    "node_attrs": {
                      "GISAID_clade": {
                        "value": "O"
                      },
                      "Nextstrain_clade": {
                        "value": "19A"
                      },
                      "clade_membership": {
                        "value": "19A"
                      },
                      "country": {
                        "confidence": {
                          "Australia": 1.0
                        },
                        "entropy": -1.000088900581841e-12,
                        "value": "Australia"
                      },
                      "dataset": {
                        "value": "global"
                      },
                      "div": 4,
                      "division": {
                        "value": "South Australia"
                      },
                      "division_exposure": {
                        "value": "South Australia"
                      },
                      "num_date": {
                        "confidence": [
                          2020.0806010928961,
                          2020.0806010928961
                        ],
                        "value": 2020.0806010928961
                      },
                      "pangolin_lineage": {
                        "value": "B.1"
                      },
                      "region": {
                        "value": "Oceania"
                      },
                      "subclade_membership": {
                        "value": "19A"
                      }
                    }
                  }
                ],
                "name": "NODE_0002113",
                "node_attrs": {
                  "clade_membership": {
                    "value": "19A"
                  },
                  "div": 4,
                  "num_date": {
                    "confidence": [
                      2020.0695069384483,
                      2020.0806010928961
                    ],
                    "value": 2020.0806010928961
                  },
                  "subclade_membership": {
                    "value": "19A"
                  },
                  "country": {
                    "confidence": {
                      "Australia": 0.9908271965678064,
                      "China": 0.0034878641357397595
                    },
                    "entropy": 0.08273070055452311,
                    "value": "Australia"
                  }
                }
              },
              {
                "branch_attrs": {
                  "mutations": {
                    "nuc": [
                      "C29837-",
                      "C29838-",
                      "A29839-",
                      "T29840-",
                      "G29841-",
                      "T29842-",
                      "G29843-",
                      "A29844-",
                      "T29845-",
                      "T29846-",
                      "T29847-",
                      "T29848-",
                      "A29849-",
                      "A29850-",
                      "T29851-",
                      "A29852-",
                      "G29853-"
                    ]
                  }
                },
                "children": [
                  {
                    "branch_attrs": {
                      "labels": {
                        "aa": "ORF1b: P314L"
                      },
                      "mutations": {
                        "ORF1b": [
                          "P314L"
                        ],
                        "nuc": [
                          "C14408T",
                          "C15324T"
                        ]
                      }
                    },
                    "name": "Mali/M002673/2020",
                    "node_attrs": {
                      "GISAID_clade": {
                        "value": "O"
                      },
                      "Nextstrain_clade": {
                        "value": "20A"
                      },
                      "age": {
                        "value": "82"
                      },
                      "clade_membership": {
                        "value": "19A"
                      },
                      "country": {
                        "confidence": {
                          "Mali": 1.0
                        },
                        "entropy": -1.000088900581841e-12,
                        "value": "Mali"
                      },
                      "dataset": {
                        "value": "global"
                      },
                      "div": 3,
                      "division": {
                        "value": "Bamako"
                      },
                      "division_exposure": {
                        "value": "Bamako"
                      },
                      "num_date": {
                        "confidence": [
                          2020.2745901639344,
                          2020.2745901639344
                        ],
                        "value": 2020.2745901639344
                      },
                      "pangolin_lineage": {
                        "value": "B.1"
                      },
                      "region": {
                        "value": "Africa"
                      },
                      "sex": {
                        "value": "Female"
                      },
                      "subclade_membership": {
                        "value": "19A"
                      }
                    }
                  },
                  {
                    "branch_attrs": {
                      "mutations": {}
                    },
                    "children": [
                      {
                        "branch_attrs": {
                          "labels": {
                            "aa": "S: H49Y"
                          },
                          "mutations": {
                            "S": [
                              "H49Y"
                            ],
                            "nuc": [
                              "C21707T",
                              "C29801-",
                              "C29802-",
                              "C29803-",
                              "T29804-",
                              "A29805-",
                              "A29806-",
                              "T29807-",
                              "G29808-",
                              "T29809-",
                              "G29810-",
                              "T29811-",
                              "A29812-",
                              "A29813-",
                              "A29814-",
                              "A29815-",
                              "T29816-",
                              "T29817-",
                              "A29818-",
                              "A29819-",
                              "T29820-",
                              "T29821-",
                              "T29822-",
                              "T29823-",
                              "A29824-",
                              "G29825-",
                              "T29826-",
                              "A29827-",
                              "G29828-",
                              "T29829-",
                              "G29830-",
                              "C29831-",
                              "T29832-",
                              "A29833-",
                              "T29834-",
                              "C29835-",
                              "C29836-"
                            ]
                          }
                        },
                        "name": "Poland/1109500/2020",
                        "node_attrs": {
                          "GISAID_clade": {
                            "value": "O"
                          },
                          "Nextstrain_clade": {
                            "value": "19A"
                          },
                          "age": {
                            "value": "56"
                          },
                          "clade_membership": {
                            "value": "19A"
                          },
                          "country": {
                            "confidence": {
                              "Poland": 0.9999999999999999
                            },
                            "entropy": -9.99866855976916e-13,
                            "value": "Poland"
                          },
                          "dataset": {
                            "value": "global"
                          },
                          "div": 2,
                          "division": {
                            "value": "Pomorskie"
                          },
                          "division_exposure": {
                            "value": "Pomorskie"
                          },
                          "num_date": {
                            "confidence": [
                              2020.2418032786886,
                              2020.2418032786886
                            ],
                            "value": 2020.2418032786886
                          },
                          "pangolin_lineage": {
                            "value": "B"
                          },
                          "region": {
                            "value": "Europe"
                          },
                          "sex": {
                            "value": "Female"
                          },
                          "subclade_membership": {
                            "value": "19A"
                          }
                        }
                      },
                      {
                        "branch_attrs": {
                          "labels": {
                            "aa": "ORF1a: R560H, G3334S"
                          },
                          "mutations": {
                            "ORF1a": [
                              "R560H",
                              "G3334S"
                            ],
                            "nuc": [
                              "G1944A",
                              "G10265A",
                              "-29837C",
                              "-29838C",
                              "-29839A",
                              "-29840T",
                              "-29841G",
                              "-29842T",
                              "-29843G",
                              "-29844A",
                              "-29845T",
                              "-29846T",
                              "-29847T",
                              "-29848T",
                              "-29849A",
                              "-29850A",
                              "-29851T",
                              "-29852A",
                              "-29853G"
                            ]
                          }
                        },
                        "name": "Oman/RESP-20-B-6588/2020",
                        "node_attrs": {
                          "GISAID_clade": {
                            "value": "O"
                          },
                          "Nextstrain_clade": {
                            "value": "19A"
                          },
                          "age": {
                            "value": "36"
                          },
                          "clade_membership": {
                            "value": "19A"
                          },
                          "country": {
                            "confidence": {
                              "Oman": 1.0
                            },
                            "entropy": -1.000088900581841e-12,
                            "value": "Oman"
                          },
                          "dataset": {
                            "value": "global"
                          },
                          "div": 3,
                          "division": {
                            "value": "Muscat"
                          },
                          "division_exposure": {
                            "value": "Muscat"
                          },
                          "num_date": {
                            "confidence": [
                              2020.4275956284152,
                              2020.4275956284152
                            ],
                            "value": 2020.4275956284152
                          },
                          "pangolin_lineage": {
                            "value": "B"
                          },
                          "region": {
                            "value": "Asia"
                          },
                          "sex": {
                            "value": "Male"
                          },
                          "subclade_membership": {
                            "value": "19A"
                          }
                        }
                      }
                    ],
                    "name": "NODE_0000010",
                    "node_attrs": {
                      "clade_membership": {
                        "value": "19A"
                      },
                      "div": 1,
                      "num_date": {
                        "confidence": [
                          2020.1864243932962,
                          2020.23941282941
                        ],
                        "value": 2020.2222796751641
                      },
                      "subclade_membership": {
                        "value": "19A"
                      },
                      "country": {
                        "confidence": {
                          "Australia": 0.025258621206557596,
                          "Mali": 0.09073630427458652,
                          "Oman": 0.3188423703190036,
                          "Poland": 0.31203156856004616
                        },
                        "entropy": 2.5460675256144913,
                        "value": "Oman"
                      }
                    }
                  }
                ],
                "name": "NODE_0000009",
                "node_attrs": {
                  "clade_membership": {
                    "value": "19A"
                  },
                  "div": 1,
                  "num_date": {
                    "confidence": [
                      2020.151512176357,
                      2020.24108042686
                    ],
                    "value": 2020.1895807545573
                  },
                  "subclade_membership": {
                    "value": "19A"
                  },
                  "country": {
                    "confidence": {
                      "Australia": 0.1069576637509587,
                      "China": 0.08757978239444891,
                      "Mali": 0.3578635916808261,
                      "Oman": 0.08879848371400705
                    },
                    "entropy": 2.8740508587148494,
                    "value": "Mali"
                  }
                }
              }
            ],
            "name": "NODE_0002112",
            "node_attrs": {
              "clade_membership": {
                "value": "19A"
              },
              "div": 1,
              "num_date": {
                "confidence": [
                  2020.0209247639116,
                  2020.0654837216198
                ],
                "value": 2020.0499411619828
              },
              "subclade_membership": {
                "value": "19A"
              },
              "country": {
                "confidence": {
                  "Australia": 0.3643049359506902,
                  "China": 0.3269315103774609,
                  "Mali": 0.0777739373719793,
                  "Oman": 0.017628591604139977
                },
                "entropy": 2.29722350683035,
                "value": "Australia"
              }
            }
          },
          {
            "branch_attrs": {
              "labels": {
                "aa": "M: D209H"
              },
              "mutations": {
                "M": [
                  "D209H"
                ],
                "nuc": [
                  "G27147C"
                ]
              }
            },
            "children": [
              {
                "branch_attrs": {
                  "labels": {
                    "aa": "ORF1a: H45Y"
                  },
                  "mutations": {
                    "ORF1a": [
                      "H45Y"
                    ],
                    "nuc": [
                      "C398T",
                      "C27131T"
                    ]
                  }
                },
                "name": "Malaysia/MKAK-CL-2020-5045/2020",
                "node_attrs": {
                  "GISAID_clade": {
                    "value": "L"
                  },
                  "Nextstrain_clade": {
                    "value": "19A"
                  },
                  "age": {
                    "value": "11"
                  },
                  "clade_membership": {
                    "value": "19A"
                  },
                  "country": {
                    "confidence": {
                      "Malaysia": 1.0
                    },
                    "entropy": -1.000088900581841e-12,
                    "value": "Malaysia"
                  },
                  "dataset": {
                    "value": "global"
                  },
                  "div": 3,
                  "division": {
                    "value": "Selangor"
                  },
                  "division_exposure": {
                    "value": "Selangor"
                  },
                  "num_date": {
                    "confidence": [
                      2020.0642076502731,
                      2020.0642076502731
                    ],
                    "value": 2020.0642076502731
                  },
                  "pangolin_lineage": {
                    "value": "B"
                  },
                  "region": {
                    "value": "Asia"
                  },
                  "sex": {
                    "value": "Male"
                  },
                  "subclade_membership": {
                    "value": "19A"
                  }
                }
              },
              {
                "branch_attrs": {
                  "mutations": {
                    "nuc": [
                      "T3163A",
                      "T16272C"
                    ]
                  }
                },
                "name": "Malaysia/IMR_WC085/2020",
                "node_attrs": {
                  "GISAID_clade": {
                    "value": "L"
                  },
                  "Nextstrain_clade": {
                    "value": "19A"
                  },
                  "age": {
                    "value": "36"
                  },
                  "clade_membership": {
                    "value": "19A"
                  },
                  "country": {
                    "confidence": {
                      "Malaysia": 1.0
                    },
                    "entropy": -1.000088900581841e-12,
                    "value": "Malaysia"
                  },
                  "dataset": {
                    "value": "global"
                  },
                  "div": 3,
                  "division": {
                    "value": "Malaysia"
                  },
                  "division_exposure": {
                    "value": "Malaysia"
                  },
                  "num_date": {
                    "confidence": [
                      2020.0751366120219,
                      2020.0751366120219
                    ],
                    "value": 2020.0751366120219
                  },
                  "pangolin_lineage": {
                    "value": "B"
                  },
                  "region": {
                    "value": "Asia"
                  },
                  "sex": {
                    "value": "Female"
                  },
                  "subclade_membership": {
                    "value": "19A"
                  }
                }
              },
              {
                "branch_attrs": {
                  "mutations": {}
                },
                "children": [
                  {
                    "branch_attrs": {
                      "mutations": {}
                    },
                    "children": [
                      {
                        "branch_attrs": {
                          "mutations": {
                            "nuc": [
                              "T29846-",
                              "T29847-",
                              "T29848-",
                              "A29849-",
                              "A29850-",
                              "T29851-",
                              "A29852-",
                              "G29853-"
                            ]
                          }
                        },
                        "name": "Singapore/2/2020",
                        "node_attrs": {
                          "GISAID_clade": {
                            "value": "L"
                          },
                          "Nextstrain_clade": {
                            "value": "19A"
                          },
                          "age": {
                            "value": "37"
                          },
                          "clade_membership": {
                            "value": "19A"
                          },
                          "country": {
                            "confidence": {
                              "Singapore": 0.9999999999999999
                            },
                            "entropy": -9.99866855976916e-13,
                            "value": "Singapore"
                          },
                          "dataset": {
                            "value": "global"
                          },
                          "div": 1,
                          "division": {
                            "value": "Singapore"
                          },
                          "division_exposure": {
                            "value": "Singapore"
                          },
                          "location": {
                            "value": "Singapore"
                          },
                          "num_date": {
                            "confidence": [
                              2020.0669398907103,
                              2020.0669398907103
                            ],
                            "value": 2020.0669398907103
                          },
                          "pangolin_lineage": {
                            "value": "B"
                          },
                          "region": {
                            "value": "Asia"
                          },
                          "sex": {
                            "value": "Male"
                          },
                          "subclade_membership": {
                            "value": "19A"
                          }
                        }
                      },
                      {
                        "branch_attrs": {
                          "mutations": {}
                        },
                        "name": "Malaysia/MKAK-CL-2020-5047/2020",
                        "node_attrs": {
                          "GISAID_clade": {
                            "value": "L"
                          },
                          "Nextstrain_clade": {
                            "value": "19A"
                          },
                          "age": {
                            "value": "65"
                          },
                          "clade_membership": {
                            "value": "19A"
                          },
                          "country": {
                            "confidence": {
                              "Malaysia": 1.0
                            },
                            "entropy": -1.000088900581841e-12,
                            "value": "Malaysia"
                          },
                          "dataset": {
                            "value": "global"
                          },
                          "div": 1,
                          "division": {
                            "value": "Selangor"
                          },
                          "division_exposure": {
                            "value": "Selangor"
                          },
                          "num_date": {
                            "confidence": [
                              2020.0642076502731,
                              2020.0642076502731
                            ],
                            "value": 2020.0642076502731
                          },
                          "pangolin_lineage": {
                            "value": "B"
                          },
                          "region": {
                            "value": "Asia"
                          },
                          "sex": {
                            "value": "Female"
                          },
                          "subclade_membership": {
                            "value": "19A"
                          }
                        }
                      }
                    ],
                    "name": "NODE_0000015",
                    "node_attrs": {
                      "clade_membership": {
                        "value": "19A"
                      },
                      "div": 1,
                      "num_date": {
                        "confidence": [
                          2020.0524880892153,
                          2020.0642076502731
                        ],
                        "value": 2020.0596278900357
                      },
                      "subclade_membership": {
                        "value": "19A"
                      },
                      "country": {
                        "confidence": {
                          "Malaysia": 0.9498018795130825,
                          "Singapore": 0.046240300644631215
                        },
                        "entropy": 0.23096184709897935,
                        "value": "Malaysia"
                      }
                    }
                  },
                  {
                    "branch_attrs": {
                      "mutations": {}
                    },
                    "children": [
                      {
                        "branch_attrs": {
                          "labels": {
                            "aa": "S: A67X, I68-, H69-, V70-, S71-, G72-, T73-, N74-, G75-, T76X, *1274X"
                          },
                          "mutations": {
                            "S": [
                              "A67X",
                              "I68-",
                              "H69-",
                              "V70-",
                              "S71-",
                              "G72-",
                              "T73-",
                              "N74-",
                              "G75-",
                              "T76X",
                              "*1274X"
                            ],
                            "nuc": [
                              "C21762-",
                              "T21763-",
                              "A21764-",
                              "T21765-",
                              "A21766-",
                              "C21767-",
                              "A21768-",
                              "T21769-",
                              "G21770-",
                              "T21771-",
                              "C21772-",
                              "T21773-",
                              "C21774-",
                              "T21775-",
                              "G21776-",
                              "G21777-",
                              "G21778-",
                              "A21779-",
                              "C21780-",
                              "C21781-",
                              "A21782-",
                              "A21783-",
                              "T21784-",
                              "G21785-",
                              "G21786-",
                              "T21787-",
                              "A21788-"
                            ]
                          }
                        },
                        "name": "Malaysia/MKAK-CL-2020-5049/2020",
                        "node_attrs": {
                          "GISAID_clade": {
                            "value": "L"
                          },
                          "Nextstrain_clade": {
                            "value": "19A"
                          },
                          "age": {
                            "value": "2"
                          },
                          "clade_membership": {
                            "value": "19A"
                          },
                          "country": {
                            "confidence": {
                              "Malaysia": 1.0
                            },
                            "entropy": -1.000088900581841e-12,
                            "value": "Malaysia"
                          },
                          "dataset": {
                            "value": "global"
                          },
                          "div": 1,
                          "division": {
                            "value": "Selangor"
                          },
                          "division_exposure": {
                            "value": "Selangor"
                          },
                          "num_date": {
                            "confidence": [
                              2020.0642076502731,
                              2020.0642076502731
                            ],
                            "value": 2020.0642076502731
                          },
                          "pangolin_lineage": {
                            "value": "B"
                          },
                          "region": {
                            "value": "Asia"
                          },
                          "sex": {
                            "value": "Male"
                          },
                          "subclade_membership": {
                            "value": "19A"
                          }
                        }
                      },
                      {
                        "branch_attrs": {
                          "mutations": {
                            "nuc": [
                              "T29846-",
                              "T29847-",
                              "T29848-",
                              "A29849-",
                              "A29850-",
                              "T29851-",
                              "A29852-",
                              "G29853-"
                            ]
                          }
                        },
                        "children": [
                          {
                            "branch_attrs": {
                              "mutations": {
                                "nuc": [
                                  "C29837-",
                                  "C29838-",
                                  "A29839-",
                                  "T29840-",
                                  "G29841-",
                                  "T29842-",
                                  "G29843-",
                                  "A29844-",
                                  "T29845-"
                                ]
                              }
                            },
                            "name": "Singapore/36nan/2020",
                            "node_attrs": {
                              "GISAID_clade": {
                                "value": "L"
                              },
                              "Nextstrain_clade": {
                                "value": "19A"
                              },
                              "age": {
                                "value": "40"
                              },
                              "clade_membership": {
                                "value": "19A"
                              },
                              "country": {
                                "confidence": {
                                  "Singapore": 1.0
                                },
                                "entropy": -1.000088900581841e-12,
                                "value": "Singapore"
                              },
                              "dataset": {
                                "value": "global"
                              },
                              "div": 1,
                              "division": {
                                "value": "Singapore"
                              },
                              "division_exposure": {
                                "value": "Singapore"
                              },
                              "num_date": {
                                "confidence": [
                                  2020.127049180328,
                                  2020.127049180328
                                ],
                                "value": 2020.127049180328
                              },
                              "pangolin_lineage": {
                                "value": "B"
                              },
                              "region": {
                                "value": "Asia"
                              },
                              "sex": {
                                "value": "Male"
                              },
                              "subclade_membership": {
                                "value": "19A"
                              }
                            }
                          },
                          {
                            "branch_attrs": {
                              "mutations": {}
                            },
                            "name": "Singapore/6/2020",
                            "node_attrs": {
                              "GISAID_clade": {
                                "value": "L"
                              },
                              "Nextstrain_clade": {
                                "value": "19A"
                              },
                              "age": {
                                "value": "64"
                              },
                              "clade_membership": {
                                "value": "19A"
                              },
                              "country": {
                                "confidence": {
                                  "Singapore": 1.0
                                },
                                "entropy": -1.000088900581841e-12,
                                "value": "Singapore"
                              },
                              "dataset": {
                                "value": "global"
                              },
                              "div": 1,
                              "division": {
                                "value": "Singapore"
                              },
                              "division_exposure": {
                                "value": "Singapore"
                              },
                              "location": {
                                "value": "Singapore"
                              },
                              "num_date": {
                                "confidence": [
                                  2020.1079234972678,
                                  2020.1079234972678
                                ],
                                "value": 2020.1079234972678
                              },
                              "pangolin_lineage": {
                                "value": "B"
                              },
                              "region": {
                                "value": "Asia"
                              },
                              "sex": {
                                "value": "Male"
                              },
                              "subclade_membership": {
                                "value": "19A"
                              }
                            }
                          }
                        ],
                        "name": "NODE_0000017",
                        "node_attrs": {
                          "clade_membership": {
                            "value": "19A"
                          },
                          "div": 1,
                          "num_date": {
                            "confidence": [
                              2020.0704849873816,
                              2020.1079234972678
                            ],
                            "value": 2020.1079234972678
                          },
                          "subclade_membership": {
                            "value": "19A"
                          },
                          "country": {
                            "confidence": {
                              "Malaysia": 0.020252491934045443,
                              "Singapore": 0.9765025102030567
                            },
                            "entropy": 0.1359266120939418,
                            "value": "Singapore"
                          }
                        }
                      }
                    ],
                    "name": "NODE_0000016",
                    "node_attrs": {
                      "clade_membership": {
                        "value": "19A"
                      },
                      "div": 1,
                      "num_date": {
                        "confidence": [
                          2020.0523930646395,
                          2020.0642076502731
                        ],
                        "value": 2020.059934304164
                      },
                      "subclade_membership": {
                        "value": "19A"
                      },
                      "country": {
                        "confidence": {
                          "Malaysia": 0.9503752165420838,
                          "Singapore": 0.0456892472826651
                        },
                        "entropy": 0.2290686398149094,
                        "value": "Malaysia"
                      }
                    }
                  }
                ],
                "name": "NODE_0000014",
                "node_attrs": {
                  "clade_membership": {
                    "value": "19A"
                  },
                  "div": 1,
                  "num_date": {
                    "confidence": [
                      2020.038189331491,
                      2020.0621506987525
                    ],
                    "value": 2020.0501478447388
                  },
                  "subclade_membership": {
                    "value": "19A"
                  },
                  "country": {
                    "confidence": {
                      "Malaysia": 0.9749234471619852,
                      "Singapore": 0.024362265200358998
                    },
                    "entropy": 0.12359831180520661,
                    "value": "Malaysia"
                  }
                }
              }
            ],
            "name": "NODE_0002089",
            "node_attrs": {
              "clade_membership": {
                "value": "19A"
              },
              "div": 1,
              "num_date": {
                "confidence": [
                  2020.0238524857928,
                  2020.057460450476
                ],
                "value": 2020.0421744147375
              },
              "subclade_membership": {
                "value": "19A"
              },
              "country": {
                "confidence": {
                  "Malaysia": 0.9989565011809345
                },
                "entropy": 0.00948900673210083,
                "value": "Malaysia"
              }
            }
          },
          {
            "branch_attrs": {
              "mutations": {
                "nuc": [
                  "C8782T"
                ]
              }
            },
            "children": [
              {
                "branch_attrs": {
                  "mutations": {}
                },
                "children": [
                  {
                    "branch_attrs": {
                      "labels": {
                        "aa": "ORF1b: A88V"
                      },
                      "mutations": {
                        "ORF1b": [
                          "A88V"
                        ],
                        "nuc": [
                          "C13730T"
                        ]
                      }
                    },
                    "name": "Wuhan/0126-C94/2020",
                    "node_attrs": {
                      "GISAID_clade": {
                        "value": "O"
                      },
                      "Nextstrain_clade": {
                        "value": "19A"
                      },
                      "clade_membership": {
                        "value": "19A"
                      },
                      "country": {
                        "confidence": {
                          "China": 1.0
                        },
                        "entropy": -1.000088900581841e-12,
                        "value": "China"
                      },
                      "dataset": {
                        "value": "global"
                      },
                      "div": 2,
                      "division": {
                        "value": "Hubei"
                      },
                      "division_exposure": {
                        "value": "Hubei"
                      },
                      "location": {
                        "value": "Wuhan"
                      },
                      "num_date": {
                        "confidence": [
                          2020.0696721311476,
                          2020.0696721311476
                        ],
                        "value": 2020.0696721311476
                      },
                      "pangolin_lineage": {
                        "value": "B"
                      },
                      "region": {
                        "value": "Asia"
                      },
                      "subclade_membership": {
                        "value": "19A"
                      }
                    }
                  },
                  {
                    "branch_attrs": {
                      "mutations": {}
                    },
                    "children": [
                      {
                        "name": "Turkey/HSGM-5770/2020_travel_history",
                        "node_attrs": {
                          "div": 4,
                          "num_date": {
                            "confidence": [
                              2020.214480874317,
                              2020.214480874317
                            ],
                            "value": 2020.214480874317
                          },
                          "country": {
                            "confidence": {
                              "Saudi Arabia": 1.0
                            },
                            "entropy": -1.000088900581841e-12,
                            "value": "Saudi Arabia"
                          }
                        },
                        "children": [
                          {
                            "branch_attrs": {
                              "labels": {
                                "aa": "N: S202N; ORF1b: G219C"
                              },
                              "mutations": {
                                "N": [
                                  "S202N"
                                ],
                                "ORF1b": [
                                  "G219C"
                                ],
                                "nuc": [
                                  "G101-",
                                  "G102-",
                                  "C103-",
                                  "T104-",
                                  "G105-",
                                  "C106-",
                                  "A107-",
                                  "T108-",
                                  "G109-",
                                  "C110-",
                                  "T111-",
                                  "T112-",
                                  "A113-",
                                  "G114-",
                                  "T115-",
                                  "G116-",
                                  "C117-",
                                  "A118-",
                                  "C119-",
                                  "T120-",
                                  "C121-",
                                  "A122-",
                                  "C123-",
                                  "G124-",
                                  "C125-",
                                  "A126-",
                                  "G127-",
                                  "T128-",
                                  "A129-",
                                  "T130-",
                                  "A131-",
                                  "A132-",
                                  "T133-",
                                  "T134-",
                                  "A135-",
                                  "A136-",
                                  "T137-",
                                  "A138-",
                                  "A139-",
                                  "C140-",
                                  "T141-",
                                  "A142-",
                                  "A143-",
                                  "T144-",
                                  "T145-",
                                  "A146-",
                                  "C147-",
                                  "T148-",
                                  "G149-",
                                  "T150-",
                                  "C151-",
                                  "G152-",
                                  "T153-",
                                  "T154-",
                                  "G155-",
                                  "A156-",
                                  "C157-",
                                  "A158-",
                                  "G159-",
                                  "G160-",
                                  "A161-",
                                  "C162-",
                                  "A163-",
                                  "C164-",
                                  "G165-",
                                  "A166-",
                                  "G167-",
                                  "T168-",
                                  "A169-",
                                  "A170-",
                                  "C171-",
                                  "T172-",
                                  "C173-",
                                  "G174-",
                                  "T175-",
                                  "C176-",
                                  "T177-",
                                  "A178-",
                                  "T179-",
                                  "C180-",
                                  "T181-",
                                  "T182-",
                                  "C183-",
                                  "T184-",
                                  "G185-",
                                  "C186-",
                                  "A187-",
                                  "G188-",
                                  "G189-",
                                  "C190-",
                                  "T191-",
                                  "G192-",
                                  "C193-",
                                  "T194-",
                                  "T195-",
                                  "A196-",
                                  "C197-",
                                  "G198-",
                                  "G199-",
                                  "T200-",
                                  "T201-",
                                  "T202-",
                                  "C203-",
                                  "G204-",
                                  "T205-",
                                  "C206-",
                                  "C207-",
                                  "G208-",
                                  "T209-",
                                  "G210-",
                                  "T211-",
                                  "T212-",
                                  "G213-",
                                  "C214-",
                                  "A215-",
                                  "G216-",
                                  "C217-",
                                  "C218-",
                                  "G219-",
                                  "A220-",
                                  "T221-",
                                  "C222-",
                                  "A223-",
                                  "T224-",
                                  "C225-",
                                  "A226-",
                                  "G227-",
                                  "C228-",
                                  "A229-",
                                  "C230-",
                                  "A231-",
                                  "T232-",
                                  "C233-",
                                  "T234-",
                                  "A235-",
                                  "G236-",
                                  "G237-",
                                  "T238-",
                                  "T239-",
                                  "T240-",
                                  "C241-",
                                  "G242-",
                                  "T243-",
                                  "C244-",
                                  "C245-",
                                  "G246-",
                                  "G247-",
                                  "G248-",
                                  "T249-",
                                  "G250-",
                                  "T251-",
                                  "G252-",
                                  "A253-",
                                  "C254-",
                                  "C255-",
                                  "G256-",
                                  "A257-",
                                  "A258-",
                                  "A259-",
                                  "G260-",
                                  "G261-",
                                  "T262-",
                                  "A263-",
                                  "A264-",
                                  "G265-",
                                  "G14122T",
                                  "G28878A",
                                  "G29742T"
                                ]
                              }
                            },
                            "name": "Turkey/HSGM-5770/2020",
                            "node_attrs": {
                              "GISAID_clade": {
                                "value": "O"
                              },
                              "Nextstrain_clade": {
                                "value": "19B"
                              },
                              "age": {
                                "value": "35"
                              },
                              "clade_membership": {
                                "value": "19A"
                              },
                              "country": {
                                "value": "Turkey"
                              },
                              "country_exposure": {
                                "value": "Saudi Arabia"
                              },
                              "dataset": {
                                "value": "global"
                              },
                              "div": 4,
                              "division": {
                                "value": "Kocaeli"
                              },
                              "division_exposure": {
                                "value": "Saudi Arabia"
                              },
                              "num_date": {
                                "confidence": [
                                  2020.214480874317,
                                  2020.214480874317
                                ],
                                "value": 2020.214480874317
                              },
                              "pangolin_lineage": {
                                "value": "B"
                              },
                              "region": {
                                "value": "Europe"
                              },
                              "sex": {
                                "value": "Male"
                              },
                              "subclade_membership": {
                                "value": "19A"
                              }
                            }
                          }
                        ]
                      },
                      {
                        "branch_attrs": {
                          "mutations": {}
                        },
                        "children": [
                          {
                            "branch_attrs": {
                              "mutations": {
                                "nuc": [
                                  "C18060T",
                                  "G29853-"
                                ]
                              }
                            },
                            "name": "USA/WY-UNM-00133/2020",
                            "node_attrs": {
                              "GISAID_clade": {
                                "value": "O"
                              },
                              "Nextstrain_clade": {
                                "value": "19A"
                              },
                              "clade_membership": {
                                "value": "19A"
                              },
                              "country": {
                                "confidence": {
                                  "USA": 1.0
                                },
                                "entropy": -1.000088900581841e-12,
                                "value": "USA"
                              },
                              "dataset": {
                                "value": "global"
                              },
                              "div": 2,
                              "division": {
                                "value": "Wyoming"
                              },
                              "division_exposure": {
                                "value": "Wyoming"
                              },
                              "num_date": {
                                "confidence": [
                                  2020.4275956284152,
                                  2020.4275956284152
                                ],
                                "value": 2020.4275956284152
                              },
                              "pangolin_lineage": {
                                "value": "B"
                              },
                              "region": {
                                "value": "North America"
                              },
                              "subclade_membership": {
                                "value": "19A"
                              }
                            }
                          },
                          {
                            "branch_attrs": {
                              "labels": {
                                "aa": "ORF1b: V2073L"
                              },
                              "mutations": {
                                "ORF1b": [
                                  "V2073L"
                                ],
                                "nuc": [
                                  "C2710T",
                                  "G19684T",
                                  "G29744T"
                                ]
                              }
                            },
                            "name": "India/DL-NCDC-3279/2020",
                            "node_attrs": {
                              "GISAID_clade": {
                                "value": "O"
                              },
                              "Nextstrain_clade": {
                                "value": "19A"
                              },
                              "age": {
                                "value": "28"
                              },
                              "clade_membership": {
                                "value": "19A"
                              },
                              "country": {
                                "confidence": {
                                  "India": 1.0
                                },
                                "entropy": -1.000088900581841e-12,
                                "value": "India"
                              },
                              "dataset": {
                                "value": "global"
                              },
                              "div": 4,
                              "division": {
                                "value": "Delhi"
                              },
                              "division_exposure": {
                                "value": "Delhi"
                              },
                              "num_date": {
                                "confidence": [
                                  2020.2609289617487,
                                  2020.2609289617487
                                ],
                                "value": 2020.2609289617487
                              },
                              "pangolin_lineage": {
                                "value": "A"
                              },
                              "region": {
                                "value": "Asia"
                              },
                              "sex": {
                                "value": "Female"
                              },
                              "subclade_membership": {
                                "value": "19A"
                              }
                            }
                          }
                        ],
                        "name": "NODE_0000193",
                        "node_attrs": {
                          "clade_membership": {
                            "value": "19A"
                          },
                          "div": 1,
                          "num_date": {
                            "confidence": [
                              2020.1254609913972,
                              2020.2352921076633
                            ],
                            "value": 2020.1906132141876
                          },
                          "subclade_membership": {
                            "value": "19A"
                          },
                          "country": {
                            "confidence": {
                              "China": 0.06844628701938267,
                              "India": 0.3141092637886168,
                              "Saudi Arabia": 0.12140224964712962,
                              "USA": 0.2958428832806289
                            },
                            "entropy": 2.4152822950474793,
                            "value": "India"
                          }
                        }
                      }
                    ],
                    "name": "NODE_0000192",
                    "node_attrs": {
                      "clade_membership": {
                        "value": "19A"
                      },
                      "div": 1,
                      "num_date": {
                        "confidence": [
                          2020.0805638866166,
                          2020.2045926454737
                        ],
                        "value": 2020.1597042168894
                      },
                      "subclade_membership": {
                        "value": "19A"
                      },
                      "country": {
                        "confidence": {
                          "China": 0.24728274168715508,
                          "India": 0.10110710098033258,
                          "Saudi Arabia": 0.34514867627909535,
                          "USA": 0.09686281323908705
                        },
                        "entropy": 2.4650912473130266,
                        "value": "Saudi Arabia"
                      }
                    }
                  }
                ],
                "name": "NODE_0000190",
                "node_attrs": {
                  "clade_membership": {
                    "value": "19A"
                  },
                  "div": 1,
                  "num_date": {
                    "confidence": [
                      2020.039372307498,
                      2020.068029806592
                    ],
                    "value": 2020.0514312140526
                  },
                  "subclade_membership": {
                    "value": "19A"
                  },
                  "country": {
                    "confidence": {
                      "China": 0.9840269202071301,
                      "Saudi Arabia": 0.00341662675875327,
                      "USA": 0.001476891270896585
                    },
                    "entropy": 0.14228234483497829,
                    "value": "China"
                  }
                }
              },
              {
                "branch_attrs": {
                  "labels": {
                    "aa": "ORF8: L84S",
                    "clade": "19B"
                  },
                  "mutations": {
                    "ORF8": [
                      "L84S"
                    ],
                    "nuc": [
                      "T28144C"
                    ]
                  }
                },
                "children": [
                  {
                    "branch_attrs": {
                      "mutations": {
                        "nuc": [
                          "A2476G",
                          "C29743T"
                        ]
                      }
                    },
                    "name": "Australia/VIC13/2020",
                    "node_attrs": {
                      "GISAID_clade": {
                        "value": "S"
                      },
                      "Nextstrain_clade": {
                        "value": "19B"
                      },
                      "age": {
                        "value": "47"
                      },
                      "clade_membership": {
                        "value": "19B"
                      },
                      "country": {
                        "confidence": {
                          "Australia": 1.0
                        },
                        "entropy": -1.000088900581841e-12,
                        "value": "Australia"
                      },
                      "dataset": {
                        "value": "global"
                      },
                      "div": 4,
                      "division": {
                        "value": "Victoria"
                      },
                      "division_exposure": {
                        "value": "Victoria"
                      },
                      "num_date": {
                        "confidence": [
                          2020.0833333333333,
                          2020.0833333333333
                        ],
                        "value": 2020.0833333333333
                      },
                      "pangolin_lineage": {
                        "value": "B"
                      },
                      "region": {
                        "value": "Oceania"
                      },
                      "sex": {
                        "value": "Female"
                      },
                      "subclade_membership": {
                        "value": "19B"
                      }
                    }
                  },
                  {
                    "name": "India/MH-1-31/2020_travel_history",
                    "node_attrs": {
                      "div": 6,
                      "num_date": {
                        "confidence": [
                          2020.0833333333333,
                          2020.0833333333333
                        ],
                        "value": 2020.0833333333333
                      },
                      "country": {
                        "confidence": {
                          "China": 1.0
                        },
                        "entropy": -1.000088900581841e-12,
                        "value": "China"
                      }
                    },
                    "children": [
                      {
                        "branch_attrs": {
                          "labels": {
                            "aa": "ORF1a: I476V, P2079L; ORF1b: T1137I; S: A930V"
                          },
                          "mutations": {
                            "ORF1a": [
                              "I476V",
                              "P2079L"
                            ],
                            "ORF1b": [
                              "T1137I"
                            ],
                            "S": [
                              "A930V"
                            ],
                            "nuc": [
                              "A1691G",
                              "C6501T",
                              "C16877T",
                              "C24351T"
                            ]
                          }
                        },
                        "name": "India/MH-1-31/2020",
                        "node_attrs": {
                          "GISAID_clade": {
                            "value": "S"
                          },
                          "Nextstrain_clade": {
                            "value": "19B"
                          },
                          "age": {
                            "value": "23"
                          },
                          "clade_membership": {
                            "value": "19B"
                          },
                          "country": {
                            "value": "India"
                          },
                          "country_exposure": {
                            "value": "China"
                          },
                          "dataset": {
                            "value": "global"
                          },
                          "div": 6,
                          "division": {
                            "value": "Maharashtra"
                          },
                          "division_exposure": {
                            "value": "China"
                          },
                          "num_date": {
                            "confidence": [
                              2020.0833333333333,
                              2020.0833333333333
                            ],
                            "value": 2020.0833333333333
                          },
                          "pangolin_lineage": {
                            "value": "B"
                          },
                          "region": {
                            "value": "Asia"
                          },
                          "sex": {
                            "value": "Male"
                          },
                          "subclade_membership": {
                            "value": "19B"
                          }
                        }
                      }
                    ]
                  },
                  {
                    "branch_attrs": {
                      "labels": {
                        "aa": "ORF1b: H1213Y; ORF3a: V259L"
                      },
                      "mutations": {
                        "ORF1b": [
                          "H1213Y"
                        ],
                        "ORF3a": [
                          "V259L"
                        ],
                        "nuc": [
                          "T8767C",
                          "C17104T",
                          "G26167T",
                          "G29593A"
                        ]
                      }
                    },
                    "children": [
                      {
                        "branch_attrs": {
                          "labels": {
                            "aa": "ORF1b: P1567L"
                          },
                          "mutations": {
                            "ORF1b": [
                              "P1567L"
                            ],
                            "nuc": [
                              "G7675T",
                              "C18167T",
                              "G29134A",
                              "C29743T"
                            ]
                          }
                        },
                        "name": "SouthKorea/KCDC2061/2020",
                        "node_attrs": {
                          "GISAID_clade": {
                            "value": "S"
                          },
                          "Nextstrain_clade": {
                            "value": "19B"
                          },
                          "age": {
                            "value": "62"
                          },
                          "clade_membership": {
                            "value": "19B"
                          },
                          "country": {
                            "confidence": {
                              "South Korea": 1.0
                            },
                            "entropy": -1.000088900581841e-12,
                            "value": "South Korea"
                          },
                          "dataset": {
                            "value": "global"
                          },
                          "div": 10,
                          "division": {
                            "value": "South Korea"
                          },
                          "division_exposure": {
                            "value": "South Korea"
                          },
                          "num_date": {
                            "confidence": [
                              2020.0806010928961,
                              2020.0806010928961
                            ],
                            "value": 2020.0806010928961
                          },
                          "pangolin_lineage": {
                            "value": "A"
                          },
                          "region": {
                            "value": "Asia"
                          },
                          "sex": {
                            "value": "Female"
                          },
                          "subclade_membership": {
                            "value": "19B"
                          }
                        }
                      },
                      {
                        "branch_attrs": {
                          "labels": {
                            "aa": "ORF1a: K492T"
                          },
                          "mutations": {
                            "ORF1a": [
                              "K492T"
                            ],
                            "nuc": [
                              "A1740C"
                            ]
                          }
                        },
                        "name": "SouthKorea/KCDC05/2020",
                        "node_attrs": {
                          "GISAID_clade": {
                            "value": "S"
                          },
                          "Nextstrain_clade": {
                            "value": "19B"
                          },
                          "age": {
                            "value": "33"
                          },
                          "clade_membership": {
                            "value": "19B"
                          },
                          "country": {
                            "confidence": {
                              "South Korea": 1.0
                            },
                            "entropy": -1.000088900581841e-12,
                            "value": "South Korea"
                          },
                          "dataset": {
                            "value": "global"
                          },
                          "div": 7,
                          "division": {
                            "value": "Seoul"
                          },
                          "division_exposure": {
                            "value": "Seoul"
                          },
                          "location": {
                            "value": "Seoul"
                          },
                          "num_date": {
                            "confidence": [
                              2020.0806010928961,
                              2020.0806010928961
                            ],
                            "value": 2020.0806010928961
                          },
                          "pangolin_lineage": {
                            "value": "A"
                          },
                          "region": {
                            "value": "Asia"
                          },
                          "sex": {
                            "value": "Male"
                          },
                          "subclade_membership": {
                            "value": "19B"
                          }
                        }
                      },
                      {
                        "branch_attrs": {
                          "mutations": {}
                        },
                        "name": "SouthKorea/KCDC2002/2020",
                        "node_attrs": {
                          "GISAID_clade": {
                            "value": "S"
                          },
                          "Nextstrain_clade": {
                            "value": "19B"
                          },
                          "age": {
                            "value": "32"
                          },
                          "clade_membership": {
                            "value": "19B"
                          },
                          "country": {
                            "confidence": {
                              "South Korea": 1.0
                            },
                            "entropy": -1.000088900581841e-12,
                            "value": "South Korea"
                          },
                          "dataset": {
                            "value": "global"
                          },
                          "div": 6,
                          "division": {
                            "value": "South Korea"
                          },
                          "division_exposure": {
                            "value": "South Korea"
                          },
                          "num_date": {
                            "confidence": [
                              2020.0806010928961,
                              2020.0806010928961
                            ],
                            "value": 2020.0806010928961
                          },
                          "pangolin_lineage": {
                            "value": "A"
                          },
                          "region": {
                            "value": "Asia"
                          },
                          "sex": {
                            "value": "Male"
                          },
                          "subclade_membership": {
                            "value": "19B"
                          }
                        }
                      }
                    ],
                    "name": "NODE_0001920",
                    "node_attrs": {
                      "clade_membership": {
                        "value": "19B"
                      },
                      "div": 6,
                      "num_date": {
                        "confidence": [
                          2020.0503446568782,
                          2020.074568928467
                        ],
                        "value": 2020.0608933504373
                      },
                      "subclade_membership": {
                        "value": "19B"
                      },
                      "country": {
                        "confidence": {
                          "South Korea": 0.9996674737047571
                        },
                        "entropy": 0.0033132012689965793,
                        "value": "South Korea"
                      }
                    }
                  },
                  {
                    "branch_attrs": {
                      "labels": {
                        "aa": "ORF1b: I1674T"
                      },
                      "mutations": {
                        "ORF1b": [
                          "I1674T"
                        ],
                        "nuc": [
                          "T18488C",
                          "T23605G",
                          "A29844-",
                          "T29845-",
                          "T29846-",
                          "T29847-",
                          "T29848-",
                          "A29849-",
                          "A29850-",
                          "T29851-",
                          "A29852-",
                          "G29853-"
                        ]
                      }
                    },
                    "children": [
                      {
                        "name": "England/01/2020_travel_history",
                        "node_attrs": {
                          "div": 4,
                          "num_date": {
                            "confidence": [
                              2020.077868852459,
                              2020.077868852459
                            ],
                            "value": 2020.077868852459
                          },
                          "country": {
                            "confidence": {
                              "China": 1.0
                            },
                            "entropy": -1.000088900581841e-12,
                            "value": "China"
                          }
                        },
                        "children": [
                          {
                            "branch_attrs": {
                              "mutations": {}
                            },
                            "name": "England/01/2020",
                            "node_attrs": {
                              "GISAID_clade": {
                                "value": "S"
                              },
                              "Nextstrain_clade": {
                                "value": "19B"
                              },
                              "age": {
                                "value": "50"
                              },
                              "clade_membership": {
                                "value": "19B"
                              },
                              "country": {
                                "value": "United Kingdom"
                              },
                              "country_exposure": {
                                "value": "China"
                              },
                              "dataset": {
                                "value": "global"
                              },
                              "div": 4,
                              "division": {
                                "value": "England"
                              },
                              "division_exposure": {
                                "value": "Hubei"
                              },
                              "num_date": {
                                "confidence": [
                                  2020.077868852459,
                                  2020.077868852459
                                ],
                                "value": 2020.077868852459
                              },
                              "pangolin_lineage": {
                                "value": "B"
                              },
                              "region": {
                                "value": "Europe"
                              },
                              "sex": {
                                "value": "Female"
                              },
                              "subclade_membership": {
                                "value": "19B"
                              }
                            }
                          }
                        ]
                      },
                      {
                        "branch_attrs": {
                          "mutations": {
                            "nuc": [
                              "A29596G"
                            ]
                          }
                        },
                        "children": [
                          {
                            "name": "England/02/2020_travel_history",
                            "node_attrs": {
                              "div": 5,
                              "num_date": {
                                "confidence": [
                                  2020.077868852459,
                                  2020.077868852459
                                ],
                                "value": 2020.077868852459
                              },
                              "country": {
                                "confidence": {
                                  "China": 1.0
                                },
                                "entropy": -1.000088900581841e-12,
                                "value": "China"
                              }
                            },
                            "children": [
                              {
                                "branch_attrs": {
                                  "mutations": {}
                                },
                                "name": "England/02/2020",
                                "node_attrs": {
                                  "GISAID_clade": {
                                    "value": "S"
                                  },
                                  "Nextstrain_clade": {
                                    "value": "19B"
                                  },
                                  "age": {
                                    "value": "23"
                                  },
                                  "clade_membership": {
                                    "value": "19B"
                                  },
                                  "country": {
                                    "value": "United Kingdom"
                                  },
                                  "country_exposure": {
                                    "value": "China"
                                  },
                                  "dataset": {
                                    "value": "global"
                                  },
                                  "div": 5,
                                  "division": {
                                    "value": "England"
                                  },
                                  "division_exposure": {
                                    "value": "Hubei"
                                  },
                                  "num_date": {
                                    "confidence": [
                                      2020.077868852459,
                                      2020.077868852459
                                    ],
                                    "value": 2020.077868852459
                                  },
                                  "pangolin_lineage": {
                                    "value": "B"
                                  },
                                  "region": {
                                    "value": "Europe"
                                  },
                                  "sex": {
                                    "value": "Male"
                                  },
                                  "subclade_membership": {
                                    "value": "19B"
                                  }
                                }
                              }
                            ]
                          },
                          {
                            "branch_attrs": {
                              "labels": {
                                "aa": "S: N679X, S680-, P681-, R682-, R683-, A684-, R685-, S686-, V687X, *1274X"
                              },
                              "mutations": {
                                "S": [
                                  "N679X",
                                  "S680-",
                                  "P681-",
                                  "R682-",
                                  "R683-",
                                  "A684-",
                                  "R685-",
                                  "S686-",
                                  "V687X",
                                  "*1274X"
                                ],
                                "nuc": [
                                  "A23598-",
                                  "T23599-",
                                  "T23600-",
                                  "C23601-",
                                  "T23602-",
                                  "C23603-",
                                  "C23604-",
                                  "G23605-",
                                  "C23606-",
                                  "G23607-",
                                  "G23608-",
                                  "C23609-",
                                  "G23610-",
                                  "G23611-",
                                  "G23612-",
                                  "C23613-",
                                  "A23614-",
                                  "C23615-",
                                  "G23616-",
                                  "T23617-",
                                  "A23618-",
                                  "G23619-",
                                  "T23620-",
                                  "G23621-",
                                  "-29844A",
                                  "-29845T",
                                  "-29846T",
                                  "-29847T",
                                  "-29848T",
                                  "-29849A",
                                  "-29850A",
                                  "-29851T",
                                  "-29852A",
                                  "-29853G"
                                ]
                              }
                            },
                            "name": "England/2/2020",
                            "node_attrs": {
                              "GISAID_clade": {
                                "value": "S"
                              },
                              "Nextstrain_clade": {
                                "value": "19B"
                              },
                              "clade_membership": {
                                "value": "19B"
                              },
                              "country": {
                                "confidence": {
                                  "United Kingdom": 1.0
                                },
                                "entropy": -1.000088900581841e-12,
                                "value": "United Kingdom"
                              },
                              "dataset": {
                                "value": "global"
                              },
                              "div": 5,
                              "division": {
                                "value": "England"
                              },
                              "division_exposure": {
                                "value": "England"
                              },
                              "num_date": {
                                "confidence": [
                                  2020.077868852459,
                                  2020.077868852459
                                ],
                                "value": 2020.077868852459
                              },
                              "pangolin_lineage": {
                                "value": "B"
                              },
                              "region": {
                                "value": "Europe"
                              },
                              "subclade_membership": {
                                "value": "19B"
                              }
                            }
                          }
                        ],
                        "name": "NODE_0001934",
                        "node_attrs": {
                          "clade_membership": {
                            "value": "19B"
                          },
                          "div": 5,
                          "num_date": {
                            "confidence": [
                              2020.0690943833908,
                              2020.077868852459
                            ],
                            "value": 2020.077868852459
                          },
                          "subclade_membership": {
                            "value": "19B"
                          },
                          "country": {
                            "confidence": {
                              "China": 0.9792142341127185,
                              "United Kingdom": 0.010923805582248045
                            },
                            "entropy": 0.15873742491256188,
                            "value": "China"
                          }
                        }
                      }
                    ],
                    "name": "NODE_0001933",
                    "node_attrs": {
                      "clade_membership": {
                        "value": "19B"
                      },
                      "div": 4,
                      "num_date": {
                        "confidence": [
                          2020.052125945044,
                          2020.076733249005
                        ],
                        "value": 2020.0667039046589
                      },
                      "subclade_membership": {
                        "value": "19B"
                      },
                      "country": {
                        "confidence": {
                          "China": 0.9994204368008048
                        },
                        "entropy": 0.007098107953539939,
                        "value": "China"
                      }
                    }
                  },
                  {
                    "branch_attrs": {
                      "mutations": {}
                    },
                    "children": [
                      {
                        "branch_attrs": {
                          "labels": {
                            "aa": "ORF1a: T568I"
                          },
                          "mutations": {
                            "ORF1a": [
                              "T568I"
                            ],
                            "nuc": [
                              "C1968T",
                              "C29784T",
                              "C29837-",
                              "C29838-",
                              "A29839-",
                              "T29840-",
                              "G29841-",
                              "T29842-",
                              "G29843-",
                              "A29844-",
                              "T29845-",
                              "T29846-",
                              "T29847-",
                              "T29848-",
                              "A29849-",
                              "A29850-",
                              "T29851-",
                              "A29852-",
                              "G29853-"
                            ]
                          }
                        },
                        "name": "Belgium/rega-0616914/2020",
                        "node_attrs": {
                          "GISAID_clade": {
                            "value": "S"
                          },
                          "Nextstrain_clade": {
                            "value": "19B"
                          },
                          "age": {
                            "value": "66"
                          },
                          "clade_membership": {
                            "value": "19B"
                          },
                          "country": {
                            "confidence": {
                              "Belgium": 1.0
                            },
                            "entropy": -1.000088900581841e-12,
                            "value": "Belgium"
                          },
                          "dataset": {
                            "value": "global"
                          },
                          "div": 4,
                          "division": {
                            "value": "Leuven"
                          },
                          "division_exposure": {
                            "value": "Leuven"
                          },
                          "location": {
                            "value": "Begijnendijk"
                          },
                          "num_date": {
                            "confidence": [
                              2020.457650273224,
                              2020.457650273224
                            ],
                            "value": 2020.457650273224
                          },
                          "pangolin_lineage": {
                            "value": "A"
                          },
                          "region": {
                            "value": "Europe"
                          },
                          "sex": {
                            "value": "Male"
                          },
                          "subclade_membership": {
                            "value": "19B"
                          }
                        }
                      },
                      {
                        "branch_attrs": {
                          "mutations": {}
                        },
                        "children": [
                          {
                            "branch_attrs": {
                              "mutations": {}
                            },
                            "name": "Shanghai/SH0043/2020",
                            "node_attrs": {
                              "GISAID_clade": {
                                "value": "S"
                              },
                              "Nextstrain_clade": {
                                "value": "19B"
                              },
                              "age": {
                                "value": "53"
                              },
                              "clade_membership": {
                                "value": "19B"
                              },
                              "country": {
                                "confidence": {
                                  "China": 1.0
                                },
                                "entropy": -1.000088900581841e-12,
                                "value": "China"
                              },
                              "dataset": {
                                "value": "global"
                              },
                              "div": 2,
                              "division": {
                                "value": "Shanghai"
                              },
                              "division_exposure": {
                                "value": "Shanghai"
                              },
                              "num_date": {
                                "confidence": [
                                  2020.0806010928961,
                                  2020.0806010928961
                                ],
                                "value": 2020.0806010928961
                              },
                              "pangolin_lineage": {
                                "value": "A"
                              },
                              "region": {
                                "value": "Asia"
                              },
                              "sex": {
                                "value": "Female"
                              },
                              "subclade_membership": {
                                "value": "19B"
                              }
                            }
                          },
                          {
                            "branch_attrs": {
                              "mutations": {}
                            },
                            "name": "Taiwan/3/2020",
                            "node_attrs": {
                              "GISAID_clade": {
                                "value": "S"
                              },
                              "Nextstrain_clade": {
                                "value": "19B"
                              },
                              "age": {
                                "value": "52"
                              },
                              "clade_membership": {
                                "value": "19B"
                              },
                              "country": {
                                "confidence": {
                                  "Taiwan": 0.9999999999999999
                                },
                                "entropy": -9.99866855976916e-13,
                                "value": "Taiwan"
                              },
                              "dataset": {
                                "value": "global"
                              },
                              "div": 2,
                              "division": {
                                "value": "Taiwan"
                              },
                              "division_exposure": {
                                "value": "Taiwan"
                              },
                              "location": {
                                "value": "Taipei"
                              },
                              "num_date": {
                                "confidence": [
                                  2020.0642076502731,
                                  2020.0642076502731
                                ],
                                "value": 2020.0642076502731
                              },
                              "pangolin_lineage": {
                                "value": "A"
                              },
                              "region": {
                                "value": "Asia"
                              },
                              "sex": {
                                "value": "Female"
                              },
                              "subclade_membership": {
                                "value": "19B"
                              }
                            }
                          }
                        ],
                        "name": "NODE_0000201",
                        "node_attrs": {
                          "clade_membership": {
                            "value": "19B"
                          },
                          "div": 2,
                          "num_date": {
                            "confidence": [
                              2020.048820440236,
                              2020.0642076502731
                            ],
                            "value": 2020.0603925594605
                          },
                          "subclade_membership": {
                            "value": "19B"
                          },
                          "country": {
                            "confidence": {
                              "Belgium": 0.004071946013996283,
                              "China": 0.9264635037827333,
                              "Taiwan": 0.058280633166310936
                            },
                            "entropy": 0.3604258224737274,
                            "value": "China"
                          }
                        }
                      }
                    ],
                    "name": "NODE_0000199",
                    "node_attrs": {
                      "clade_membership": {
                        "value": "19B"
                      },
                      "div": 2,
                      "num_date": {
                        "confidence": [
                          2020.0265469384271,
                          2020.0621506987525
                        ],
                        "value": 2020.0431475527284
                      },
                      "subclade_membership": {
                        "value": "19B"
                      },
                      "country": {
                        "confidence": {
                          "Belgium": 0.026985620980266217,
                          "China": 0.9354494810454065,
                          "Taiwan": 0.01914754036906414
                        },
                        "entropy": 0.3939576684874001,
                        "value": "China"
                      }
                    }
                  },
                  {
                    "branch_attrs": {
                      "labels": {
                        "aa": "ORF1a: L1375F"
                      },
                      "mutations": {
                        "ORF1a": [
                          "L1375F"
                        ],
                        "nuc": [
                          "G4390T",
                          "G29828-",
                          "T29829-",
                          "G29830-",
                          "C29831-",
                          "T29832-",
                          "A29833-",
                          "T29834-",
                          "C29835-",
                          "C29836-",
                          "C29837-",
                          "C29838-",
                          "A29839-",
                          "T29840-",
                          "G29841-",
                          "T29842-",
                          "G29843-",
                          "A29844-",
                          "T29845-",
                          "T29846-",
                          "T29847-",
                          "T29848-",
                          "A29849-",
                          "A29850-",
                          "T29851-",
                          "A29852-",
                          "G29853-"
                        ]
                      }
                    },
                    "children": [
                      {
                        "branch_attrs": {
                          "labels": {
                            "aa": "ORF1a: H1818Y"
                          },
                          "mutations": {
                            "ORF1a": [
                              "H1818Y"
                            ],
                            "nuc": [
                              "C5717T"
                            ]
                          }
                        },
                        "children": [
                          {
                            "branch_attrs": {
                              "mutations": {
                                "nuc": [
                                  "-29828G",
                                  "-29829T",
                                  "-29830G",
                                  "-29831C",
                                  "-29832T",
                                  "-29833A",
                                  "-29834T",
                                  "-29835C",
                                  "-29836C",
                                  "-29837C",
                                  "-29838C",
                                  "-29839A",
                                  "-29840T",
                                  "-29841G",
                                  "-29842T",
                                  "-29843G",
                                  "-29844A",
                                  "-29845T",
                                  "-29846T",
                                  "-29847T",
                                  "-29848T",
                                  "-29849A",
                                  "-29850A",
                                  "-29851T",
                                  "-29852A",
                                  "-29853G"
                                ]
                              }
                            },
                            "name": "Malaysia/MKAK-CL-2020-5096/2020",
                            "node_attrs": {
                              "GISAID_clade": {
                                "value": "S"
                              },
                              "Nextstrain_clade": {
                                "value": "19B"
                              },
                              "age": {
                                "value": "49"
                              },
                              "clade_membership": {
                                "value": "19B"
                              },
                              "country": {
                                "confidence": {
                                  "Malaysia": 1.0
                                },
                                "entropy": -1.000088900581841e-12,
                                "value": "Malaysia"
                              },
                              "dataset": {
                                "value": "global"
                              },
                              "div": 4,
                              "division": {
                                "value": "Selangor"
                              },
                              "division_exposure": {
                                "value": "Selangor"
                              },
                              "num_date": {
                                "confidence": [
                                  2020.0806010928961,
                                  2020.0806010928961
                                ],
                                "value": 2020.0806010928961
                              },
                              "pangolin_lineage": {
                                "value": "A"
                              },
                              "region": {
                                "value": "Asia"
                              },
                              "sex": {
                                "value": "Female"
                              },
                              "subclade_membership": {
                                "value": "19B"
                              }
                            }
                          },
                          {
                            "branch_attrs": {
                              "labels": {
                                "aa": "ORF1b: D870Y"
                              },
                              "mutations": {
                                "ORF1b": [
                                  "D870Y"
                                ],
                                "nuc": [
                                  "G16075T",
                                  "T29693-",
                                  "A29694-",
                                  "A29695-",
                                  "C29696-",
                                  "A29697-",
                                  "T29698-",
                                  "T29699-",
                                  "A29700-",
                                  "G29701-",
                                  "G29702-",
                                  "G29703-",
                                  "A29704-",
                                  "G29705-",
                                  "G29706-",
                                  "A29707-",
                                  "C29708-",
                                  "T29709-",
                                  "T29710-",
                                  "G29711-",
                                  "A29712-",
                                  "A29713-",
                                  "A29714-",
                                  "G29715-",
                                  "A29716-",
                                  "G29717-",
                                  "C29718-",
                                  "C29719-",
                                  "A29720-",
                                  "C29721-",
                                  "C29722-",
                                  "A29723-",
                                  "C29724-",
                                  "A29725-",
                                  "T29726-",
                                  "T29727-",
                                  "T29728-",
                                  "T29729-",
                                  "C29730-",
                                  "A29731-",
                                  "C29732-",
                                  "C29733-",
                                  "G29734-",
                                  "A29735-",
                                  "G29736-",
                                  "G29737-",
                                  "C29738-",
                                  "C29739-",
                                  "A29740-",
                                  "C29741-",
                                  "G29742-",
                                  "C29743-",
                                  "G29744-",
                                  "G29745-",
                                  "A29746-",
                                  "G29747-",
                                  "T29748-",
                                  "A29749-",
                                  "C29750-",
                                  "G29751-",
                                  "A29752-",
                                  "T29753-",
                                  "C29754-",
                                  "G29755-",
                                  "A29756-",
                                  "G29757-",
                                  "T29758-",
                                  "G29759-",
                                  "T29760-",
                                  "A29761-",
                                  "C29762-",
                                  "A29763-",
                                  "G29764-",
                                  "T29765-",
                                  "G29766-",
                                  "A29767-",
                                  "A29768-",
                                  "C29769-",
                                  "A29770-",
                                  "A29771-",
                                  "T29772-",
                                  "G29773-",
                                  "C29774-",
                                  "T29775-",
                                  "A29776-",
                                  "G29777-",
                                  "G29778-",
                                  "G29779-",
                                  "A29780-",
                                  "G29781-",
                                  "A29782-",
                                  "G29783-",
                                  "C29784-",
                                  "T29785-",
                                  "G29786-",
                                  "C29787-",
                                  "C29788-",
                                  "T29789-",
                                  "A29790-",
                                  "T29791-",
                                  "A29792-",
                                  "T29793-",
                                  "G29794-",
                                  "G29795-",
                                  "A29796-",
                                  "A29797-",
                                  "G29798-",
                                  "A29799-",
                                  "G29800-",
                                  "C29801-",
                                  "C29802-",
                                  "C29803-",
                                  "T29804-",
                                  "A29805-",
                                  "A29806-",
                                  "T29807-",
                                  "G29808-",
                                  "T29809-",
                                  "G29810-",
                                  "T29811-",
                                  "A29812-",
                                  "A29813-",
                                  "A29814-",
                                  "A29815-",
                                  "T29816-",
                                  "T29817-",
                                  "A29818-",
                                  "A29819-",
                                  "T29820-",
                                  "T29821-",
                                  "T29822-",
                                  "T29823-",
                                  "A29824-",
                                  "G29825-",
                                  "T29826-",
                                  "A29827-"
                                ]
                              }
                            },
                            "name": "Malaysia/IMR_WC119/2020",
                            "node_attrs": {
                              "GISAID_clade": {
                                "value": "S"
                              },
                              "Nextstrain_clade": {
                                "value": "19B"
                              },
                              "age": {
                                "value": "49"
                              },
                              "clade_membership": {
                                "value": "19B"
                              },
                              "country": {
                                "confidence": {
                                  "Malaysia": 1.0
                                },
                                "entropy": -1.000088900581841e-12,
                                "value": "Malaysia"
                              },
                              "dataset": {
                                "value": "global"
                              },
                              "div": 5,
                              "division": {
                                "value": "Selangor"
                              },
                              "division_exposure": {
                                "value": "Selangor"
                              },
                              "num_date": {
                                "confidence": [
                                  2020.0806010928961,
                                  2020.0806010928961
                                ],
                                "value": 2020.0806010928961
                              },
                              "pangolin_lineage": {
                                "value": "A"
                              },
                              "region": {
                                "value": "Asia"
                              },
                              "sex": {
                                "value": "Female"
                              },
                              "subclade_membership": {
                                "value": "19B"
                              }
                            }
                          }
                        ],
                        "name": "NODE_0001926",
                        "node_attrs": {
                          "clade_membership": {
                            "value": "19B"
                          },
                          "div": 4,
                          "num_date": {
                            "confidence": [
                              2020.0623217642087,
                              2020.0799672352873
                            ],
                            "value": 2020.0762590145657
                          },
                          "subclade_membership": {
                            "value": "19B"
                          },
                          "country": {
                            "confidence": {
                              "China": 0.007903992528200576,
                              "Malaysia": 0.9838791662426858,
                              "Thailand": 0.0027837322260512937
                            },
                            "entropy": 0.1236893141402899,
                            "value": "Malaysia"
                          }
                        }
                      },
                      {
                        "branch_attrs": {
                          "labels": {
                            "aa": "S: A829T"
                          },
                          "mutations": {
                            "S": [
                              "A829T"
                            ],
                            "nuc": [
                              "A895G",
                              "C2942T",
                              "G24047A"
                            ]
                          }
                        },
                        "children": [
                          {
                            "branch_attrs": {
                              "mutations": {}
                            },
                            "name": "Thailand/MUMT-3/2020",
                            "node_attrs": {
                              "GISAID_clade": {
                                "value": "S"
                              },
                              "Nextstrain_clade": {
                                "value": "19B"
                              },
                              "age": {
                                "value": "62"
                              },
                              "clade_membership": {
                                "value": "19B"
                              },
                              "country": {
                                "confidence": {
                                  "Thailand": 1.0
                                },
                                "entropy": -1.000088900581841e-12,
                                "value": "Thailand"
                              },
                              "dataset": {
                                "value": "global"
                              },
                              "div": 6,
                              "division": {
                                "value": "Bangkok"
                              },
                              "division_exposure": {
                                "value": "Bangkok"
                              },
                              "num_date": {
                                "confidence": [
                                  2020.1516393442623,
                                  2020.1516393442623
                                ],
                                "value": 2020.1516393442623
                              },
                              "pangolin_lineage": {
                                "value": "A.6"
                              },
                              "region": {
                                "value": "Asia"
                              },
                              "sex": {
                                "value": "Female"
                              },
                              "subclade_membership": {
                                "value": "19B"
                              }
                            }
                          },
                          {
                            "branch_attrs": {
                              "labels": {
                                "aa": "ORF1b: V2223L"
                              },
                              "mutations": {
                                "ORF1b": [
                                  "V2223L"
                                ],
                                "nuc": [
                                  "C9598T",
                                  "G20134T",
                                  "-29828G",
                                  "-29829T",
                                  "-29830G",
                                  "-29831C",
                                  "-29832T",
                                  "-29833A",
                                  "-29834T",
                                  "-29835C",
                                  "-29836C",
                                  "-29837C",
                                  "-29838C",
                                  "-29839A",
                                  "-29840T",
                                  "-29841G",
                                  "-29842T",
                                  "-29843G",
                                  "-29844A",
                                  "-29845T",
                                  "-29846T",
                                  "-29847T",
                                  "-29848T",
                                  "-29849A",
                                  "-29850A",
                                  "-29851T",
                                  "-29852A",
                                  "-29853G"
                                ]
                              }
                            },
                            "name": "Thailand/Bangkok-CONI-0276/2020",
                            "node_attrs": {
                              "GISAID_clade": {
                                "value": "S"
                              },
                              "Nextstrain_clade": {
                                "value": "19B"
                              },
                              "clade_membership": {
                                "value": "19B"
                              },
                              "country": {
                                "confidence": {
                                  "Thailand": 1.0
                                },
                                "entropy": -1.000088900581841e-12,
                                "value": "Thailand"
                              },
                              "dataset": {
                                "value": "global"
                              },
                              "div": 8,
                              "division": {
                                "value": "Bangkok"
                              },
                              "division_exposure": {
                                "value": "Bangkok"
                              },
                              "num_date": {
                                "confidence": [
                                  2020.200819672131,
                                  2020.200819672131
                                ],
                                "value": 2020.200819672131
                              },
                              "pangolin_lineage": {
                                "value": "A.6"
                              },
                              "region": {
                                "value": "Asia"
                              },
                              "subclade_membership": {
                                "value": "19B"
                              }
                            }
                          }
                        ],
                        "name": "NODE_0001927",
                        "node_attrs": {
                          "clade_membership": {
                            "value": "19B"
                          },
                          "div": 6,
                          "num_date": {
                            "confidence": [
                              2020.1251680332225,
                              2020.1516393442623
                            ],
                            "value": 2020.1516393442623
                          },
                          "subclade_membership": {
                            "value": "19B"
                          },
                          "country": {
                            "confidence": {
                              "China": 0.006284560872376111,
                              "Malaysia": 0.002647864833683574,
                              "Thailand": 0.9862720469889324
                            },
                            "entropy": 0.10917221947104783,
                            "value": "Thailand"
                          }
                        }
                      }
                    ],
                    "name": "NODE_0001925",
                    "node_attrs": {
                      "clade_membership": {
                        "value": "19B"
                      },
                      "div": 3,
                      "num_date": {
                        "confidence": [
                          2020.0455484725642,
                          2020.0738921656741
                        ],
                        "value": 2020.0576820663864
                      },
                      "subclade_membership": {
                        "value": "19B"
                      },
                      "country": {
                        "confidence": {
                          "China": 0.4056937182089856,
                          "Hong Kong": 0.003342686418399288,
                          "Malaysia": 0.2595116847594514,
                          "Thailand": 0.237891459095248
                        },
                        "entropy": 1.7327703012790865,
                        "value": "China"
                      }
                    }
                  },
                  {
                    "branch_attrs": {
                      "mutations": {
                        "nuc": [
                          "C29095T"
                        ]
                      }
                    },
                    "children": [
                      {
                        "branch_attrs": {
                          "labels": {
                            "aa": "ORF1a: N2708I, F2908L"
                          },
                          "mutations": {
                            "ORF1a": [
                              "N2708I",
                              "F2908L"
                            ],
                            "nuc": [
                              "A8388T",
                              "T8987C"
                            ]
                          }
                        },
                        "name": "Thailand/Bangkok_580/2020",
                        "node_attrs": {
                          "GISAID_clade": {
                            "value": "S"
                          },
                          "Nextstrain_clade": {
                            "value": "19B"
                          },
                          "age": {
                            "value": "33"
                          },
                          "clade_membership": {
                            "value": "19B"
                          },
                          "country": {
                            "confidence": {
                              "Thailand": 1.0
                            },
                            "entropy": -1.000088900581841e-12,
                            "value": "Thailand"
                          },
                          "dataset": {
                            "value": "global"
                          },
                          "div": 5,
                          "division": {
                            "value": "Bangkok"
                          },
                          "division_exposure": {
                            "value": "Bangkok"
                          },
                          "num_date": {
                            "confidence": [
                              2020.0860655737704,
                              2020.0860655737704
                            ],
                            "value": 2020.0860655737704
                          },
                          "pangolin_lineage": {
                            "value": "A"
                          },
                          "region": {
                            "value": "Asia"
                          },
                          "sex": {
                            "value": "Male"
                          },
                          "subclade_membership": {
                            "value": "19B"
                          }
                        }
                      },
                      {
                        "branch_attrs": {
                          "mutations": {
                            "nuc": [
                              "C12880T"
                            ]
                          }
                        },
                        "name": "UnitedArabEmirates/L5630/2020",
                        "node_attrs": {
                          "GISAID_clade": {
                            "value": "S"
                          },
                          "Nextstrain_clade": {
                            "value": "19B"
                          },
                          "age": {
                            "value": "9"
                          },
                          "clade_membership": {
                            "value": "19B"
                          },
                          "country": {
                            "confidence": {
                              "United Arab Emirates": 1.0
                            },
                            "entropy": -1.000088900581841e-12,
                            "value": "United Arab Emirates"
                          },
                          "dataset": {
                            "value": "global"
                          },
                          "div": 4,
                          "division": {
                            "value": "United Arab Emirates"
                          },
                          "division_exposure": {
                            "value": "United Arab Emirates"
                          },
                          "num_date": {
                            "confidence": [
                              2020.077868852459,
                              2020.077868852459
                            ],
                            "value": 2020.077868852459
                          },
                          "pangolin_lineage": {
                            "value": "A"
                          },
                          "region": {
                            "value": "Asia"
                          },
                          "sex": {
                            "value": "Male"
                          },
                          "subclade_membership": {
                            "value": "19B"
                          }
                        }
                      },
                      {
                        "branch_attrs": {
                          "mutations": {
                            "nuc": [
                              "C2662T"
                            ]
                          }
                        },
                        "children": [
                          {
                            "branch_attrs": {
                              "mutations": {
                                "nuc": [
                                  "G29705T"
                                ]
                              }
                            },
                            "name": "Japan/TY-WK-521/2020",
                            "node_attrs": {
                              "GISAID_clade": {
                                "value": "S"
                              },
                              "Nextstrain_clade": {
                                "value": "19B"
                              },
                              "clade_membership": {
                                "value": "19B"
                              },
                              "country": {
                                "confidence": {
                                  "Japan": 1.0
                                },
                                "entropy": -1.000088900581841e-12,
                                "value": "Japan"
                              },
                              "dataset": {
                                "value": "global"
                              },
                              "div": 5,
                              "division": {
                                "value": "Tokyo"
                              },
                              "division_exposure": {
                                "value": "Tokyo"
                              },
                              "location": {
                                "value": "Tokyo"
                              },
                              "num_date": {
                                "confidence": [
                                  2020.0833333333333,
                                  2020.0833333333333
                                ],
                                "value": 2020.0833333333333
                              },
                              "pangolin_lineage": {
                                "value": "A"
                              },
                              "region": {
                                "value": "Asia"
                              },
                              "subclade_membership": {
                                "value": "19B"
                              }
                            }
                          },
                          {
                            "branch_attrs": {
                              "mutations": {}
                            },
                            "name": "Japan/TY-WK-501/2020",
                            "node_attrs": {
                              "GISAID_clade": {
                                "value": "S"
                              },
                              "Nextstrain_clade": {
                                "value": "19B"
                              },
                              "clade_membership": {
                                "value": "19B"
                              },
                              "country": {
                                "confidence": {
                                  "Japan": 1.0
                                },
                                "entropy": -1.000088900581841e-12,
                                "value": "Japan"
                              },
                              "dataset": {
                                "value": "global"
                              },
                              "div": 4,
                              "division": {
                                "value": "Tokyo"
                              },
                              "division_exposure": {
                                "value": "Tokyo"
                              },
                              "location": {
                                "value": "Tokyo"
                              },
                              "num_date": {
                                "confidence": [
                                  2020.0833333333333,
                                  2020.0833333333333
                                ],
                                "value": 2020.0833333333333
                              },
                              "pangolin_lineage": {
                                "value": "A"
                              },
                              "region": {
                                "value": "Asia"
                              },
                              "subclade_membership": {
                                "value": "19B"
                              }
                            }
                          }
                        ],
                        "name": "NODE_0001930",
                        "node_attrs": {
                          "clade_membership": {
                            "value": "19B"
                          },
                          "div": 4,
                          "num_date": {
                            "confidence": [
                              2020.0632027118552,
                              2020.082048305673
                            ],
                            "value": 2020.0774053492203
                          },
                          "subclade_membership": {
                            "value": "19B"
                          },
                          "country": {
                            "confidence": {
                              "China": 0.006014115235608606,
                              "Japan": 0.9859109447059443,
                              "Thailand": 0.003084761984676246,
                              "United Arab Emirates": 0.0012635046426359032
                            },
                            "entropy": 0.10928071206000697,
                            "value": "Japan"
                          }
                        }
                      }
                    ],
                    "name": "NODE_0001928",
                    "node_attrs": {
                      "clade_membership": {
                        "value": "19B"
                      },
                      "div": 3,
                      "num_date": {
                        "confidence": [
                          2020.0462354665924,
                          2020.0687826478338
                        ],
                        "value": 2020.0556851408103
                      },
                      "subclade_membership": {
                        "value": "19B"
                      },
                      "country": {
                        "confidence": {
                          "China": 0.3039715668475071,
                          "Japan": 0.3352138661678835,
                          "Thailand": 0.20371870855814408,
                          "United Arab Emirates": 0.09752023760316526
                        },
                        "entropy": 1.723947287716271,
                        "value": "Japan"
                      }
                    }
                  },
                  {
                    "branch_attrs": {
                      "labels": {
                        "aa": "ORF8: V62L"
                      },
                      "mutations": {
                        "ORF8": [
                          "V62L"
                        ],
                        "nuc": [
                          "C24034T",
                          "T26729C",
                          "G28077C"
                        ]
                      }
                    },
                    "children": [
                      {
                        "branch_attrs": {
                          "labels": {
                            "aa": "S: V367F"
                          },
                          "mutations": {
                            "S": [
                              "V367F"
                            ],
                            "nuc": [
                              "C1663T",
                              "G22661T"
                            ]
                          }
                        },
                        "name": "HongKong/VM20001061-2/2020",
                        "node_attrs": {
                          "GISAID_clade": {
                            "value": "S"
                          },
                          "Nextstrain_clade": {
                            "value": "19B"
                          },
                          "age": {
                            "value": "39"
                          },
                          "clade_membership": {
                            "value": "19B"
                          },
                          "country": {
                            "confidence": {
                              "Hong Kong": 1.0
                            },
                            "entropy": -1.000088900581841e-12,
                            "value": "Hong Kong"
                          },
                          "dataset": {
                            "value": "global"
                          },
                          "div": 7,
                          "division": {
                            "value": "Hong Kong"
                          },
                          "division_exposure": {
                            "value": "Hong Kong"
                          },
                          "location": {
                            "value": "Hong Kong"
                          },
                          "num_date": {
                            "confidence": [
                              2020.058743169399,
                              2020.058743169399
                            ],
                            "value": 2020.058743169399
                          },
                          "pangolin_lineage": {
                            "value": "B"
                          },
                          "region": {
                            "value": "Asia"
                          },
                          "sex": {
                            "value": "Male"
                          },
                          "subclade_membership": {
                            "value": "19B"
                          }
                        }
                      },
                      {
                        "name": "USA/CA-CDC-1/2020_travel_history",
                        "node_attrs": {
                          "div": 7,
                          "num_date": {
                            "confidence": [
                              2020.061475409836,
                              2020.061475409836
                            ],
                            "value": 2020.061475409836
                          },
                          "country": {
                            "confidence": {
                              "China": 1.0
                            },
                            "entropy": -1.000088900581841e-12,
                            "value": "China"
                          }
                        },
                        "children": [
                          {
                            "branch_attrs": {
                              "labels": {
                                "aa": "ORF1a: S428N"
                              },
                              "mutations": {
                                "ORF1a": [
                                  "S428N"
                                ],
                                "nuc": [
                                  "G1548A",
                                  "A28792T"
                                ]
                              }
                            },
                            "name": "USA/CA-CDC-1/2020",
                            "node_attrs": {
                              "GISAID_clade": {
                                "value": "S"
                              },
                              "Nextstrain_clade": {
                                "value": "19B"
                              },
                              "age": {
                                "value": "38"
                              },
                              "clade_membership": {
                                "value": "19B"
                              },
                              "country": {
                                "value": "USA"
                              },
                              "country_exposure": {
                                "value": "China"
                              },
                              "dataset": {
                                "value": "global"
                              },
                              "div": 7,
                              "division": {
                                "value": "California"
                              },
                              "division_exposure": {
                                "value": "Hubei"
                              },
                              "location": {
                                "value": "Los Angeles County"
                              },
                              "num_date": {
                                "confidence": [
                                  2020.061475409836,
                                  2020.061475409836
                                ],
                                "value": 2020.061475409836
                              },
                              "pangolin_lineage": {
                                "value": "A"
                              },
                              "region": {
                                "value": "North America"
                              },
                              "sex": {
                                "value": "Male"
                              },
                              "subclade_membership": {
                                "value": "19B"
                              }
                            }
                          }
                        ]
                      },
                      {
                        "branch_attrs": {
                          "labels": {
                            "aa": "ORF1a: D75E, P971L"
                          },
                          "mutations": {
                            "ORF1a": [
                              "D75E",
                              "P971L"
                            ],
                            "nuc": [
                              "T490A",
                              "C3177T"
                            ]
                          }
                        },
                        "children": [
                          {
                            "name": "USA/IL2/2020_travel_history",
                            "node_attrs": {
                              "div": 7,
                              "num_date": {
                                "confidence": [
                                  2020.0751366120219,
                                  2020.0751366120219
                                ],
                                "value": 2020.0751366120219
                              },
                              "country": {
                                "confidence": {
                                  "China": 0.9999999999999999
                                },
                                "entropy": -9.99866855976916e-13,
                                "value": "China"
                              }
                            },
                            "children": [
                              {
                                "branch_attrs": {
                                  "mutations": {}
                                },
                                "name": "USA/IL2/2020",
                                "node_attrs": {
                                  "GISAID_clade": {
                                    "value": "S"
                                  },
                                  "Nextstrain_clade": {
                                    "value": "19B"
                                  },
                                  "age": {
                                    "value": "68"
                                  },
                                  "clade_membership": {
                                    "value": "19B"
                                  },
                                  "country": {
                                    "value": "USA"
                                  },
                                  "country_exposure": {
                                    "value": "China"
                                  },
                                  "dataset": {
                                    "value": "global"
                                  },
                                  "div": 7,
                                  "division": {
                                    "value": "Illinois"
                                  },
                                  "division_exposure": {
                                    "value": "Hubei"
                                  },
                                  "num_date": {
                                    "confidence": [
                                      2020.0751366120219,
                                      2020.0751366120219
                                    ],
                                    "value": 2020.0751366120219
                                  },
                                  "pangolin_lineage": {
                                    "value": "A.3"
                                  },
                                  "region": {
                                    "value": "North America"
                                  },
                                  "sex": {
                                    "value": "Male"
                                  },
                                  "subclade_membership": {
                                    "value": "19B"
                                  }
                                }
                              }
                            ]
                          },
                          {
                            "branch_attrs": {
                              "labels": {
                                "aa": "N: A208G; ORF1a: M4071I; ORF1b: F1757L"
                              },
                              "mutations": {
                                "N": [
                                  "A208G"
                                ],
                                "ORF1a": [
                                  "M4071I"
                                ],
                                "ORF1b": [
                                  "F1757L"
                                ],
                                "nuc": [
                                  "C6040T",
                                  "T11470C",
                                  "G12478A",
                                  "T18736C",
                                  "C28896G",
                                  "A29700G"
                                ]
                              }
                            },
                            "name": "Taiwan/CGMH-CGU-29/2020",
                            "node_attrs": {
                              "GISAID_clade": {
                                "value": "S"
                              },
                              "Nextstrain_clade": {
                                "value": "19B"
                              },
                              "clade_membership": {
                                "value": "19B"
                              },
                              "country": {
                                "confidence": {
                                  "Taiwan": 0.9999999999999999
                                },
                                "entropy": -9.99866855976916e-13,
                                "value": "Taiwan"
                              },
                              "dataset": {
                                "value": "global"
                              },
                              "div": 13,
                              "division": {
                                "value": "Taiwan"
                              },
                              "division_exposure": {
                                "value": "Taiwan"
                              },
                              "location": {
                                "value": "Taoyuan"
                              },
                              "num_date": {
                                "confidence": [
                                  2020.2527322404371,
                                  2020.2527322404371
                                ],
                                "value": 2020.2527322404371
                              },
                              "pangolin_lineage": {
                                "value": "A.3"
                              },
                              "region": {
                                "value": "Asia"
                              },
                              "sex": {
                                "value": "Male"
                              },
                              "subclade_membership": {
                                "value": "19B"
                              }
                            }
                          }
                        ],
                        "name": "NODE_0001945",
                        "node_attrs": {
                          "clade_membership": {
                            "value": "19B"
                          },
                          "div": 7,
                          "num_date": {
                            "confidence": [
                              2020.063738902767,
                              2020.0751366120219
                            ],
                            "value": 2020.0751366120219
                          },
                          "subclade_membership": {
                            "value": "19B"
                          },
                          "country": {
                            "confidence": {
                              "China": 0.9695136593337749,
                              "Taiwan": 0.026578029318824414
                            },
                            "entropy": 0.1651164186742283,
                            "value": "China"
                          }
                        }
                      }
                    ],
                    "name": "NODE_0001943",
                    "node_attrs": {
                      "clade_membership": {
                        "value": "19B"
                      },
                      "div": 5,
                      "num_date": {
                        "confidence": [
                          2020.0487422124384,
                          2020.0550396277379
                        ],
                        "value": 2020.0513100911535
                      },
                      "subclade_membership": {
                        "value": "19B"
                      },
                      "country": {
                        "confidence": {
                          "China": 0.9984660424983781,
                          "Hong Kong": 0.001222173763538235
                        },
                        "entropy": 0.012784471309318377,
                        "value": "China"
                      }
                    }
                  },
                  {
                    "branch_attrs": {
                      "labels": {
                        "aa": "ORF1a: L1599F"
                      },
                      "mutations": {
                        "ORF1a": [
                          "L1599F"
                        ],
                        "nuc": [
                          "T4402C",
                          "G5062T"
                        ]
                      }
                    },
                    "children": [
                      {
                        "branch_attrs": {
                          "mutations": {
                            "nuc": [
                              "C29743T"
                            ]
                          }
                        },
                        "name": "SouthKorea/KCDC2062/2020",
                        "node_attrs": {
                          "GISAID_clade": {
                            "value": "S"
                          },
                          "Nextstrain_clade": {
                            "value": "19B"
                          },
                          "age": {
                            "value": "24"
                          },
                          "clade_membership": {
                            "value": "19B"
                          },
                          "country": {
                            "confidence": {
                              "South Korea": 1.0
                            },
                            "entropy": -1.000088900581841e-12,
                            "value": "South Korea"
                          },
                          "dataset": {
                            "value": "global"
                          },
                          "div": 5,
                          "division": {
                            "value": "South Korea"
                          },
                          "division_exposure": {
                            "value": "South Korea"
                          },
                          "num_date": {
                            "confidence": [
                              2020.0833333333333,
                              2020.0833333333333
                            ],
                            "value": 2020.0833333333333
                          },
                          "pangolin_lineage": {
                            "value": "A"
                          },
                          "region": {
                            "value": "Asia"
                          },
                          "sex": {
                            "value": "Male"
                          },
                          "subclade_membership": {
                            "value": "19B"
                          }
                        }
                      },
                      {
                        "branch_attrs": {
                          "labels": {
                            "aa": "ORF1a: S505F; ORF1b: A517V"
                          },
                          "mutations": {
                            "ORF1a": [
                              "S505F"
                            ],
                            "ORF1b": [
                              "A517V"
                            ],
                            "nuc": [
                              "C1779T",
                              "C15017T"
                            ]
                          }
                        },
                        "name": "SouthKorea/KCDC07/2020",
                        "node_attrs": {
                          "GISAID_clade": {
                            "value": "S"
                          },
                          "Nextstrain_clade": {
                            "value": "19B"
                          },
                          "age": {
                            "value": "28"
                          },
                          "clade_membership": {
                            "value": "19B"
                          },
                          "country": {
                            "confidence": {
                              "South Korea": 1.0
                            },
                            "entropy": -1.000088900581841e-12,
                            "value": "South Korea"
                          },
                          "dataset": {
                            "value": "global"
                          },
                          "div": 6,
                          "division": {
                            "value": "Seoul"
                          },
                          "division_exposure": {
                            "value": "Seoul"
                          },
                          "location": {
                            "value": "Seoul"
                          },
                          "num_date": {
                            "confidence": [
                              2020.0833333333333,
                              2020.0833333333333
                            ],
                            "value": 2020.0833333333333
                          },
                          "pangolin_lineage": {
                            "value": "A"
                          },
                          "region": {
                            "value": "Asia"
                          },
                          "sex": {
                            "value": "Male"
                          },
                          "subclade_membership": {
                            "value": "19B"
                          }
                        }
                      },
                      {
                        "branch_attrs": {
                          "mutations": {
                            "nuc": [
                              "T29847-",
                              "T29848-",
                              "A29849-",
                              "A29850-",
                              "T29851-",
                              "A29852-",
                              "G29853-"
                            ]
                          }
                        },
                        "children": [
                          {
                            "branch_attrs": {
                              "mutations": {}
                            },
                            "name": "SouthKorea/KCDC03/2020",
                            "node_attrs": {
                              "GISAID_clade": {
                                "value": "S"
                              },
                              "Nextstrain_clade": {
                                "value": "19B"
                              },
                              "age": {
                                "value": "54"
                              },
                              "clade_membership": {
                                "value": "19B"
                              },
                              "country": {
                                "confidence": {
                                  "South Korea": 1.0
                                },
                                "entropy": -1.000088900581841e-12,
                                "value": "South Korea"
                              },
                              "dataset": {
                                "value": "global"
                              },
                              "div": 4,
                              "division": {
                                "value": "Gyeonggi Province"
                              },
                              "division_exposure": {
                                "value": "Gyeonggi Province"
                              },
                              "location": {
                                "value": "Gyeonggi"
                              },
                              "num_date": {
                                "confidence": [
                                  2020.0669398907103,
                                  2020.0669398907103
                                ],
                                "value": 2020.0669398907103
                              },
                              "pangolin_lineage": {
                                "value": "A"
                              },
                              "region": {
                                "value": "Asia"
                              },
                              "sex": {
                                "value": "Male"
                              },
                              "subclade_membership": {
                                "value": "19B"
                              }
                            }
                          },
                          {
                            "branch_attrs": {
                              "mutations": {}
                            },
                            "children": [
                              {
                                "branch_attrs": {
                                  "mutations": {
                                    "nuc": [
                                      "-29847T",
                                      "-29848T",
                                      "-29849A",
                                      "-29850A",
                                      "-29851T",
                                      "-29852A",
                                      "-29853G"
                                    ]
                                  }
                                },
                                "children": [
                                  {
                                    "branch_attrs": {
                                      "mutations": {}
                                    },
                                    "name": "SouthKorea/KCDC2018/2020",
                                    "node_attrs": {
                                      "GISAID_clade": {
                                        "value": "S"
                                      },
                                      "Nextstrain_clade": {
                                        "value": "19B"
                                      },
                                      "age": {
                                        "value": "76"
                                      },
                                      "clade_membership": {
                                        "value": "19B"
                                      },
                                      "country": {
                                        "confidence": {
                                          "South Korea": 1.0
                                        },
                                        "entropy": -1.000088900581841e-12,
                                        "value": "South Korea"
                                      },
                                      "dataset": {
                                        "value": "global"
                                      },
                                      "div": 4,
                                      "division": {
                                        "value": "South Korea"
                                      },
                                      "division_exposure": {
                                        "value": "South Korea"
                                      },
                                      "num_date": {
                                        "confidence": [
                                          2020.1352459016393,
                                          2020.1352459016393
                                        ],
                                        "value": 2020.1352459016393
                                      },
                                      "pangolin_lineage": {
                                        "value": "A"
                                      },
                                      "region": {
                                        "value": "Asia"
                                      },
                                      "sex": {
                                        "value": "Male"
                                      },
                                      "subclade_membership": {
                                        "value": "19B"
                                      }
                                    }
                                  },
                                  {
                                    "branch_attrs": {
                                      "labels": {
                                        "aa": "ORF1b: L1449F"
                                      },
                                      "mutations": {
                                        "ORF1b": [
                                          "L1449F"
                                        ],
                                        "nuc": [
                                          "G17814T"
                                        ]
                                      }
                                    },
                                    "name": "SouthKorea/KCDC2103/2020",
                                    "node_attrs": {
                                      "GISAID_clade": {
                                        "value": "S"
                                      },
                                      "Nextstrain_clade": {
                                        "value": "19B"
                                      },
                                      "age": {
                                        "value": "50"
                                      },
                                      "clade_membership": {
                                        "value": "19B"
                                      },
                                      "country": {
                                        "confidence": {
                                          "South Korea": 1.0
                                        },
                                        "entropy": -1.000088900581841e-12,
                                        "value": "South Korea"
                                      },
                                      "dataset": {
                                        "value": "global"
                                      },
                                      "div": 5,
                                      "division": {
                                        "value": "South Korea"
                                      },
                                      "division_exposure": {
                                        "value": "South Korea"
                                      },
                                      "num_date": {
                                        "confidence": [
                                          2020.1871584699454,
                                          2020.1871584699454
                                        ],
                                        "value": 2020.1871584699454
                                      },
                                      "pangolin_lineage": {
                                        "value": "A"
                                      },
                                      "region": {
                                        "value": "Asia"
                                      },
                                      "sex": {
                                        "value": "Female"
                                      },
                                      "subclade_membership": {
                                        "value": "19B"
                                      }
                                    }
                                  }
                                ],
                                "name": "NODE_0000212",
                                "node_attrs": {
                                  "clade_membership": {
                                    "value": "19B"
                                  },
                                  "div": 4,
                                  "num_date": {
                                    "confidence": [
                                      2020.080440866862,
                                      2020.1352459016393
                                    ],
                                    "value": 2020.1352459016393
                                  },
                                  "subclade_membership": {
                                    "value": "19B"
                                  },
                                  "country": {
                                    "confidence": {
                                      "South Korea": 0.9999081072912422
                                    },
                                    "entropy": 0.0013618362834194968,
                                    "value": "South Korea"
                                  }
                                }
                              },
                              {
                                "branch_attrs": {
                                  "mutations": {}
                                },
                                "children": [
                                  {
                                    "branch_attrs": {
                                      "mutations": {
                                        "nuc": [
                                          "T29842-",
                                          "G29843-",
                                          "A29844-",
                                          "T29845-",
                                          "T29846-"
                                        ]
                                      }
                                    },
                                    "name": "Beijing/Wuhan_IME-BJ03/2020",
                                    "node_attrs": {
                                      "GISAID_clade": {
                                        "value": "S"
                                      },
                                      "Nextstrain_clade": {
                                        "value": "19B"
[truncated: 24,556,540 more chars]
