# Supplementary material for: Tracking the introduction and spread of SARS-CoV-2 in coastal Kenya
Source: Nat Commun. 2021 Aug 10;12:4809. doi: 10.1038/s41467-021-25137-x (PMC8355311; doi:10.1038/s41467-021-25137-x)
Supplement: Supplementary file 5 — Supplementary Data 1 [file 41467_2021_25137_MOESM5_ESM.zip › ncov_coast_local.json]

{
  "meta": {
    "build_url": "https://github.com/george-githinji/ncov-kenyan-coast",
    "colorings": [
      {
        "key": "clade_membership",
        "title": "Clade",
        "type": "categorical"
      },
      {
        "key": "num_date",
        "title": "Sampling date",
        "type": "continuous"
      },
      {
        "key": "gt",
        "title": "Genotype",
        "type": "categorical"
      },
      {
        "key": "subclade_membership",
        "title": "Emerging Clade",
        "type": "categorical"
      },
      {
        "key": "pangolin_lineage",
        "title": "Pangolin Lineage",
        "type": "categorical"
      },
      {
        "key": "Nextstrain_clade",
        "title": "NextStrain Clade",
        "type": "categorical"
      },
      {
        "key": "GISAID_clade",
        "title": "GISAID Clade",
        "type": "categorical"
      },
      {
        "key": "location",
        "scale": [
          [
            "Wuhan",
            "#3F54CD"
          ],
          [
            "Nyali",
            "#E14F2A"
          ],
          [
            "Changamwe",
            "#E04D29"
          ],
          [
            "Mvita",
            "#E04B29"
          ],
          [
            "Bamburi",
            "#E04929"
          ],
          [
            "Kisauni",
            "#DF4728"
          ],
          [
            "Jomvu",
            "#DF4528"
          ],
          [
            "Likoni",
            "#DF4227"
          ],
          [
            "Mombasa",
            "#DF4027"
          ],
          [
            "Kilifi North",
            "#DE3E27"
          ],
          [
            "Kilifi South",
            "#DE3C26"
          ],
          [
            "Kaloleni",
            "#DE3A26"
          ],
          [
            "Lamu West",
            "#DD3726"
          ],
          [
            "Lamu East",
            "#DD3525"
          ],
          [
            "Lungalunga",
            "#DD3325"
          ],
          [
            "Matuga",
            "#DD3124"
          ],
          [
            "Msambweni",
            "#DC2F24"
          ],
          [
            "Galole",
            "#DC2C24"
          ],
          [
            "Voi",
            "#DC2A23"
          ],
          [
            "Taveta",
            "#DB2823"
          ]
        ],
        "title": "Location",
        "type": "categorical"
      },
      {
        "key": "division",
        "scale": [
          [
            "Hubei",
            "#3F55CE"
          ],
          [
            "Mombasa",
            "#63AC9A"
          ],
          [
            "Kwale",
            "#63AC9A"
          ],
          [
            "Kilifi",
            "#64AC99"
          ],
          [
            "Tana River",
            "#64AD98"
          ],
          [
            "Lamu",
            "#65AD97"
          ],
          [
            "Taita Taveta",
            "#65AD96"
          ]
        ],
        "title": "Division",
        "type": "categorical"
      },
      {
        "key": "country",
        "scale": [
          [
            "China",
            "#4169CF"
          ],
          [
            "Kenya",
            "#89BB6B"
          ]
        ],
        "title": "Country",
        "type": "categorical"
      },
      {
        "key": "region",
        "scale": [
          [
            "Asia",
            "#447CCD"
          ],
          [
            "Africa",
            "#8ABB6A"
          ]
        ],
        "title": "Region",
        "type": "categorical"
      },
      {
        "key": "age",
        "title": "Age",
        "type": "continuous"
      },
      {
        "key": "sex",
        "title": "Sex",
        "type": "categorical"
      },
      {
        "key": "country_exposure",
        "title": "Country of Exposure",
        "type": "categorical"
      },
      {
        "key": "division_exposure",
        "title": "Division of Exposure",
        "type": "categorical"
      },
      {
        "key": "dataset",
        "title": "global or local",
        "type": "categorical"
      },
      {
        "key": "subclade_membership",
        "title": "Emerging Clade",
        "type": "categorical"
      }
    ],
    "description": "",
    "display_defaults": {
      "branch_label": "clade",
      "color_by": "division",
      "distance_measure": "num_date",
      "geo_resolution": "country",
      "map_triplicate": true
    },
    "filters": [
      "clade_membership",
      "region",
      "country",
      "division",
      "location",
      "host"
    ],
    "genome_annotations": {
      "E": {
        "end": 26472,
        "seqid": "config/reference_seq.gb",
        "start": 26245,
        "strand": "+",
        "type": "CDS"
      },
      "M": {
        "end": 27191,
        "seqid": "config/reference_seq.gb",
        "start": 26523,
        "strand": "+",
        "type": "CDS"
      },
      "N": {
        "end": 29533,
        "seqid": "config/reference_seq.gb",
        "start": 28274,
        "strand": "+",
        "type": "CDS"
      },
      "ORF1a": {
        "end": 13468,
        "seqid": "config/reference_seq.gb",
        "start": 266,
        "strand": "+",
        "type": "CDS"
      },
      "ORF1b": {
        "end": 21555,
        "seqid": "config/reference_seq.gb",
        "start": 13468,
        "strand": "+",
        "type": "CDS"
      },
      "ORF3a": {
        "end": 26220,
        "seqid": "config/reference_seq.gb",
        "start": 25393,
        "strand": "+",
        "type": "CDS"
      },
      "ORF6": {
        "end": 27387,
        "seqid": "config/reference_seq.gb",
        "start": 27202,
        "strand": "+",
        "type": "CDS"
      },
      "ORF7a": {
        "end": 27759,
        "seqid": "config/reference_seq.gb",
        "start": 27394,
        "strand": "+",
        "type": "CDS"
      },
      "ORF7b": {
        "end": 27887,
        "seqid": "config/reference_seq.gb",
        "start": 27756,
        "strand": "+",
        "type": "CDS"
      },
      "ORF8": {
        "end": 28259,
        "seqid": "config/reference_seq.gb",
        "start": 27894,
        "strand": "+",
        "type": "CDS"
      },
      "ORF9b": {
        "end": 28577,
        "seqid": "config/reference_seq.gb",
        "start": 28284,
        "strand": "+",
        "type": "CDS"
      },
      "S": {
        "end": 25384,
        "seqid": "config/reference_seq.gb",
        "start": 21563,
        "strand": "+",
        "type": "CDS"
      },
      "nuc": {
        "end": 29903,
        "seqid": "config/reference_seq.gb",
        "start": 1,
        "strand": "+",
        "type": "source"
      }
    },
    "geo_resolutions": [
      {
        "demes": {
          "Bamburi": {
            "latitude": -4.0435,
            "longitude": 39.6682
          },
          "Changamwe": {
            "latitude": -4.02384,
            "longitude": 39.6002
          },
          "Galole": {
            "latitude": -1.49268,
            "longitude": 39.5023
          },
          "Jomvu": {
            "latitude": -3.99233,
            "longitude": 39.605
          },
          "Kaloleni": {
            "latitude": -3.75627,
            "longitude": 39.5138
          },
          "Kilifi North": {
            "latitude": -3.46098,
            "longitude": 39.8888
          },
          "Kilifi South": {
            "latitude": -3.80142,
            "longitude": 39.7413
          },
          "Kisauni": {
            "latitude": -3.97038,
            "longitude": 39.6865
          },
          "Lamu East": {
            "latitude": -1.83654,
            "longitude": 41.0936
          },
          "Lamu West": {
            "latitude": -2.1609,
            "longitude": 40.5693
          },
          "Likoni": {
            "latitude": -4.09518,
            "longitude": 39.6308
          },
          "Lungalunga": {
            "latitude": -4.42339,
            "longitude": 39.0788
          },
          "Matuga": {
            "latitude": -4.24742,
            "longitude": 39.4017
          },
          "Mombasa": {
            "latitude": -4.05052,
            "longitude": 39.667169
          },
          "Msambweni": {
            "latitude": -4.38571,
            "longitude": 39.4699
          },
          "Mvita": {
            "latitude": -4.0513,
            "longitude": 39.6624
          },
          "Nyali": {
            "latitude": -4.02863,
            "longitude": 39.7021
          },
          "Taveta": {
            "latitude": -3.425,
            "longitude": 37.959
          },
          "Voi": {
            "latitude": -3.30389,
            "longitude": 38.6497
          },
          "Wuhan": {
            "latitude": 30.554807,
            "longitude": 114.271501
          }
        },
        "key": "location"
      },
      {
        "demes": {
          "Hubei": {
            "latitude": 31.095477,
            "longitude": 112.676644
          },
          "Kilifi": {
            "latitude": -3.15073925,
            "longitude": 39.6750715919372
          },
          "Kwale": {
            "latitude": -4.1836067,
            "longitude": 39.1050955282177
          },
          "Lamu": {
            "latitude": -2.2355,
            "longitude": 40.472
          },
          "Mombasa": {
            "latitude": -4.05052,
            "longitude": 39.667169
          },
          "Taita Taveta": {
            "latitude": -3.4178355,
            "longitude": 38.3670675696993
          },
          "Tana River": {
            "latitude": -1.6518,
            "longitude": 39.6518
          }
        },
        "key": "division"
      },
      {
        "demes": {
          "China": {
            "latitude": 33.394333,
            "longitude": 104.689839
          },
          "Kenya": {
            "latitude": 0.0236,
            "longitude": 37.9062
          }
        },
        "key": "country"
      },
      {
        "demes": {
          "Africa": {
            "latitude": 4.070194,
            "longitude": 21.824559
          },
          "Asia": {
            "latitude": 30.451098,
            "longitude": 86.654576
          }
        },
        "key": "region"
      }
    ],
    "maintainers": [
      {
        "name": "George Githinji",
        "url": "https://kemri-wellcome.org"
      }
    ],
    "panels": [
      "tree",
      "map",
      "entropy",
      "frequencies"
    ],
    "title": "Genomic epidemiology of SARS-CoV-2 at the Kenyan Coast",
    "updated": "2021-03-05"
  },
  "tree": {
    "branch_attrs": {
      "labels": {
        "clade": "19A"
      },
      "mutations": {}
    },
    "children": [
      {
        "branch_attrs": {
          "mutations": {}
        },
        "name": "Wuhan/Hu-1/2019",
        "node_attrs": {
          "GISAID_clade": {
            "value": "L"
          },
          "Nextstrain_clade": {
            "value": "19A"
          },
          "clade_membership": {
            "value": "19A"
          },
          "country": {
            "confidence": {
              "China": 1.0
            },
            "entropy": -1.000088900581841e-12,
            "value": "China"
          },
          "dataset": {
            "value": "global"
          },
          "div": 0,
          "division": {
            "value": "Hubei"
          },
          "division_exposure": {
            "value": "Hubei"
          },
          "location": {
            "value": "Wuhan"
          },
          "num_date": {
            "confidence": [
              2019.9849315068493,
              2019.9849315068493
            ],
            "value": 2019.9849315068493
          },
          "pangolin_lineage": {
            "value": "B"
          },
          "region": {
            "value": "Asia"
          },
          "subclade_membership": {
            "value": "19A"
          }
        }
      },
      {
        "branch_attrs": {
          "mutations": {}
        },
        "children": [
          {
            "branch_attrs": {
              "labels": {
                "aa": "N: S202N; ORF8: L84S, E92K",
                "clade": "19B"
              },
              "mutations": {
                "N": [
                  "S202N"
                ],
                "ORF8": [
                  "L84S",
                  "E92K"
                ],
                "nuc": [
                  "C8782T",
                  "T28144C",
                  "G28167A",
                  "G28878A"
                ]
              }
            },
            "children": [
              {
                "branch_attrs": {
                  "mutations": {}
                },
                "name": "C7850",
                "node_attrs": {
                  "Nextstrain_clade": {
                    "value": "19B"
                  },
                  "age": {
                    "value": "29"
                  },
                  "clade_membership": {
                    "value": "19B"
                  },
                  "country": {
                    "confidence": {
                      "Kenya": 1.0
                    },
                    "entropy": -1.000088900581841e-12,
                    "value": "Kenya"
                  },
                  "dataset": {
                    "value": "Kenya"
                  },
                  "div": 4,
                  "division": {
                    "value": "Kwale"
                  },
                  "division_exposure": {
                    "value": "Kwale"
                  },
                  "location": {
                    "value": "Lungalunga"
                  },
                  "num_date": {
                    "confidence": [
                      2020.370218579235,
                      2020.370218579235
                    ],
                    "value": 2020.370218579235
                  },
                  "pangolin_lineage": {
                    "value": "A"
                  },
                  "region": {
                    "value": "Africa"
                  },
                  "sex": {
                    "value": "Male"
                  },
                  "subclade_membership": {
                    "value": "19B"
                  }
                }
              },
              {
                "branch_attrs": {
                  "labels": {
                    "aa": "ORF1a: M3655I"
                  },
                  "mutations": {
                    "ORF1a": [
                      "M3655I"
                    ],
                    "nuc": [
                      "G11230T"
                    ]
                  }
                },
                "children": [
                  {
                    "branch_attrs": {
                      "labels": {
                        "aa": "ORF1a: S3983F"
                      },
                      "mutations": {
                        "ORF1a": [
                          "S3983F"
                        ],
                        "nuc": [
                          "C12213T"
                        ]
                      }
                    },
                    "children": [
                      {
                        "branch_attrs": {
                          "mutations": {
                            "nuc": [
                              "G29742A"
                            ]
                          }
                        },
                        "name": "C314",
                        "node_attrs": {
                          "Nextstrain_clade": {
                            "value": "19B"
                          },
                          "age": {
                            "value": "26"
                          },
                          "clade_membership": {
                            "value": "19B"
                          },
                          "country": {
                            "confidence": {
                              "Kenya": 1.0
                            },
                            "entropy": -1.000088900581841e-12,
                            "value": "Kenya"
                          },
                          "dataset": {
                            "value": "Kenya"
                          },
                          "div": 7,
                          "division": {
                            "value": "Mombasa"
                          },
                          "division_exposure": {
                            "value": "Mombasa"
                          },
                          "location": {
                            "value": "Mvita"
                          },
                          "num_date": {
                            "confidence": [
                              2020.2581967213114,
                              2020.2581967213114
                            ],
                            "value": 2020.2581967213114
                          },
                          "pangolin_lineage": {
                            "value": "A"
                          },
                          "region": {
                            "value": "Africa"
                          },
                          "sex": {
                            "value": "Male"
                          },
                          "subclade_membership": {
                            "value": "19B"
                          }
                        }
                      },
                      {
                        "branch_attrs": {
                          "mutations": {}
                        },
                        "children": [
                          {
                            "branch_attrs": {
                              "mutations": {}
                            },
                            "name": "C571",
                            "node_attrs": {
                              "Nextstrain_clade": {
                                "value": "19B"
                              },
                              "age": {
                                "value": "26"
                              },
                              "clade_membership": {
                                "value": "19B"
                              },
                              "country": {
                                "confidence": {
                                  "Kenya": 0.9999999999999999
                                },
                                "entropy": -9.99866855976916e-13,
                                "value": "Kenya"
                              },
                              "dataset": {
                                "value": "Kenya"
                              },
                              "div": 6,
                              "division": {
                                "value": "Mombasa"
                              },
                              "division_exposure": {
                                "value": "Mombasa"
                              },
                              "location": {
                                "value": "Mvita"
                              },
                              "num_date": {
                                "confidence": [
                                  2020.2745901639344,
                                  2020.2745901639344
                                ],
                                "value": 2020.2745901639344
                              },
                              "pangolin_lineage": {
                                "value": "A"
                              },
                              "region": {
                                "value": "Africa"
                              },
                              "sex": {
                                "value": "Male"
                              },
                              "subclade_membership": {
                                "value": "19B"
                              }
                            }
                          },
                          {
                            "branch_attrs": {
                              "mutations": {}
                            },
                            "name": "C293",
                            "node_attrs": {
                              "Nextstrain_clade": {
                                "value": "19B"
                              },
                              "age": {
                                "value": "22"
                              },
                              "clade_membership": {
                                "value": "19B"
                              },
                              "country": {
                                "confidence": {
                                  "Kenya": 0.9999999999999999
                                },
                                "entropy": -9.99866855976916e-13,
                                "value": "Kenya"
                              },
                              "dataset": {
                                "value": "Kenya"
                              },
                              "div": 6,
                              "division": {
                                "value": "Mombasa"
                              },
                              "division_exposure": {
                                "value": "Mombasa"
                              },
                              "location": {
                                "value": "Mvita"
                              },
                              "num_date": {
                                "confidence": [
                                  2020.2581967213114,
                                  2020.2581967213114
                                ],
                                "value": 2020.2581967213114
                              },
                              "pangolin_lineage": {
                                "value": "A"
                              },
                              "region": {
                                "value": "Africa"
                              },
                              "sex": {
                                "value": "Female"
                              },
                              "subclade_membership": {
                                "value": "19B"
                              }
                            }
                          }
                        ],
                        "name": "NODE_0000005",
                        "node_attrs": {
                          "clade_membership": {
                            "value": "19B"
                          },
                          "div": 6,
                          "num_date": {
                            "confidence": [
                              2020.2489197094858,
                              2020.2581967213114
                            ],
                            "value": 2020.2581967213114
                          },
                          "subclade_membership": {
                            "value": "19B"
                          },
                          "country": {
                            "confidence": {
                              "Kenya": 0.9999998722209353
                            },
                            "entropy": 2.1560094387682076e-06,
                            "value": "Kenya"
                          }
                        }
                      }
                    ],
                    "name": "NODE_0000115",
                    "node_attrs": {
                      "clade_membership": {
                        "value": "19B"
                      },
                      "div": 6,
                      "num_date": {
                        "confidence": [
                          2020.2381570851858,
                          2020.2553684129705
                        ],
                        "value": 2020.2513329255685
                      },
                      "subclade_membership": {
                        "value": "19B"
                      },
                      "country": {
                        "confidence": {
                          "Kenya": 0.9999998710700551
                        },
                        "entropy": 2.17427215023452e-06,
                        "value": "Kenya"
                      }
                    }
                  },
                  {
                    "branch_attrs": {
                      "mutations": {}
                    },
                    "children": [
                      {
                        "branch_attrs": {
                          "mutations": {}
                        },
                        "children": [
                          {
                            "branch_attrs": {
                              "mutations": {}
                            },
                            "name": "C6470",
                            "node_attrs": {
                              "Nextstrain_clade": {
                                "value": "19B"
                              },
                              "age": {
                                "value": "39"
                              },
                              "clade_membership": {
                                "value": "19B"
                              },
                              "country": {
                                "confidence": {
                                  "Kenya": 0.9999999999999999
                                },
                                "entropy": -9.99866855976916e-13,
                                "value": "Kenya"
                              },
                              "dataset": {
                                "value": "Kenya"
                              },
                              "div": 5,
                              "division": {
                                "value": "Kwale"
                              },
                              "division_exposure": {
                                "value": "Kwale"
                              },
                              "num_date": {
                                "confidence": [
                                  2020.3620218579235,
                                  2020.3620218579235
                                ],
                                "value": 2020.3620218579235
                              },
                              "pangolin_lineage": {
                                "value": "A"
                              },
                              "region": {
                                "value": "Africa"
                              },
                              "sex": {
                                "value": "Male"
                              },
                              "subclade_membership": {
                                "value": "19B"
                              }
                            }
                          },
                          {
                            "branch_attrs": {
                              "labels": {
                                "aa": "ORF1b: G1129V"
                              },
                              "mutations": {
                                "ORF1b": [
                                  "G1129V"
                                ],
                                "nuc": [
                                  "C14790T",
                                  "G16853T"
                                ]
                              }
                            },
                            "children": [
                              {
                                "branch_attrs": {
                                  "mutations": {}
                                },
                                "name": "C6882",
                                "node_attrs": {
                                  "Nextstrain_clade": {
                                    "value": "19B"
                                  },
                                  "age": {
                                    "value": "33"
                                  },
                                  "clade_membership": {
                                    "value": "19B"
                                  },
                                  "country": {
                                    "confidence": {
                                      "Kenya": 0.9999999999999999
                                    },
                                    "entropy": -9.99866855976916e-13,
                                    "value": "Kenya"
                                  },
                                  "dataset": {
                                    "value": "Kenya"
                                  },
                                  "div": 7,
                                  "division": {
                                    "value": "Taita Taveta"
                                  },
                                  "division_exposure": {
                                    "value": "Taita Taveta"
                                  },
                                  "location": {
                                    "value": "Taveta"
                                  },
                                  "num_date": {
                                    "confidence": [
                                      2020.3647540983607,
                                      2020.3647540983607
                                    ],
                                    "value": 2020.3647540983607
                                  },
                                  "pangolin_lineage": {
                                    "value": "A"
                                  },
                                  "region": {
                                    "value": "Africa"
                                  },
                                  "sex": {
                                    "value": "Male"
                                  },
                                  "subclade_membership": {
                                    "value": "19B"
                                  }
                                }
                              },
                              {
                                "branch_attrs": {
                                  "mutations": {}
                                },
                                "name": "C6519",
                                "node_attrs": {
                                  "Nextstrain_clade": {
                                    "value": "19B"
                                  },
                                  "age": {
                                    "value": "27"
                                  },
                                  "clade_membership": {
                                    "value": "19B"
                                  },
                                  "country": {
                                    "confidence": {
                                      "Kenya": 0.9999999999999999
                                    },
                                    "entropy": -9.99866855976916e-13,
                                    "value": "Kenya"
                                  },
                                  "dataset": {
                                    "value": "Kenya"
                                  },
                                  "div": 7,
                                  "division": {
                                    "value": "Kwale"
                                  },
                                  "division_exposure": {
                                    "value": "Kwale"
                                  },
                                  "location": {
                                    "value": "Lungalunga"
                                  },
                                  "num_date": {
                                    "confidence": [
                                      2020.3620218579235,
                                      2020.3620218579235
                                    ],
                                    "value": 2020.3620218579235
                                  },
                                  "pangolin_lineage": {
                                    "value": "A"
                                  },
                                  "region": {
                                    "value": "Africa"
                                  },
                                  "sex": {
                                    "value": "Male"
                                  },
                                  "subclade_membership": {
                                    "value": "19B"
                                  }
                                }
                              }
                            ],
                            "name": "NODE_0000113",
                            "node_attrs": {
                              "clade_membership": {
                                "value": "19B"
                              },
                              "div": 7,
                              "num_date": {
                                "confidence": [
                                  2020.342661679583,
                                  2020.3620218579235
                                ],
                                "value": 2020.3552796279391
                              },
                              "subclade_membership": {
                                "value": "19B"
                              },
                              "country": {
                                "confidence": {
                                  "Kenya": 0.9999998722233955
                                },
                                "entropy": 2.1559703882108125e-06,
                                "value": "Kenya"
                              }
                            }
                          }
                        ],
                        "name": "NODE_0000006",
                        "node_attrs": {
                          "clade_membership": {
                            "value": "19B"
                          },
                          "div": 5,
                          "num_date": {
                            "confidence": [
                              2020.2658541307496,
                              2020.342687486691
                            ],
                            "value": 2020.3220205283837
                          },
                          "subclade_membership": {
                            "value": "19B"
                          },
                          "country": {
                            "confidence": {
                              "Kenya": 0.9999998715228073
                            },
                            "entropy": 2.1670888935072184e-06,
                            "value": "Kenya"
                          }
                        }
                      },
                      {
                        "branch_attrs": {
                          "mutations": {
                            "nuc": [
                              "G29742A"
                            ]
                          }
                        },
                        "children": [
                          {
                            "branch_attrs": {
                              "labels": {
                                "aa": "ORF1a: G353C, G1069V; S: D178N, A575S"
                              },
                              "mutations": {
                                "ORF1a": [
                                  "G353C",
                                  "G1069V"
                                ],
                                "S": [
                                  "D178N",
                                  "A575S"
                                ],
                                "nuc": [
                                  "G1322T",
                                  "G3471T",
                                  "C7420T",
                                  "T17139A",
                                  "G22094A",
                                  "G23285T",
                                  "C25207T"
                                ]
                              }
                            },
                            "name": "C25958",
                            "node_attrs": {
                              "Nextstrain_clade": {
                                "value": "19B"
                              },
                              "age": {
                                "value": "42"
                              },
                              "clade_membership": {
                                "value": "19B"
                              },
                              "country": {
                                "confidence": {
                                  "Kenya": 0.9999999999999999
                                },
                                "entropy": -9.99866855976916e-13,
                                "value": "Kenya"
                              },
                              "dataset": {
                                "value": "Kenya"
                              },
                              "div": 13,
                              "division": {
                                "value": "Kwale"
                              },
                              "division_exposure": {
                                "value": "Kwale"
                              },
                              "location": {
                                "value": "Lungalunga"
                              },
                              "num_date": {
                                "confidence": [
                                  2020.4877049180327,
                                  2020.4877049180327
                                ],
                                "value": 2020.4877049180327
                              },
                              "pangolin_lineage": {
                                "value": "A"
                              },
                              "region": {
                                "value": "Africa"
                              },
                              "sex": {
                                "value": "Male"
                              },
                              "subclade_membership": {
                                "value": "19B"
                              }
                            }
                          },
                          {
                            "branch_attrs": {
                              "labels": {
                                "aa": "ORF1b: D870Y"
                              },
                              "mutations": {
                                "ORF1b": [
                                  "D870Y"
                                ],
                                "nuc": [
                                  "T1405A",
                                  "C4570T",
                                  "G16075T",
                                  "C16954T"
                                ]
                              }
                            },
                            "name": "C6868",
                            "node_attrs": {
                              "Nextstrain_clade": {
                                "value": "19B"
                              },
                              "age": {
                                "value": "43"
                              },
                              "clade_membership": {
                                "value": "19B"
                              },
                              "country": {
                                "confidence": {
                                  "Kenya": 0.9999999999999999
                                },
                                "entropy": -9.99866855976916e-13,
                                "value": "Kenya"
                              },
                              "dataset": {
                                "value": "Kenya"
                              },
                              "div": 10,
                              "division": {
                                "value": "Taita Taveta"
                              },
                              "division_exposure": {
                                "value": "Taita Taveta"
                              },
                              "location": {
                                "value": "Taveta"
                              },
                              "num_date": {
                                "confidence": [
                                  2020.3647540983607,
                                  2020.3647540983607
                                ],
                                "value": 2020.3647540983607
                              },
                              "pangolin_lineage": {
                                "value": "A"
                              },
                              "region": {
                                "value": "Africa"
                              },
                              "sex": {
                                "value": "Male"
                              },
                              "subclade_membership": {
                                "value": "19B"
                              }
                            }
                          },
                          {
                            "branch_attrs": {
                              "mutations": {
                                "nuc": [
                                  "T10339C"
                                ]
                              }
                            },
                            "children": [
                              {
                                "branch_attrs": {
                                  "labels": {
                                    "aa": "ORF1a: E940D"
                                  },
                                  "mutations": {
                                    "ORF1a": [
                                      "E940D"
                                    ],
                                    "nuc": [
                                      "G3085T"
                                    ]
                                  }
                                },
                                "children": [
                                  {
                                    "branch_attrs": {
                                      "mutations": {}
                                    },
                                    "name": "C7603",
                                    "node_attrs": {
                                      "Nextstrain_clade": {
                                        "value": "19B"
                                      },
                                      "age": {
                                        "value": "56"
                                      },
                                      "clade_membership": {
                                        "value": "19B"
                                      },
                                      "country": {
                                        "confidence": {
                                          "Kenya": 1.0
                                        },
                                        "entropy": -1.000088900581841e-12,
                                        "value": "Kenya"
                                      },
                                      "dataset": {
                                        "value": "Kenya"
                                      },
                                      "div": 8,
                                      "division": {
                                        "value": "Kwale"
                                      },
                                      "division_exposure": {
                                        "value": "Kwale"
                                      },
                                      "num_date": {
                                        "confidence": [
                                          2020.3674863387978,
                                          2020.3674863387978
                                        ],
                                        "value": 2020.3674863387978
                                      },
                                      "pangolin_lineage": {
                                        "value": "A"
                                      },
                                      "region": {
                                        "value": "Africa"
                                      },
                                      "sex": {
                                        "value": "Male"
                                      },
                                      "subclade_membership": {
                                        "value": "19B"
                                      }
                                    }
                                  },
                                  {
                                    "branch_attrs": {
                                      "labels": {
                                        "aa": "ORF1a: P777S; ORF7b: L17R"
                                      },
                                      "mutations": {
                                        "ORF1a": [
                                          "P777S"
                                        ],
                                        "ORF7b": [
                                          "L17R"
                                        ],
                                        "nuc": [
                                          "C2594T",
                                          "T27805G"
                                        ]
                                      }
                                    },
                                    "name": "C14075",
                                    "node_attrs": {
                                      "Nextstrain_clade": {
                                        "value": "19B"
                                      },
                                      "age": {
                                        "value": "43"
                                      },
                                      "clade_membership": {
                                        "value": "19B"
                                      },
                                      "country": {
                                        "confidence": {
                                          "Kenya": 1.0
                                        },
                                        "entropy": -1.000088900581841e-12,
                                        "value": "Kenya"
                                      },
                                      "dataset": {
                                        "value": "Kenya"
                                      },
                                      "div": 10,
                                      "division": {
                                        "value": "Kwale"
                                      },
                                      "division_exposure": {
                                        "value": "Kwale"
                                      },
                                      "location": {
                                        "value": "Lungalunga"
                                      },
                                      "num_date": {
                                        "confidence": [
                                          2020.422131147541,
                                          2020.422131147541
                                        ],
                                        "value": 2020.422131147541
                                      },
                                      "pangolin_lineage": {
                                        "value": "A"
                                      },
                                      "region": {
                                        "value": "Africa"
                                      },
                                      "sex": {
                                        "value": "Male"
                                      },
                                      "subclade_membership": {
                                        "value": "19B"
                                      }
                                    }
                                  }
                                ],
                                "name": "NODE_0000122",
                                "node_attrs": {
                                  "clade_membership": {
                                    "value": "19B"
                                  },
                                  "div": 8,
                                  "num_date": {
                                    "confidence": [
                                      2020.343827609982,
                                      2020.3674863387978
                                    ],
                                    "value": 2020.3560650951451
                                  },
                                  "subclade_membership": {
                                    "value": "19B"
                                  },
                                  "country": {
                                    "confidence": {
                                      "Kenya": 0.9999998722234297
                                    },
                                    "entropy": 2.155969844772701e-06,
                                    "value": "Kenya"
                                  }
                                }
                              },
                              {
                                "branch_attrs": {
                                  "mutations": {}
                                },
                                "children": [
                                  {
                                    "branch_attrs": {
                                      "mutations": {
                                        "nuc": [
                                          "C1009T"
                                        ]
                                      }
                                    },
                                    "name": "C7866",
                                    "node_attrs": {
                                      "Nextstrain_clade": {
                                        "value": "19B"
                                      },
                                      "age": {
                                        "value": "54"
                                      },
                                      "clade_membership": {
                                        "value": "19B"
                                      },
                                      "country": {
                                        "confidence": {
                                          "Kenya": 1.0
                                        },
                                        "entropy": -1.000088900581841e-12,
                                        "value": "Kenya"
                                      },
                                      "dataset": {
                                        "value": "Kenya"
                                      },
                                      "div": 8,
                                      "division": {
                                        "value": "Kwale"
                                      },
                                      "division_exposure": {
                                        "value": "Kwale"
                                      },
                                      "location": {
                                        "value": "Lungalunga"
                                      },
                                      "num_date": {
                                        "confidence": [
                                          2020.370218579235,
                                          2020.370218579235
                                        ],
                                        "value": 2020.370218579235
                                      },
                                      "pangolin_lineage": {
                                        "value": "A"
                                      },
                                      "region": {
                                        "value": "Africa"
                                      },
                                      "sex": {
                                        "value": "Male"
                                      },
                                      "subclade_membership": {
                                        "value": "19B"
                                      }
                                    }
                                  },
                                  {
                                    "branch_attrs": {
                                      "mutations": {}
                                    },
                                    "name": "C7605",
                                    "node_attrs": {
                                      "Nextstrain_clade": {
                                        "value": "19B"
                                      },
                                      "age": {
                                        "value": "24"
                                      },
                                      "clade_membership": {
                                        "value": "19B"
                                      },
                                      "country": {
                                        "confidence": {
                                          "Kenya": 1.0
                                        },
                                        "entropy": -1.000088900581841e-12,
                                        "value": "Kenya"
                                      },
                                      "dataset": {
                                        "value": "Kenya"
                                      },
                                      "div": 7,
                                      "division": {
                                        "value": "Kwale"
                                      },
                                      "division_exposure": {
                                        "value": "Kwale"
                                      },
                                      "num_date": {
                                        "confidence": [
                                          2020.3674863387978,
                                          2020.3674863387978
                                        ],
                                        "value": 2020.3674863387978
                                      },
                                      "pangolin_lineage": {
                                        "value": "A"
                                      },
                                      "region": {
                                        "value": "Africa"
                                      },
                                      "sex": {
                                        "value": "Male"
                                      },
                                      "subclade_membership": {
                                        "value": "19B"
                                      }
                                    }
                                  }
                                ],
                                "name": "NODE_0000012",
                                "node_attrs": {
                                  "clade_membership": {
                                    "value": "19B"
                                  },
                                  "div": 7,
                                  "num_date": {
                                    "confidence": [
                                      2020.3314311554498,
                                      2020.3635823212287
                                    ],
                                    "value": 2020.35062483267
                                  },
                                  "subclade_membership": {
                                    "value": "19B"
                                  },
                                  "country": {
                                    "confidence": {
                                      "Kenya": 0.9999998722234297
                                    },
                                    "entropy": 2.155969844772701e-06,
                                    "value": "Kenya"
                                  }
                                }
                              }
                            ],
                            "name": "NODE_0000120",
                            "node_attrs": {
                              "clade_membership": {
                                "value": "19B"
                              },
                              "div": 7,
                              "num_date": {
                                "confidence": [
                                  2020.3061483321637,
                                  2020.359317430019
                                ],
                                "value": 2020.3313571309031
                              },
                              "subclade_membership": {
                                "value": "19B"
                              },
                              "country": {
                                "confidence": {
                                  "Kenya": 0.9999998715291085
                                },
                                "entropy": 2.1669889100547484e-06,
                                "value": "Kenya"
                              }
                            }
                          },
                          {
                            "branch_attrs": {
                              "mutations": {}
                            },
                            "children": [
                              {
                                "branch_attrs": {
                                  "labels": {
                                    "aa": "N: P13L; ORF9b: P10S"
                                  },
                                  "mutations": {
                                    "N": [
                                      "P13L"
                                    ],
                                    "ORF9b": [
                                      "P10S"
                                    ],
                                    "nuc": [
                                      "C10369T",
                                      "C28311T"
                                    ]
                                  }
                                },
                                "name": "C6876",
                                "node_attrs": {
                                  "Nextstrain_clade": {
                                    "value": "19B"
                                  },
                                  "age": {
                                    "value": "36"
                                  },
                                  "clade_membership": {
                                    "value": "19B"
                                  },
                                  "country": {
                                    "confidence": {
                                      "Kenya": 0.9999999999999999
                                    },
                                    "entropy": -9.99866855976916e-13,
                                    "value": "Kenya"
                                  },
                                  "dataset": {
                                    "value": "Kenya"
                                  },
                                  "div": 8,
                                  "division": {
                                    "value": "Taita Taveta"
                                  },
                                  "division_exposure": {
                                    "value": "Taita Taveta"
                                  },
                                  "location": {
                                    "value": "Taveta"
                                  },
                                  "num_date": {
                                    "confidence": [
                                      2020.3647540983607,
                                      2020.3647540983607
                                    ],
                                    "value": 2020.3647540983607
                                  },
                                  "pangolin_lineage": {
                                    "value": "A"
                                  },
                                  "region": {
                                    "value": "Africa"
                                  },
                                  "sex": {
                                    "value": "Male"
                                  },
                                  "subclade_membership": {
                                    "value": "19B"
                                  }
                                }
                              },
                              {
                                "branch_attrs": {
                                  "labels": {
                                    "aa": "ORF7a: A105S"
                                  },
                                  "mutations": {
                                    "ORF7a": [
                                      "A105S"
                                    ],
                                    "nuc": [
                                      "G27706T"
                                    ]
                                  }
                                },
                                "children": [
                                  {
                                    "branch_attrs": {
                                      "mutations": {}
                                    },
                                    "children": [
                                      {
                                        "branch_attrs": {
                                          "labels": {
                                            "aa": "ORF1a: G728C, L3829F"
                                          },
                                          "mutations": {
                                            "ORF1a": [
                                              "G728C",
                                              "L3829F"
                                            ],
                                            "nuc": [
                                              "G2447T",
                                              "C11750T"
                                            ]
                                          }
                                        },
                                        "name": "C17912",
                                        "node_attrs": {
                                          "Nextstrain_clade": {
                                            "value": "19B"
                                          },
                                          "age": {
                                            "value": "41"
                                          },
                                          "clade_membership": {
                                            "value": "19B"
                                          },
                                          "country": {
                                            "confidence": {
                                              "Kenya": 1.0
                                            },
                                            "entropy": -1.000088900581841e-12,
                                            "value": "Kenya"
                                          },
                                          "dataset": {
                                            "value": "Kenya"
                                          },
                                          "div": 8,
                                          "division": {
                                            "value": "Kwale"
                                          },
                                          "division_exposure": {
                                            "value": "Kwale"
                                          },
                                          "location": {
                                            "value": "Lungalunga"
                                          },
                                          "num_date": {
                                            "confidence": [
                                              2020.4494535519125,
                                              2020.4494535519125
                                            ],
                                            "value": 2020.4494535519125
                                          },
                                          "pangolin_lineage": {
                                            "value": "A.1"
                                          },
                                          "region": {
                                            "value": "Africa"
                                          },
                                          "sex": {
                                            "value": "Male"
                                          },
                                          "subclade_membership": {
                                            "value": "19B"
                                          }
                                        }
                                      },
                                      {
                                        "branch_attrs": {
                                          "labels": {
                                            "aa": "ORF1a: T1760I"
                                          },
                                          "mutations": {
                                            "ORF1a": [
                                              "T1760I"
                                            ],
                                            "nuc": [
                                              "C5544T",
                                              "A11908G",
                                              "A23476T"
                                            ]
                                          }
                                        },
                                        "name": "C29517",
                                        "node_attrs": {
                                          "Nextstrain_clade": {
                                            "value": "19B"
                                          },
                                          "age": {
                                            "value": "34"
                                          },
                                          "clade_membership": {
                                            "value": "19B"
                                          },
                                          "country": {
                                            "confidence": {
                                              "Kenya": 1.0
                                            },
                                            "entropy": -1.000088900581841e-12,
                                            "value": "Kenya"
                                          },
                                          "dataset": {
                                            "value": "Kenya"
                                          },
                                          "div": 9,
                                          "division": {
                                            "value": "Mombasa"
                                          },
                                          "division_exposure": {
                                            "value": "Mombasa"
                                          },
                                          "location": {
                                            "value": "Changamwe"
                                          },
                                          "num_date": {
                                            "confidence": [
                                              2020.5122950819673,
                                              2020.5122950819673
                                            ],
                                            "value": 2020.5122950819673
                                          },
                                          "pangolin_lineage": {
                                            "value": "A"
                                          },
                                          "region": {
                                            "value": "Africa"
                                          },
                                          "sex": {
                                            "value": "Male"
                                          },
                                          "subclade_membership": {
                                            "value": "19B"
                                          }
                                        }
                                      }
                                    ],
                                    "name": "NODE_0000020",
                                    "node_attrs": {
                                      "clade_membership": {
                                        "value": "19B"
                                      },
                                      "div": 6,
                                      "num_date": {
                                        "confidence": [
                                          2020.321884649448,
                                          2020.3676991701923
                                        ],
                                        "value": 2020.3528417300265
                                      },
                                      "subclade_membership": {
                                        "value": "19B"
                                      },
                                      "country": {
                                        "confidence": {
                                          "Kenya": 0.9999998722195949
                                        },
                                        "entropy": 2.156030714368943e-06,
                                        "value": "Kenya"
                                      }
                                    }
                                  },
                                  {
                                    "branch_attrs": {
                                      "mutations": {}
                                    },
                                    "children": [
                                      {
                                        "branch_attrs": {
                                          "mutations": {}
                                        },
                                        "name": "C6524",
                                        "node_attrs": {
                                          "Nextstrain_clade": {
                                            "value": "19B"
                                          },
                                          "age": {
                                            "value": "19"
                                          },
                                          "clade_membership": {
                                            "value": "19B"
                                          },
                                          "country": {
                                            "confidence": {
                                              "Kenya": 0.9999999999999999
                                            },
                                            "entropy": -9.99866855976916e-13,
                                            "value": "Kenya"
                                          },
                                          "dataset": {
                                            "value": "Kenya"
                                          },
                                          "div": 7,
                                          "division": {
                                            "value": "Kwale"
                                          },
                                          "division_exposure": {
                                            "value": "Kwale"
                                          },
                                          "location": {
                                            "value": "Lungalunga"
                                          },
                                          "num_date": {
                                            "confidence": [
                                              2020.3620218579235,
                                              2020.3620218579235
                                            ],
                                            "value": 2020.3620218579235
                                          },
                                          "pangolin_lineage": {
                                            "value": "A"
                                          },
                                          "region": {
                                            "value": "Africa"
                                          },
                                          "sex": {
                                            "value": "Male"
                                          },
                                          "subclade_membership": {
                                            "value": "19B"
                                          }
                                        }
                                      },
                                      {
                                        "branch_attrs": {
                                          "labels": {
                                            "aa": "ORF1b: T1927A"
                                          },
                                          "mutations": {
                                            "ORF1b": [
                                              "T1927A"
                                            ],
                                            "nuc": [
                                              "A19246G"
                                            ]
                                          }
                                        },
                                        "children": [
                                          {
                                            "branch_attrs": {
                                              "mutations": {}
                                            },
                                            "name": "C7580",
                                            "node_attrs": {
                                              "Nextstrain_clade": {
                                                "value": "19B"
                                              },
                                              "age": {
                                                "value": "36"
                                              },
                                              "clade_membership": {
                                                "value": "19B"
                                              },
                                              "country": {
                                                "confidence": {
                                                  "Kenya": 1.0
                                                },
                                                "entropy": -1.000088900581841e-12,
                                                "value": "Kenya"
                                              },
                                              "dataset": {
                                                "value": "Kenya"
                                              },
                                              "div": 8,
                                              "division": {
                                                "value": "Kwale"
                                              },
                                              "division_exposure": {
                                                "value": "Kwale"
                                              },
                                              "num_date": {
                                                "confidence": [
                                                  2020.3674863387978,
                                                  2020.3674863387978
                                                ],
                                                "value": 2020.3674863387978
                                              },
                                              "pangolin_lineage": {
                                                "value": "A"
                                              },
                                              "region": {
                                                "value": "Africa"
                                              },
                                              "sex": {
                                                "value": "Male"
                                              },
                                              "subclade_membership": {
                                                "value": "19B"
                                              }
                                            }
                                          },
                                          {
                                            "branch_attrs": {
                                              "mutations": {}
                                            },
                                            "name": "C7579",
                                            "node_attrs": {
                                              "Nextstrain_clade": {
                                                "value": "19B"
                                              },
                                              "age": {
                                                "value": "23"
                                              },
                                              "clade_membership": {
                                                "value": "19B"
                                              },
                                              "country": {
                                                "confidence": {
                                                  "Kenya": 1.0
                                                },
                                                "entropy": -1.000088900581841e-12,
                                                "value": "Kenya"
                                              },
                                              "dataset": {
                                                "value": "Kenya"
                                              },
                                              "div": 8,
                                              "division": {
                                                "value": "Kwale"
                                              },
                                              "division_exposure": {
                                                "value": "Kwale"
                                              },
                                              "num_date": {
                                                "confidence": [
                                                  2020.3674863387978,
                                                  2020.3674863387978
                                                ],
                                                "value": 2020.3674863387978
                                              },
                                              "pangolin_lineage": {
                                                "value": "A"
                                              },
                                              "region": {
                                                "value": "Africa"
                                              },
                                              "subclade_membership": {
                                                "value": "19B"
                                              }
                                            }
                                          }
                                        ],
                                        "name": "NODE_0000128",
                                        "node_attrs": {
                                          "clade_membership": {
                                            "value": "19B"
                                          },
                                          "div": 8,
                                          "num_date": {
                                            "confidence": [
                                              2020.3500809445534,
                                              2020.3674863387978
                                            ],
                                            "value": 2020.3641152238056
                                          },
                                          "subclade_membership": {
                                            "value": "19B"
                                          },
                                          "country": {
                                            "confidence": {
                                              "Kenya": 0.9999998722233882
                                            },
                                            "entropy": 2.155970502752408e-06,
                                            "value": "Kenya"
                                          }
                                        }
                                      }
                                    ],
                                    "name": "NODE_0000127",
                                    "node_attrs": {
                                      "clade_membership": {
                                        "value": "19B"
                                      },
                                      "div": 7,
                                      "num_date": {
                                        "confidence": [
                                          2020.3331860987882,
                                          2020.3592888546475
                                        ],
                                        "value": 2020.3510847016762
                                      },
                                      "subclade_membership": {
                                        "value": "19B"
                                      },
                                      "country": {
                                        "confidence": {
                                          "Kenya": 0.9999998715214808
                                        },
                                        "entropy": 2.167109943469335e-06,
                                        "value": "Kenya"
                                      }
                                    }
                                  }
                                ],
                                "name": "NODE_0000016",
                                "node_attrs": {
                                  "clade_membership": {
                                    "value": "19B"
                                  },
                                  "div": 6,
                                  "num_date": {
                                    "confidence": [
                                      2020.3062344297898,
                                      2020.3552834475097
                                    ],
                                    "value": 2020.3310710278295
                                  },
                                  "subclade_membership": {
                                    "value": "19B"
                                  },
                                  "country": {
                                    "confidence": {
                                      "Kenya": 0.9999998708233871
                                    },
                                    "entropy": 2.1781850525772205e-06,
                                    "value": "Kenya"
                                  }
                                }
                              }
                            ],
                            "name": "NODE_0000015",
                            "node_attrs": {
                              "clade_membership": {
                                "value": "19B"
                              },
                              "div": 6,
                              "num_date": {
                                "confidence": [
                                  2020.2883624269193,
                                  2020.353454203556
                                ],
                                "value": 2020.307337404136
                              },
                              "subclade_membership": {
                                "value": "19B"
                              },
                              "country": {
                                "confidence": {
                                  "Kenya": 0.9999998722195738
                                },
                                "entropy": 2.1560310496234316e-06,
                                "value": "Kenya"
                              }
                            }
                          }
                        ],
                        "name": "NODE_0000118",
                        "node_attrs": {
                          "clade_membership": {
                            "value": "19B"
                          },
                          "div": 6,
                          "num_date": {
                            "confidence": [
                              2020.2703780130414,
                              2020.3450087957349
                            ],
                            "value": 2020.2987433102298
                          },
                          "subclade_membership": {
                            "value": "19B"
                          },
                          "country": {
                            "confidence": {
                              "Kenya": 0.9999999999961339
                            },
                            "entropy": 1.035744479141799e-10,
                            "value": "Kenya"
                          }
                        }
                      }
                    ],
                    "name": "NODE_0000007",
                    "node_attrs": {
                      "clade_membership": {
                        "value": "19B"
                      },
                      "div": 5,
                      "num_date": {
                        "confidence": [
                          2020.2389246083974,
                          2020.341347505211
                        ],
                        "value": 2020.2703434883135
                      },
                      "subclade_membership": {
                        "value": "19B"
                      },
                      "country": {
                        "confidence": {
                          "Kenya": 0.9999998710662062
                        },
                        "entropy": 2.174333207900895e-06,
                        "value": "Kenya"
                      }
                    }
                  }
                ],
                "name": "NODE_0000112",
                "node_attrs": {
                  "clade_membership": {
                    "value": "19B"
                  },
                  "div": 5,
                  "num_date": {
                    "confidence": [
                      2020.221519324397,
                      2020.245976862215
                    ],
                    "value": 2020.2370311443863
                  },
                  "subclade_membership": {
                    "value": "19B"
                  },
                  "country": {
                    "confidence": {
                      "Kenya": 0.9999997881960153
                    },
                    "entropy": 3.4667218481676226e-06,
                    "value": "Kenya"
                  }
                }
              }
            ],
            "name": "NODE_0000111",
            "node_attrs": {
              "clade_membership": {
                "value": "19B"
              },
              "div": 4,
              "num_date": {
                "confidence": [
                  2020.1954639354176,
                  2020.2424738232282
                ],
                "value": 2020.2117761745997
              },
              "subclade_membership": {
                "value": "19B"
              },
              "country": {
                "confidence": {
                  "Kenya": 0.9999848317199561
                },
                "entropy": 0.0001834800118025737,
                "value": "Kenya"
              }
            }
          },
          {
            "branch_attrs": {
              "labels": {
                "aa": "S: D614G"
              },
              "mutations": {
                "S": [
                  "D614G"
                ],
                "nuc": [
                  "A23403G"
                ]
              }
            },
            "children": [
              {
                "branch_attrs": {
                  "labels": {
                    "aa": "ORF1a: M2796I, L3606F"
                  },
                  "mutations": {
                    "ORF1a": [
                      "M2796I",
                      "L3606F"
                    ],
                    "nuc": [
                      "G8653T",
                      "G11083T"
                    ]
                  }
                },
                "children": [
                  {
                    "branch_attrs": {
                      "labels": {
                        "aa": "N: P199S"
                      },
                      "mutations": {
                        "N": [
                          "P199S"
                        ],
                        "nuc": [
                          "C28868T"
                        ]
                      }
                    },
                    "name": "C570",
                    "node_attrs": {
                      "Nextstrain_clade": {
                        "value": "19A"
                      },
                      "age": {
                        "value": "30"
                      },
                      "clade_membership": {
                        "value": "19A"
                      },
                      "country": {
                        "confidence": {
                          "Kenya": 0.9999999999999999
                        },
                        "entropy": -9.99866855976916e-13,
                        "value": "Kenya"
                      },
                      "dataset": {
                        "value": "Kenya"
                      },
                      "div": 4,
                      "division": {
                        "value": "Mombasa"
                      },
                      "division_exposure": {
                        "value": "Mombasa"
                      },
                      "location": {
                        "value": "Mvita"
                      },
                      "num_date": {
                        "confidence": [
                          2020.2745901639344,
                          2020.2745901639344
                        ],
                        "value": 2020.2745901639344
                      },
                      "pangolin_lineage": {
                        "value": "B.29"
                      },
                      "region": {
                        "value": "Africa"
                      },
                      "sex": {
                        "value": "Female"
                      },
                      "subclade_membership": {
                        "value": "19A"
                      }
                    }
                  },
                  {
                    "branch_attrs": {
                      "labels": {
                        "aa": "ORF1a: V378I"
                      },
                      "mutations": {
                        "ORF1a": [
                          "V378I"
                        ],
                        "nuc": [
                          "G1397A",
                          "T29728-",
                          "T29729-",
                          "C29730-",
                          "A29731-",
                          "C29732-",
                          "C29733-",
                          "G29734-",
                          "A29735-",
                          "G29742T"
                        ]
                      }
                    },
                    "children": [
                      {
                        "branch_attrs": {
                          "labels": {
                            "aa": "ORF1a: T2300I, F3606L"
                          },
                          "mutations": {
                            "ORF1a": [
                              "T2300I",
                              "F3606L"
                            ],
                            "nuc": [
                              "C7164T",
                              "T11083G"
                            ]
                          }
                        },
                        "name": "C639",
                        "node_attrs": {
                          "Nextstrain_clade": {
                            "value": "19A"
                          },
                          "age": {
                            "value": "53"
                          },
                          "clade_membership": {
                            "value": "19A"
                          },
                          "country": {
                            "confidence": {
                              "Kenya": 1.0
                            },
                            "entropy": -1.000088900581841e-12,
                            "value": "Kenya"
                          },
                          "dataset": {
                            "value": "Kenya"
                          },
                          "div": 7,
                          "division": {
                            "value": "Mombasa"
                          },
                          "division_exposure": {
                            "value": "Mombasa"
                          },
                          "location": {
                            "value": "Mvita"
                          },
                          "num_date": {
                            "confidence": [
                              2020.282786885246,
                              2020.282786885246
                            ],
                            "value": 2020.282786885246
                          },
                          "pangolin_lineage": {
                            "value": "B"
                          },
                          "region": {
                            "value": "Africa"
                          },
                          "sex": {
                            "value": "Male"
                          },
                          "subclade_membership": {
                            "value": "19A"
                          }
                        }
                      },
                      {
                        "branch_attrs": {
                          "labels": {
                            "aa": "ORF1a: R207C; S: G614D"
                          },
                          "mutations": {
                            "ORF1a": [
                              "R207C"
                            ],
                            "S": [
                              "G614D"
                            ],
                            "nuc": [
                              "C884T",
                              "G23403A",
                              "T28688C"
                            ]
                          }
                        },
                        "children": [
                          {
                            "branch_attrs": {
                              "labels": {
                                "aa": "N: P383L; ORF1a: T2300I; ORF1b: D58N, L1701F"
                              },
                              "mutations": {
                                "N": [
                                  "P383L"
                                ],
                                "ORF1a": [
                                  "T2300I"
                                ],
                                "ORF1b": [
                                  "D58N",
                                  "L1701F"
                                ],
                                "nuc": [
                                  "C7164T",
                                  "G13639A",
                                  "C18568T",
                                  "C29421T"
                                ]
                              }
                            },
                            "name": "C310",
                            "node_attrs": {
                              "Nextstrain_clade": {
                                "value": "19A"
                              },
                              "age": {
                                "value": "24"
                              },
                              "clade_membership": {
                                "value": "19A"
                              },
                              "country": {
                                "confidence": {
                                  "Kenya": 1.0
                                },
                                "entropy": -1.000088900581841e-12,
                                "value": "Kenya"
                              },
                              "dataset": {
                                "value": "Kenya"
                              },
                              "div": 12,
                              "division": {
                                "value": "Mombasa"
                              },
                              "division_exposure": {
                                "value": "Mombasa"
                              },
                              "location": {
                                "value": "Mvita"
                              },
                              "num_date": {
                                "confidence": [
                                  2020.2581967213114,
                                  2020.2581967213114
                                ],
                                "value": 2020.2581967213114
                              },
                              "pangolin_lineage": {
                                "value": "B.4"
                              },
                              "region": {
                                "value": "Africa"
                              },
                              "sex": {
                                "value": "Male"
                              },
                              "subclade_membership": {
                                "value": "19A"
                              }
                            }
                          },
                          {
                            "branch_attrs": {
                              "labels": {
                                "aa": "ORF8: G8*"
                              },
                              "mutations": {
                                "ORF8": [
                                  "G8*"
                                ],
                                "nuc": [
                                  "G27915T",
                                  "-29728T",
                                  "-29729T",
                                  "-29730C",
                                  "-29731A",
                                  "-29732C",
                                  "-29733C",
                                  "-29734G",
                                  "-29735A"
                                ]
                              }
                            },
                            "children": [
                              {
                                "branch_attrs": {
                                  "labels": {
                                    "aa": "N: P199S; ORF1b: D1869G"
                                  },
                                  "mutations": {
                                    "N": [
                                      "P199S"
                                    ],
                                    "ORF1b": [
                                      "D1869G"
                                    ],
                                    "nuc": [
                                      "A19073G",
                                      "C28868T",
                                      "C29077T"
                                    ]
                                  }
                                },
                                "name": "C316",
                                "node_attrs": {
                                  "Nextstrain_clade": {
                                    "value": "19A"
                                  },
                                  "age": {
                                    "value": "51"
                                  },
                                  "clade_membership": {
                                    "value": "19A"
                                  },
                                  "country": {
                                    "confidence": {
                                      "Kenya": 1.0
                                    },
                                    "entropy": -1.000088900581841e-12,
                                    "value": "Kenya"
                                  },
                                  "dataset": {
                                    "value": "Kenya"
                                  },
                                  "div": 12,
                                  "division": {
                                    "value": "Mombasa"
                                  },
                                  "division_exposure": {
                                    "value": "Mombasa"
                                  },
                                  "location": {
                                    "value": "Mvita"
                                  },
                                  "num_date": {
                                    "confidence": [
                                      2020.2581967213114,
                                      2020.2581967213114
                                    ],
                                    "value": 2020.2581967213114
                                  },
                                  "pangolin_lineage": {
                                    "value": "B.4"
                                  },
                                  "region": {
                                    "value": "Africa"
                                  },
                                  "sex": {
                                    "value": "Female"
                                  },
                                  "subclade_membership": {
                                    "value": "19A"
                                  }
                                }
                              },
                              {
                                "branch_attrs": {
                                  "labels": {
                                    "aa": "ORF1a: F3606L"
                                  },
                                  "mutations": {
                                    "ORF1a": [
                                      "F3606L"
                                    ],
                                    "nuc": [
                                      "T11083G"
                                    ]
                                  }
                                },
                                "name": "C657",
                                "node_attrs": {
                                  "Nextstrain_clade": {
                                    "value": "19A"
                                  },
                                  "age": {
                                    "value": "50"
                                  },
                                  "clade_membership": {
                                    "value": "19A"
                                  },
                                  "country": {
                                    "confidence": {
                                      "Kenya": 1.0
                                    },
                                    "entropy": -1.000088900581841e-12,
                                    "value": "Kenya"
                                  },
                                  "dataset": {
                                    "value": "Kenya"
                                  },
                                  "div": 10,
                                  "division": {
                                    "value": "Mombasa"
                                  },
                                  "division_exposure": {
                                    "value": "Mombasa"
                                  },
                                  "location": {
                                    "value": "Kisauni"
                                  },
                                  "num_date": {
                                    "confidence": [
                                      2020.282786885246,
                                      2020.282786885246
                                    ],
                                    "value": 2020.282786885246
                                  },
                                  "pangolin_lineage": {
                                    "value": "B.4"
                                  },
                                  "region": {
                                    "value": "Africa"
                                  },
                                  "sex": {
                                    "value": "Female"
                                  },
                                  "subclade_membership": {
                                    "value": "19A"
                                  }
                                }
                              }
                            ],
                            "name": "NODE_0000109",
                            "node_attrs": {
                              "clade_membership": {
                                "value": "19A"
                              },
                              "div": 9,
                              "num_date": {
                                "confidence": [
                                  2020.2226386620544,
                                  2020.2527145310455
                                ],
                                "value": 2020.237085102248
                              },
                              "subclade_membership": {
                                "value": "19A"
                              },
                              "country": {
                                "confidence": {
                                  "Kenya": 0.9999998722233955
                                },
                                "entropy": 2.1559703865021717e-06,
                                "value": "Kenya"
                              }
                            }
                          }
                        ],
                        "name": "NODE_0000108",
                        "node_attrs": {
                          "clade_membership": {
                            "value": "19A"
                          },
                          "div": 8,
                          "num_date": {
                            "confidence": [
                              2020.2084315124853,
                              2020.2424249412286
                            ],
                            "value": 2020.2273696808127
                          },
                          "subclade_membership": {
                            "value": "19A"
                          },
                          "country": {
                            "confidence": {
                              "Kenya": 0.9999998715228285
                            },
                            "entropy": 2.1670885579746214e-06,
                            "value": "Kenya"
                          }
                        }
                      }
                    ],
                    "name": "NODE_0000107",
                    "node_attrs": {
                      "clade_membership": {
                        "value": "19A"
                      },
                      "div": 5,
                      "num_date": {
                        "confidence": [
                          2020.1587969634659,
                          2020.2339255626382
                        ],
                        "value": 2020.2113448730904
                      },
                      "subclade_membership": {
                        "value": "19A"
                      },
                      "country": {
                        "confidence": {
                          "Kenya": 0.999999871070076
                        },
                        "entropy": 2.174271818405969e-06,
                        "value": "Kenya"
                      }
                    }
                  }
                ],
                "name": "NODE_0000106",
                "node_attrs": {
                  "clade_membership": {
                    "value": "19A"
                  },
                  "div": 3,
                  "num_date": {
                    "confidence": [
                      2020.097732405653,
                      2020.2386146194206
                    ],
                    "value": 2020.1564955504662
                  },
                  "subclade_membership": {
                    "value": "19A"
                  },
                  "country": {
                    "confidence": {
                      "Kenya": 0.999999788900397
                    },
                    "entropy": 3.4558960206508578e-06,
                    "value": "Kenya"
                  }
                }
              },
              {
                "branch_attrs": {
                  "mutations": {
                    "nuc": [
                      "C241T"
                    ]
                  }
                },
                "children": [
                  {
                    "branch_attrs": {
                      "mutations": {}
                    },
                    "name": "C659",
                    "node_attrs": {
                      "Nextstrain_clade": {
                        "value": "19A"
                      },
                      "age": {
                        "value": "23"
                      },
                      "clade_membership": {
                        "value": "19A"
                      },
                      "country": {
                        "confidence": {
                          "Kenya": 1.0
                        },
                        "entropy": -1.000088900581841e-12,
                        "value": "Kenya"
                      },
                      "dataset": {
                        "value": "Kenya"
                      },
                      "div": 2,
                      "division": {
                        "value": "Mombasa"
                      },
                      "division_exposure": {
                        "value": "Mombasa"
                      },
                      "location": {
                        "value": "Kisauni"
                      },
                      "num_date": {
                        "confidence": [
                          2020.282786885246,
                          2020.282786885246
                        ],
                        "value": 2020.282786885246
                      },
                      "pangolin_lineage": {
                        "value": "B"
                      },
                      "region": {
                        "value": "Africa"
                      },
                      "sex": {
                        "value": "Female"
                      },
                      "subclade_membership": {
                        "value": "19A"
                      }
                    }
                  },
                  {
                    "branch_attrs": {
                      "mutations": {
                        "nuc": [
                          "C3037T"
                        ]
                      }
                    },
                    "children": [
                      {
                        "branch_attrs": {
                          "labels": {
                            "aa": "S: G614D"
                          },
                          "mutations": {
                            "S": [
                              "G614D"
                            ],
                            "nuc": [
                              "G23403A"
                            ]
                          }
                        },
                        "children": [
                          {
                            "branch_attrs": {
                              "labels": {
                                "aa": "S: D215H"
                              },
                              "mutations": {
                                "S": [
                                  "D215H"
                                ],
                                "nuc": [
                                  "A20268G",
                                  "G22205C"
                                ]
                              }
                            },
                            "name": "C1102",
                            "node_attrs": {
                              "Nextstrain_clade": {
                                "value": "19A"
                              },
                              "age": {
                                "value": "53"
                              },
                              "clade_membership": {
                                "value": "19A"
                              },
                              "country": {
                                "confidence": {
                                  "Kenya": 0.9999999999999999
                                },
                                "entropy": -9.99866855976916e-13,
                                "value": "Kenya"
                              },
                              "dataset": {
                                "value": "Kenya"
                              },
                              "div": 6,
                              "division": {
                                "value": "Mombasa"
                              },
                              "division_exposure": {
                                "value": "Mombasa"
                              },
                              "num_date": {
                                "confidence": [
                                  2020.2964480874316,
                                  2020.2964480874316
                                ],
                                "value": 2020.2964480874316
                              },
                              "pangolin_lineage": {
                                "value": "B.1"
                              },
                              "region": {
                                "value": "Africa"
                              },
                              "sex": {
                                "value": "Male"
                              },
                              "subclade_membership": {
                                "value": "19A"
                              }
                            }
                          },
                          {
                            "branch_attrs": {
                              "labels": {
                                "aa": "ORF1a: T1093I, M3655I"
                              },
                              "mutations": {
                                "ORF1a": [
                                  "T1093I",
                                  "M3655I"
                                ],
                                "nuc": [
                                  "C3543T",
                                  "G11230T"
                                ]
                              }
                            },
                            "name": "C6914",
                            "node_attrs": {
                              "Nextstrain_clade": {
                                "value": "19A"
                              },
                              "age": {
                                "value": "33"
                              },
                              "clade_membership": {
                                "value": "19A"
                              },
                              "country": {
                                "confidence": {
                                  "Kenya": 0.9999999999999999
                                },
                                "entropy": -9.99866855976916e-13,
                                "value": "Kenya"
                              },
                              "dataset": {
                                "value": "Kenya"
                              },
                              "div": 6,
                              "division": {
                                "value": "Taita Taveta"
                              },
                              "division_exposure": {
                                "value": "Taita Taveta"
                              },
                              "location": {
                                "value": "Taveta"
                              },
                              "num_date": {
                                "confidence": [
                                  2020.3647540983607,
                                  2020.3647540983607
                                ],
                                "value": 2020.3647540983607
                              },
                              "pangolin_lineage": {
                                "value": "B.1"
                              },
                              "region": {
                                "value": "Africa"
                              },
                              "sex": {
                                "value": "Male"
                              },
                              "subclade_membership": {
                                "value": "19A"
                              }
                            }
                          }
                        ],
                        "name": "NODE_0000103",
                        "node_attrs": {
                          "clade_membership": {
                            "value": "19A"
                          },
                          "div": 4,
                          "num_date": {
                            "confidence": [
                              2020.2272798786141,
                              2020.2846219979626
                            ],
                            "value": 2020.2636105475765
                          },
                          "subclade_membership": {
                            "value": "19A"
                          },
                          "country": {
                            "confidence": {
                              "Kenya": 0.9999998722209561
                            },
                            "entropy": 2.15600910698035e-06,
                            "value": "Kenya"
                          }
                        }
                      },
                      {
                        "branch_attrs": {
                          "labels": {
                            "aa": "ORF1b: P314L",
                            "clade": "20A"
                          },
                          "mutations": {
                            "ORF1b": [
                              "P314L"
                            ],
                            "nuc": [
                              "C14408T"
                            ]
                          }
                        },
                        "children": [
                          {
                            "branch_attrs": {
                              "labels": {
                                "aa": "ORF1a: K141-, S142-, F143-, M1193V, F2802L; ORF1b: Q2210H; S: P25L, A522V, K1073N"
                              },
                              "mutations": {
                                "ORF1a": [
                                  "K141-",
                                  "S142-",
                                  "F143-",
                                  "M1193V",
                                  "F2802L"
                                ],
                                "ORF1b": [
                                  "Q2210H"
                                ],
                                "S": [
                                  "P25L",
                                  "A522V",
                                  "K1073N"
                                ],
                                "nuc": [
                                  "A686-",
                                  "A687-",
                                  "G688-",
                                  "T689-",
                                  "C690-",
                                  "A691-",
                                  "T692-",
                                  "T693-",
                                  "T694-",
                                  "G1738T",
                                  "C2509T",
                                  "A3842G",
                                  "T8669C",
                                  "A20097T",
                                  "C21636T",
                                  "C23127T",
                                  "G24781T"
                                ]
                              }
                            },
                            "name": "C13209",
                            "node_attrs": {
                              "Nextstrain_clade": {
                                "value": "20A"
                              },
                              "age": {
                                "value": "49"
                              },
                              "clade_membership": {
                                "value": "20A"
                              },
                              "country": {
                                "confidence": {
                                  "Kenya": 1.0
                                },
                                "entropy": -1.000088900581841e-12,
                                "value": "Kenya"
                              },
                              "dataset": {
                                "value": "Kenya"
                              },
                              "div": 12,
                              "division": {
                                "value": "Taita Taveta"
                              },
                              "division_exposure": {
                                "value": "Taita Taveta"
                              },
                              "location": {
                                "value": "Taveta"
                              },
                              "num_date": {
                                "confidence": [
                                  2020.4166666666667,
                                  2020.4166666666667
                                ],
                                "value": 2020.4166666666667
                              },
                              "pangolin_lineage": {
                                "value": "B.1.387"
                              },
                              "region": {
                                "value": "Africa"
                              },
                              "sex": {
                                "value": "Male"
                              },
                              "subclade_membership": {
                                "value": "20A"
                              }
                            }
                          },
                          {
                            "branch_attrs": {
                              "mutations": {}
                            },
                            "name": "C22",
                            "node_attrs": {
                              "Nextstrain_clade": {
                                "value": "20A"
                              },
                              "age": {
                                "value": "63"
                              },
                              "clade_membership": {
                                "value": "20A"
                              },
                              "country": {
                                "confidence": {
                                  "Kenya": 1.0
                                },
                                "entropy": -1.000088900581841e-12,
                                "value": "Kenya"
                              },
                              "dataset": {
                                "value": "Kenya"
                              },
                              "div": 4,
                              "division": {
                                "value": "Mombasa"
                              },
                              "division_exposure": {
                                "value": "Mombasa"
                              },
                              "location": {
                                "value": "Mombasa"
                              },
                              "num_date": {
                                "confidence": [
                                  2020.2090163934427,
                                  2020.2090163934427
                                ],
                                "value": 2020.2090163934427
                              },
                              "pangolin_lineage": {
                                "value": "B.1"
                              },
                              "region": {
                                "value": "Africa"
                              },
                              "sex": {
                                "value": "Male"
                              },
                              "subclade_membership": {
                                "value": "20A"
                              }
                            }
                          },
                          {
                            "branch_attrs": {
                              "labels": {
                                "aa": "N: T24I; ORF1a: L580F"
                              },
                              "mutations": {
                                "N": [
                                  "T24I"
                                ],
                                "ORF1a": [
                                  "L580F"
                                ],
                                "nuc": [
                                  "C2003T",
                                  "C7840T",
                                  "C28344T"
                                ]
                              }
                            },
                            "name": "C1063",
                            "node_attrs": {
                              "Nextstrain_clade": {
                                "value": "20A"
                              },
                              "age": {
                                "value": "34"
                              },
                              "clade_membership": {
                                "value": "20A"
                              },
                              "country": {
                                "confidence": {
                                  "Kenya": 1.0
                                },
                                "entropy": -1.000088900581841e-12,
                                "value": "Kenya"
                              },
                              "dataset": {
                                "value": "Kenya"
                              },
                              "div": 7,
                              "division": {
                                "value": "Mombasa"
                              },
                              "division_exposure": {
                                "value": "Mombasa"
                              },
                              "location": {
                                "value": "Mvita"
                              },
                              "num_date": {
                                "confidence": [
                                  2020.2964480874316,
                                  2020.2964480874316
                                ],
                                "value": 2020.2964480874316
                              },
                              "pangolin_lineage": {
                                "value": "B.1"
                              },
                              "region": {
                                "value": "Africa"
                              },
                              "sex": {
                                "value": "Female"
                              },
                              "subclade_membership": {
                                "value": "20A"
                              }
                            }
                          },
                          {
                            "branch_attrs": {
                              "labels": {
                                "aa": "ORF1b: V1836F, W2586C; ORF7a: T14I"
                              },
                              "mutations": {
                                "ORF1b": [
                                  "V1836F",
                                  "W2586C"
                                ],
                                "ORF7a": [
                                  "T14I"
                                ],
                                "nuc": [
                                  "G18973T",
                                  "G21225T",
                                  "C27434T",
                                  "C29098T"
                                ]
                              }
                            },
                            "name": "C4649",
                            "node_attrs": {
                              "Nextstrain_clade": {
                                "value": "20A"
                              },
                              "clade_membership": {
                                "value": "20A"
                              },
                              "country": {
                                "confidence": {
                                  "Kenya": 1.0
                                },
                                "entropy": -1.000088900581841e-12,
                                "value": "Kenya"
                              },
                              "dataset": {
                                "value": "Kenya"
                              },
                              "div": 8,
                              "division": {
                                "value": "Mombasa"
                              },
                              "division_exposure": {
                                "value": "Mombasa"
                              },
                              "num_date": {
                                "confidence": [
                                  2020.3510928961748,
                                  2020.3510928961748
                                ],
                                "value": 2020.3510928961748
                              },
                              "pangolin_lineage": {
                                "value": "B.1"
                              },
                              "region": {
                                "value": "Africa"
                              },
                              "subclade_membership": {
                                "value": "20A"
                              }
                            }
                          },
                          {
                            "branch_attrs": {
                              "labels": {
                                "aa": "ORF1b: H1213Y"
                              },
                              "mutations": {
                                "ORF1b": [
                                  "H1213Y"
                                ],
                                "nuc": [
                                  "C17104T"
                                ]
                              }
                            },
                            "children": [
                              {
                                "branch_attrs": {
                                  "labels": {
                                    "aa": "N: R40C"
                                  },
                                  "mutations": {
                                    "N": [
                                      "R40C"
                                    ],
                                    "nuc": [
                                      "C28391T"
                                    ]
                                  }
                                },
                                "name": "C2449",
                                "node_attrs": {
                                  "Nextstrain_clade": {
                                    "value": "20A"
                                  },
                                  "age": {
                                    "value": "52"
                                  },
                                  "clade_membership": {
                                    "value": "20A"
                                  },
                                  "country": {
                                    "confidence": {
                                      "Kenya": 1.0
                                    },
                                    "entropy": -1.000088900581841e-12,
                                    "value": "Kenya"
                                  },
                                  "dataset": {
                                    "value": "Kenya"
                                  },
                                  "div": 6,
                                  "division": {
                                    "value": "Mombasa"
                                  },
                                  "division_exposure": {
                                    "value": "Mombasa"
                                  },
                                  "location": {
                                    "value": "Kisauni"
                                  },
                                  "num_date": {
                                    "confidence": [
                                      2020.3128415300546,
                                      2020.3128415300546
                                    ],
                                    "value": 2020.3128415300546
                                  },
                                  "pangolin_lineage": {
                                    "value": "B.1"
                                  },
                                  "region": {
                                    "value": "Africa"
                                  },
                                  "sex": {
                                    "value": "Female"
                                  },
                                  "subclade_membership": {
                                    "value": "20A"
                                  }
                                }
                              },
                              {
                                "branch_attrs": {
                                  "labels": {
                                    "aa": "ORF1a: V86-; ORF1b: A1805X, V1806X, *2696X; ORF3a: G251V"
                                  },
                                  "mutations": {
                                    "ORF1a": [
                                      "V86-"
                                    ],
                                    "ORF1b": [
                                      "A1805X",
                                      "V1806X",
                                      "*2696X"
                                    ],
                                    "ORF3a": [
                                      "G251V"
                                    ],
                                    "nuc": [
                                      "G521-",
                                      "T522-",
                                      "T523-",
                                      "T3037C",
                                      "T18882-",
                                      "G18883-",
                                      "G26144T"
                                    ]
                                  }
                                },
                                "name": "C1202",
                                "node_attrs": {
                                  "Nextstrain_clade": {
                                    "value": "19A"
                                  },
                                  "age": {
                                    "value": "57"
                                  },
                                  "clade_membership": {
                                    "value": "20A"
                                  },
                                  "country": {
                                    "confidence": {
                                      "Kenya": 1.0
                                    },
                                    "entropy": -1.000088900581841e-12,
                                    "value": "Kenya"
                                  },
                                  "dataset": {
                                    "value": "Kenya"
                                  },
                                  "div": 7,
                                  "division": {
                                    "value": "Mombasa"
                                  },
                                  "division_exposure": {
                                    "value": "Mombasa"
                                  },
                                  "location": {
                                    "value": "Mvita"
                                  },
                                  "num_date": {
                                    "confidence": [
                                      2020.299180327869,
                                      2020.299180327869
                                    ],
                                    "value": 2020.299180327869
                                  },
                                  "pangolin_lineage": {
                                    "value": "B"
                                  },
                                  "region": {
                                    "value": "Africa"
                                  },
                                  "sex": {
                                    "value": "Female"
                                  },
                                  "subclade_membership": {
                                    "value": "20A"
                                  }
                                }
                              }
                            ],
                            "name": "NODE_0000101",
                            "node_attrs": {
                              "clade_membership": {
                                "value": "20A"
                              },
                              "div": 5,
                              "num_date": {
                                "confidence": [
                                  2020.236205790469,
                                  2020.2874701531696
                                ],
                                "value": 2020.2630616686986
                              },
                              "subclade_membership": {
                                "value": "20A"
                              },
                              "country": {
                                "confidence": {
                                  "Kenya": 0.9999998729215178
                                },
                                "entropy": 2.1448871939242595e-06,
                                "value": "Kenya"
                              }
                            }
                          },
                          {
                            "branch_attrs": {
                              "labels": {
                                "aa": "ORF1a: R1464Q"
                              },
                              "mutations": {
                                "ORF1a": [
                                  "R1464Q"
                                ],
                                "nuc": [
                                  "G4656A",
                                  "A20658G"
                                ]
                              }
                            },
                            "children": [
                              {
                                "branch_attrs": {
                                  "labels": {
                                    "aa": "ORF1a: A1679V; ORF1b: R1924K"
                                  },
                                  "mutations": {
                                    "ORF1a": [
                                      "A1679V"
                                    ],
                                    "ORF1b": [
                                      "R1924K"
                                    ],
                                    "nuc": [
                                      "C5301T",
                                      "G19238A"
                                    ]
                                  }
                                },
                                "name": "C1172",
                                "node_attrs": {
                                  "Nextstrain_clade": {
                                    "value": "20A"
                                  },
                                  "age": {
                                    "value": "38"
                                  },
                                  "clade_membership": {
                                    "value": "20A"
                                  },
                                  "country": {
                                    "confidence": {
                                      "Kenya": 1.0
                                    },
                                    "entropy": -1.000088900581841e-12,
                                    "value": "Kenya"
                                  },
                                  "dataset": {
                                    "value": "Kenya"
                                  },
                                  "div": 8,
                                  "division": {
                                    "value": "Mombasa"
                                  },
                                  "division_exposure": {
                                    "value": "Mombasa"
                                  },
                                  "location": {
                                    "value": "Mvita"
                                  },
                                  "num_date": {
                                    "confidence": [
                                      2020.299180327869,
                                      2020.299180327869
                                    ],
                                    "value": 2020.299180327869
                                  },
                                  "pangolin_lineage": {
                                    "value": "B.1"
                                  },
                                  "region": {
                                    "value": "Africa"
                                  },
                                  "sex": {
                                    "value": "Male"
                                  },
                                  "subclade_membership": {
                                    "value": "20A"
                                  }
                                }
                              },
                              {
                                "branch_attrs": {
                                  "labels": {
                                    "aa": "ORF1a: V682L, D3042N, L4182F; ORF3a: Q185H; S: V1122L"
                                  },
                                  "mutations": {
                                    "ORF1a": [
                                      "V682L",
                                      "D3042N",
                                      "L4182F"
                                    ],
                                    "ORF3a": [
                                      "Q185H"
                                    ],
                                    "S": [
                                      "V1122L"
                                    ],
                                    "nuc": [
                                      "G2309T",
                                      "G9389A",
                                      "T11203C",
                                      "C12809T",
                                      "G24926T",
                                      "G25947T"
                                    ]
                                  }
                                },
                                "name": "C27725",
                                "node_attrs": {
                                  "Nextstrain_clade": {
                                    "value": "20A"
                                  },
                                  "age": {
                                    "value": "44"
                                  },
                                  "clade_membership": {
                                    "value": "20A"
                                  },
                                  "country": {
                                    "confidence": {
                                      "Kenya": 1.0
                                    },
                                    "entropy": -1.000088900581841e-12,
                                    "value": "Kenya"
                                  },
                                  "dataset": {
                                    "value": "Kenya"
                                  },
                                  "div": 12,
                                  "division": {
                                    "value": "Mombasa"
                                  },
                                  "division_exposure": {
                                    "value": "Mombasa"
                                  },
                                  "location": {
                                    "value": "Kisauni"
                                  },
                                  "num_date": {
                                    "confidence": [
                                      2020.5013661202186,
                                      2020.5013661202186
                                    ],
                                    "value": 2020.5013661202186
                                  },
                                  "pangolin_lineage": {
                                    "value": "B.1"
                                  },
                                  "region": {
                                    "value": "Africa"
                                  },
                                  "sex": {
                                    "value": "Female"
                                  },
                                  "subclade_membership": {
                                    "value": "20A"
                                  }
                                }
                              }
                            ],
                            "name": "NODE_0000158",
                            "node_attrs": {
                              "clade_membership": {
                                "value": "20A"
                              },
                              "div": 6,
                              "num_date": {
                                "confidence": [
                                  2020.2441053335015,
                                  2020.2919954530796
                                ],
                                "value": 2020.2632622666895
                              },
                              "subclade_membership": {
                                "value": "20A"
                              },
                              "country": {
                                "confidence": {
                                  "Kenya": 0.9999998729215178
                                },
                                "entropy": 2.1448871939242595e-06,
                                "value": "Kenya"
                              }
                            }
                          },
                          {
                            "branch_attrs": {
                              "labels": {
                                "aa": "ORF1a: A516V, L2146F; ORF1b: R712C, T1540I"
                              },
                              "mutations": {
                                "ORF1a": [
                                  "A516V",
                                  "L2146F"
                                ],
                                "ORF1b": [
                                  "R712C",
                                  "T1540I"
                                ],
                                "nuc": [
                                  "C1812T",
                                  "C6701T",
                                  "C15601T",
                                  "C18086T"
                                ]
                              }
                            },
                            "children": [
                              {
                                "branch_attrs": {
                                  "mutations": {}
                                },
                                "name": "C5767",
                                "node_attrs": {
                                  "Nextstrain_clade": {
                                    "value": "20A"
                                  },
                                  "age": {
                                    "value": "26"
                                  },
                                  "clade_membership": {
                                    "value": "20A"
                                  },
                                  "country": {
                                    "confidence": {
                                      "Kenya": 1.0
                                    },
                                    "entropy": -1.000088900581841e-12,
                                    "value": "Kenya"
                                  },
                                  "dataset": {
                                    "value": "Kenya"
                                  },
                                  "div": 8,
                                  "division": {
                                    "value": "Mombasa"
                                  },
                                  "division_exposure": {
                                    "value": "Mombasa"
                                  },
                                  "location": {
                                    "value": "Mvita"
                                  },
                                  "num_date": {
                                    "confidence": [
                                      2020.353825136612,
                                      2020.353825136612
                                    ],
                                    "value": 2020.353825136612
                                  },
                                  "pangolin_lineage": {
                                    "value": "B.1.179"
                                  },
                                  "region": {
                                    "value": "Africa"
                                  },
                                  "sex": {
                                    "value": "Male"
                                  },
                                  "subclade_membership": {
                                    "value": "20A"
                                  }
                                }
                              },
                              {
                                "branch_attrs": {
                                  "mutations": {}
                                },
                                "name": "C3948",
                                "node_attrs": {
                                  "Nextstrain_clade": {
                                    "value": "20A"
                                  },
                                  "age": {
                                    "value": "34"
                                  },
                                  "clade_membership": {
                                    "value": "20A"
                                  },
                                  "country": {
                                    "confidence": {
                                      "Kenya": 1.0
                                    },
                                    "entropy": -1.000088900581841e-12,
                                    "value": "Kenya"
                                  },
                                  "dataset": {
                                    "value": "Kenya"
                                  },
                                  "div": 8,
                                  "division": {
                                    "value": "Mombasa"
                                  },
                                  "division_exposure": {
                                    "value": "Mombasa"
                                  },
                                  "location": {
                                    "value": "Changamwe"
                                  },
                                  "num_date": {
                                    "confidence": [
                                      2020.3401639344263,
                                      2020.3401639344263
                                    ],
                                    "value": 2020.3401639344263
                                  },
                                  "pangolin_lineage": {
                                    "value": "B.1.179"
                                  },
                                  "region": {
                                    "value": "Africa"
                                  },
                                  "sex": {
                                    "value": "Female"
                                  },
                                  "subclade_membership": {
                                    "value": "20A"
                                  }
                                }
                              }
                            ],
                            "name": "NODE_0000173",
                            "node_attrs": {
                              "clade_membership": {
                                "value": "20A"
                              },
                              "div": 8,
                              "num_date": {
                                "confidence": [
                                  2020.312542530005,
                                  2020.3401639344263
                                ],
                                "value": 2020.3401639344263
                              },
                              "subclade_membership": {
                                "value": "20A"
                              },
                              "country": {
                                "confidence": {
                                  "Kenya": 0.9999998729215178
                                },
                                "entropy": 2.1448871939242595e-06,
                                "value": "Kenya"
                              }
                            }
                          },
                          {
                            "branch_attrs": {
                              "labels": {
                                "aa": "ORF1b: S663P"
                              },
                              "mutations": {
                                "ORF1b": [
                                  "S663P"
                                ],
                                "nuc": [
                                  "T15454C"
                                ]
                              }
                            },
                            "children": [
                              {
                                "branch_attrs": {
                                  "mutations": {}
                                },
                                "name": "C54",
                                "node_attrs": {
                                  "Nextstrain_clade": {
                                    "value": "20A"
                                  },
                                  "age": {
                                    "value": "30"
                                  },
                                  "clade_membership": {
                                    "value": "20A"
                                  },
                                  "country": {
                                    "confidence": {
                                      "Kenya": 0.9999999999999999
                                    },
                                    "entropy": -9.99866855976916e-13,
                                    "value": "Kenya"
                                  },
                                  "dataset": {
                                    "value": "Kenya"
                                  },
                                  "div": 5,
                                  "division": {
                                    "value": "Kilifi"
                                  },
                                  "division_exposure": {
                                    "value": "Kilifi"
                                  },
                                  "location": {
                                    "value": "Kilifi North"
                                  },
                                  "num_date": {
                                    "confidence": [
                                      2020.23087431694,
                                      2020.23087431694
                                    ],
                                    "value": 2020.23087431694
                                  },
                                  "pangolin_lineage": {
                                    "value": "B.1"
                                  },
                                  "region": {
                                    "value": "Africa"
                                  },
                                  "subclade_membership": {
                                    "value": "20A"
                                  }
                                }
                              },
                              {
                                "branch_attrs": {
                                  "mutations": {}
                                },
                                "children": [
                                  {
                                    "branch_attrs": {
                                      "mutations": {}
                                    },
                                    "name": "C724",
                                    "node_attrs": {
                                      "Nextstrain_clade": {
                                        "value": "20A"
                                      },
                                      "age": {
                                        "value": "30"
                                      },
                                      "clade_membership": {
                                        "value": "20A"
                                      },
                                      "country": {
                                        "confidence": {
                                          "Kenya": 0.9999999999999999
                                        },
                                        "entropy": -9.99866855976916e-13,
                                        "value": "Kenya"
                                      },
                                      "dataset": {
                                        "value": "Kenya"
                                      },
                                      "div": 5,
                                      "division": {
                                        "value": "Kilifi"
                                      },
                                      "division_exposure": {
                                        "value": "Kilifi"
                                      },
                                      "location": {
                                        "value": "Kilifi North"
                                      },
                                      "num_date": {
                                        "confidence": [
                                          2020.2882513661202,
                                          2020.2882513661202
                                        ],
                                        "value": 2020.2882513661202
                                      },
                                      "pangolin_lineage": {
                                        "value": "B.1"
                                      },
                                      "region": {
                                        "value": "Africa"
                                      },
                                      "sex": {
                                        "value": "Female"
                                      },
                                      "subclade_membership": {
                                        "value": "20A"
                                      }
                                    }
                                  },
                                  {
                                    "branch_attrs": {
                                      "mutations": {}
                                    },
                                    "name": "C422",
                                    "node_attrs": {
                                      "Nextstrain_clade": {
                                        "value": "20A"
                                      },
                                      "age": {
                                        "value": "30"
                                      },
                                      "clade_membership": {
                                        "value": "20A"
                                      },
                                      "country": {
                                        "confidence": {
                                          "Kenya": 0.9999999999999999
                                        },
                                        "entropy": -9.99866855976916e-13,
                                        "value": "Kenya"
                                      },
                                      "dataset": {
                                        "value": "Kenya"
                                      },
                                      "div": 5,
                                      "division": {
                                        "value": "Kilifi"
                                      },
                                      "division_exposure": {
                                        "value": "Kilifi"
                                      },
                                      "location": {
                                        "value": "Kilifi North"
                                      },
                                      "num_date": {
                                        "confidence": [
                                          2020.2718579234972,
                                          2020.2718579234972
                                        ],
                                        "value": 2020.2718579234972
                                      },
                                      "pangolin_lineage": {
                                        "value": "B.1"
                                      },
                                      "region": {
                                        "value": "Africa"
                                      },
                                      "sex": {
                                        "value": "Female"
                                      },
                                      "subclade_membership": {
                                        "value": "20A"
                                      }
                                    }
                                  }
                                ],
                                "name": "NODE_0000036",
                                "node_attrs": {
                                  "clade_membership": {
                                    "value": "20A"
                                  },
                                  "div": 5,
                                  "num_date": {
                                    "confidence": [
                                      2020.2472760125795,
                                      2020.2718579234972
                                    ],
                                    "value": 2020.2718579234972
                                  },
                                  "subclade_membership": {
                                    "value": "20A"
                                  },
                                  "country": {
                                    "confidence": {
                                      "Kenya": 0.999999872227223
                                    },
                                    "entropy": 2.1559096317768112e-06,
                                    "value": "Kenya"
                                  }
                                }
                              }
                            ],
                            "name": "NODE_0000190",
                            "node_attrs": {
                              "clade_membership": {
                                "value": "20A"
                              },
                              "div": 5,
                              "num_date": {
                                "confidence": [
                                  2020.2187270311615,
                                  2020.23087431694
                                ],
                                "value": 2020.23087431694
                              },
                              "subclade_membership": {
                                "value": "20A"
                              },
                              "country": {
                                "confidence": {
                                  "Kenya": 0.9999998722272178
                                },
                                "entropy": 2.1559097178104076e-06,
                                "value": "Kenya"
                              }
                            }
                          },
                          {
                            "branch_attrs": {
                              "labels": {
                                "aa": "ORF7b: H42X, A43L, *44X"
                              },
                              "mutations": {
                                "ORF7b": [
                                  "H42X",
                                  "A43L",
                                  "*44X"
                                ],
                                "nuc": [
                                  "T7258C",
                                  "C19263T",
                                  "C27879-",
                                  "A27880-",
                                  "C27881T",
                                  "G27882C",
                                  "C27883T"
                                ]
                              }
                            },
                            "children": [
                              {
                                "branch_attrs": {
                                  "mutations": {
                                    "nuc": [
                                      "C6568T",
                                      "C18129T"
                                    ]
                                  }
                                },
                                "name": "C7078",
                                "node_attrs": {
                                  "Nextstrain_clade": {
                                    "value": "20A"
                                  },
                                  "age": {
                                    "value": "4"
                                  },
                                  "clade_membership": {
                                    "value": "20A"
                                  },
                                  "country": {
                                    "confidence": {
                                      "Kenya": 1.0
                                    },
                                    "entropy": -1.000088900581841e-12,
                                    "value": "Kenya"
                                  },
                                  "dataset": {
                                    "value": "Kenya"
                                  },
                                  "div": 11,
                                  "division": {
                                    "value": "Mombasa"
                                  },
                                  "division_exposure": {
                                    "value": "Mombasa"
                                  },
                                  "location": {
                                    "value": "Likoni"
                                  },
                                  "num_date": {
                                    "confidence": [
                                      2020.3647540983607,
                                      2020.3647540983607
                                    ],
                                    "value": 2020.3647540983607
                                  },
                                  "pangolin_lineage": {
                                    "value": "B.1"
                                  },
                                  "region": {
                                    "value": "Africa"
                                  },
                                  "sex": {
                                    "value": "Male"
                                  },
                                  "subclade_membership": {
                                    "value": "20A"
                                  }
                                }
                              },
                              {
                                "branch_attrs": {
                                  "mutations": {}
                                },
                                "children": [
                                  {
                                    "branch_attrs": {
                                      "mutations": {}
                                    },
                                    "name": "C5015",
                                    "node_attrs": {
                                      "Nextstrain_clade": {
                                        "value": "20A"
                                      },
                                      "age": {
                                        "value": "33"
                                      },
                                      "clade_membership": {
                                        "value": "20A"
                                      },
                                      "country": {
                                        "confidence": {
                                          "Kenya": 1.0
                                        },
                                        "entropy": -1.000088900581841e-12,
                                        "value": "Kenya"
                                      },
                                      "dataset": {
                                        "value": "Kenya"
                                      },
                                      "div": 9,
                                      "division": {
                                        "value": "Mombasa"
                                      },
                                      "division_exposure": {
                                        "value": "Mombasa"
                                      },
                                      "location": {
                                        "value": "Mvita"
                                      },
                                      "num_date": {
                                        "confidence": [
                                          2020.3483606557377,
                                          2020.3483606557377
                                        ],
                                        "value": 2020.3483606557377
                                      },
                                      "pangolin_lineage": {
                                        "value": "B.1"
                                      },
                                      "region": {
                                        "value": "Africa"
                                      },
                                      "sex": {
                                        "value": "Male"
                                      },
                                      "subclade_membership": {
                                        "value": "20A"
                                      }
                                    }
                                  },
                                  {
                                    "branch_attrs": {
                                      "mutations": {}
                                    },
                                    "children": [
                                      {
                                        "branch_attrs": {
                                          "mutations": {}
                                        },
                                        "name": "C6953",
                                        "node_attrs": {
                                          "Nextstrain_clade": {
                                            "value": "20A"
                                          },
                                          "age": {
                                            "value": "45"
                                          },
                                          "clade_membership": {
                                            "value": "20A"
                                          },
                                          "country": {
                                            "confidence": {
                                              "Kenya": 1.0
                                            },
                                            "entropy": -1.000088900581841e-12,
                                            "value": "Kenya"
                                          },
                                          "dataset": {
                                            "value": "Kenya"
                                          },
                                          "div": 9,
                                          "division": {
                                            "value": "Taita Taveta"
                                          },
                                          "division_exposure": {
                                            "value": "Taita Taveta"
                                          },
                                          "location": {
                                            "value": "Taveta"
                                          },
                                          "num_date": {
                                            "confidence": [
                                              2020.3647540983607,
                                              2020.3647540983607
                                            ],
                                            "value": 2020.3647540983607
                                          },
                                          "pangolin_lineage": {
                                            "value": "B.1"
                                          },
                                          "region": {
                                            "value": "Africa"
                                          },
                                          "sex": {
                                            "value": "Male"
                                          },
                                          "subclade_membership": {
                                            "value": "20A"
                                          }
                                        }
                                      },
                                      {
                                        "branch_attrs": {
                                          "mutations": {}
                                        },
                                        "name": "C5875",
                                        "node_attrs": {
                                          "Nextstrain_clade": {
                                            "value": "20A"
                                          },
                                          "age": {
                                            "value": "40"
                                          },
                                          "clade_membership": {
                                            "value": "20A"
                                          },
                                          "country": {
                                            "confidence": {
                                              "Kenya": 1.0
                                            },
                                            "entropy": -1.000088900581841e-12,
                                            "value": "Kenya"
                                          },
                                          "dataset": {
                                            "value": "Kenya"
                                          },
                                          "div": 9,
                                          "division": {
                                            "value": "Mombasa"
                                          },
                                          "division_exposure": {
                                            "value": "Mombasa"
                                          },
                                          "location": {
                                            "value": "Changamwe"
                                          },
                                          "num_date": {
                                            "confidence": [
                                              2020.3565573770493,
                                              2020.3565573770493
                                            ],
                                            "value": 2020.3565573770493
                                          },
                                          "pangolin_lineage": {
                                            "value": "B.1"
                                          },
                                          "region": {
                                            "value": "Africa"
                                          },
                                          "sex": {
                                            "value": "Female"
                                          },
                                          "subclade_membership": {
                                            "value": "20A"
                                          }
                                        }
                                      }
                                    ],
                                    "name": "NODE_0000039",
                                    "node_attrs": {
                                      "clade_membership": {
                                        "value": "20A"
                                      },
                                      "div": 9,
                                      "num_date": {
                                        "confidence": [
                                          2020.341901451795,
                                          2020.3565573770493
                                        ],
                                        "value": 2020.353186262057
                                      },
                                      "subclade_membership": {
                                        "value": "20A"
                                      },
                                      "country": {
                                        "confidence": {
                                          "Kenya": 0.9999998722234299
                                        },
                                        "entropy": 2.155969842836735e-06,
                                        "value": "Kenya"
                                      }
                                    }
                                  }
                                ],
                                "name": "NODE_0000038",
                                "node_attrs": {
                                  "clade_membership": {
                                    "value": "20A"
                                  },
                                  "div": 9,
                                  "num_date": {
                                    "confidence": [
                                      2020.3196539788514,
                                      2020.3483606557377
                                    ],
                                    "value": 2020.3483606557377
                                  },
                                  "subclade_membership": {
                                    "value": "20A"
                                  },
                                  "country": {
                                    "confidence": {
                                      "Kenya": 0.9999998715291298
                                    },
                                    "entropy": 2.1669885734387717e-06,
                                    "value": "Kenya"
                                  }
                                }
                              }
                            ],
                            "name": "NODE_0000268",
                            "node_attrs": {
                              "clade_membership": {
                                "value": "20A"
                              },
                              "div": 9,
                              "num_date": {
                                "confidence": [
                                  2020.2856134767374,
                                  2020.345986770788
                                ],
                                "value": 2020.3222479212907
                              },
                              "subclade_membership": {
                                "value": "20A"
                              },
                              "country": {
                                "confidence": {
                                  "Kenya": 0.9999998722234243
                                },
                                "entropy": 2.155969929644766e-06,
                                "value": "Kenya"
                              }
                            }
                          },
                          {
                            "branch_attrs": {
                              "labels": {
                                "aa": "ORF1b: M1352I"
                              },
                              "mutations": {
                                "ORF1b": [
                                  "M1352I"
                                ],
                                "nuc": [
                                  "G17523T"
                                ]
                              }
                            },
                            "children": [
                              {
                                "branch_attrs": {
                                  "mutations": {}
                                },
                                "name": "C26",
                                "node_attrs": {
                                  "Nextstrain_clade": {
                                    "value": "20A"
                                  },
                                  "age": {
                                    "value": "55"
                                  },
                                  "clade_membership": {
                                    "value": "20A"
                                  },
                                  "country": {
                                    "confidence": {
                                      "Kenya": 1.0
                                    },
                                    "entropy": -1.000088900581841e-12,
                                    "value": "Kenya"
                                  },
                                  "dataset": {
                                    "value": "Kenya"
                                  },
                                  "div": 5,
                                  "division": {
                                    "value": "Mombasa"
                                  },
                                  "division_exposure": {
                                    "value": "Mombasa"
                                  },
                                  "location": {
                                    "value": "Kisauni"
                                  },
                                  "num_date": {
                                    "confidence": [
                                      2020.2199453551912,
                                      2020.2199453551912
                                    ],
                                    "value": 2020.2199453551912
                                  },
                                  "pangolin_lineage": {
                                    "value": "B.1"
                                  },
                                  "region": {
                                    "value": "Africa"
                                  },
                                  "sex": {
                                    "value": "Male"
                                  },
                                  "subclade_membership": {
                                    "value": "20A"
                                  }
                                }
                              },
                              {
                                "branch_attrs": {
                                  "labels": {
                                    "aa": "ORF1a: V378I; ORF1b: S1552X, *2696X"
                                  },
                                  "mutations": {
                                    "ORF1a": [
                                      "V378I"
                                    ],
                                    "ORF1b": [
                                      "S1552X",
                                      "*2696X"
                                    ],
                                    "nuc": [
                                      "G1397A",
                                      "G18122-",
                                      "T18123-",
                                      "G29742T"
                                    ]
                                  }
                                },
                                "name": "C599",
                                "node_attrs": {
                                  "Nextstrain_clade": {
                                    "value": "20A"
                                  },
                                  "age": {
                                    "value": "36"
                                  },
                                  "clade_membership": {
                                    "value": "20A"
                                  },
                                  "country": {
                                    "confidence": {
                                      "Kenya": 1.0
                                    },
                                    "entropy": -1.000088900581841e-12,
                                    "value": "Kenya"
                                  },
                                  "dataset": {
                                    "value": "Kenya"
                                  },
                                  "div": 7,
                                  "division": {
                                    "value": "Mombasa"
                                  },
                                  "division_exposure": {
                                    "value": "Mombasa"
                                  },
                                  "location": {
                                    "value": "Mvita"
                                  },
                                  "num_date": {
                                    "confidence": [
                                      2020.2773224043715,
                                      2020.2773224043715
                                    ],
                                    "value": 2020.2773224043715
                                  },
                                  "pangolin_lineage": {
                                    "value": "B.1"
                                  },
                                  "region": {
                                    "value": "Africa"
                                  },
                                  "sex": {
                                    "value": "Female"
                                  },
                                  "subclade_membership": {
                                    "value": "20A"
                                  }
                                }
                              },
                              {
                                "branch_attrs": {
                                  "mutations": {}
                                },
                                "children": [
                                  {
                                    "branch_attrs": {
                                      "labels": {
                                        "aa": "ORF1a: E3073D"
                                      },
                                      "mutations": {
                                        "ORF1a": [
                                          "E3073D"
                                        ],
                                        "nuc": [
                                          "A9373G",
                                          "A9484C"
                                        ]
                                      }
                                    },
                                    "name": "C3457",
                                    "node_attrs": {
                                      "Nextstrain_clade": {
                                        "value": "20A"
                                      },
                                      "age": {
                                        "value": "52"
                                      },
                                      "clade_membership": {
                                        "value": "20A"
                                      },
                                      "country": {
                                        "confidence": {
                                          "Kenya": 1.0
                                        },
                                        "entropy": -1.000088900581841e-12,
                                        "value": "Kenya"
                                      },
                                      "dataset": {
                                        "value": "Kenya"
                                      },
                                      "div": 7,
                                      "division": {
                                        "value": "Mombasa"
                                      },
                                      "division_exposure": {
                                        "value": "Mombasa"
                                      },
                                      "location": {
                                        "value": "Likoni"
                                      },
                                      "num_date": {
                                        "confidence": [
                                          2020.3292349726776,
                                          2020.3292349726776
                                        ],
                                        "value": 2020.3292349726776
                                      },
                                      "pangolin_lineage": {
                                        "value": "B.1"
                                      },
                                      "region": {
                                        "value": "Africa"
                                      },
                                      "sex": {
                                        "value": "Female"
                                      },
                                      "subclade_membership": {
                                        "value": "20A"
                                      }
                                    }
                                  },
                                  {
                                    "branch_attrs": {
                                      "mutations": {}
                                    },
                                    "children": [
                                      {
                                        "branch_attrs": {
                                          "mutations": {}
                                        },
                                        "name": "C253",
                                        "node_attrs": {
                                          "Nextstrain_clade": {
                                            "value": "20A"
                                          },
                                          "age": {
                                            "value": "30"
                                          },
                                          "clade_membership": {
                                            "value": "20A"
                                          },
                                          "country": {
                                            "confidence": {
                                              "Kenya": 1.0
                                            },
                                            "entropy": -1.000088900581841e-12,
                                            "value": "Kenya"
                                          },
                                          "dataset": {
                                            "value": "Kenya"
                                          },
                                          "div": 5,
                                          "division": {
                                            "value": "Mombasa"
                                          },
                                          "division_exposure": {
                                            "value": "Mombasa"
                                          },
                                          "location": {
                                            "value": "Bamburi"
                                          },
                                          "num_date": {
                                            "confidence": [
                                              2020.2554644808743,
                                              2020.2554644808743
                                            ],
                                            "value": 2020.2554644808743
                                          },
                                          "pangolin_lineage": {
                                            "value": "B.1"
                                          },
                                          "region": {
                                            "value": "Africa"
                                          },
                                          "sex": {
                                            "value": "Male"
                                          },
                                          "subclade_membership": {
                                            "value": "20A"
                                          }
                                        }
                                      },
                                      {
                                        "branch_attrs": {
                                          "labels": {
                                            "aa": "ORF1b: A941V"
                                          },
                                          "mutations": {
                                            "ORF1b": [
                                              "A941V"
                                            ],
                                            "nuc": [
                                              "C16289T"
                                            ]
                                          }
                                        },
                                        "children": [
                                          {
                                            "branch_attrs": {
                                              "mutations": {}
                                            },
                                            "name": "C815",
                                            "node_attrs": {
                                              "Nextstrain_clade": {
                                                "value": "20A"
                                              },
                                              "age": {
                                                "value": "30"
                                              },
                                              "clade_membership": {
                                                "value": "20A"
                                              },
                                              "country": {
                                                "confidence": {
                                                  "Kenya": 1.0
                                                },
                                                "entropy": -1.000088900581841e-12,
                                                "value": "Kenya"
                                              },
                                              "dataset": {
                                                "value": "Kenya"
                                              },
                                              "div": 6,
                                              "division": {
                                                "value": "Mombasa"
                                              },
                                              "division_exposure": {
                                                "value": "Mombasa"
                                              },
                                              "location": {
                                                "value": "Kisauni"
                                              },
                                              "num_date": {
                                                "confidence": [
                                                  2020.2882513661202,
                                                  2020.2882513661202
                                                ],
                                                "value": 2020.2882513661202
                                              },
                                              "pangolin_lineage": {
                                                "value": "B.1"
                                              },
                                              "region": {
                                                "value": "Africa"
                                              },
                                              "sex": {
                                                "value": "Male"
                                              },
                                              "subclade_membership": {
                                                "value": "20A"
                                              }
                                            }
                                          },
                                          {
                                            "branch_attrs": {
                                              "mutations": {}
                                            },
                                            "children": [
                                              {
                                                "branch_attrs": {
                                                  "labels": {
                                                    "aa": "ORF1a: N1576H, I1577L"
                                                  },
                                                  "mutations": {
                                                    "ORF1a": [
                                                      "N1576H",
                                                      "I1577L"
                                                    ],
                                                    "nuc": [
                                                      "A4991C",
                                                      "A4994C"
                                                    ]
                                                  }
                                                },
                                                "name": "C32958",
                                                "node_attrs": {
                                                  "Nextstrain_clade": {
                                                    "value": "20A"
                                                  },
                                                  "age": {
                                                    "value": "75"
                                                  },
                                                  "clade_membership": {
                                                    "value": "20A"
                                                  },
                                                  "country": {
                                                    "confidence": {
                                                      "Kenya": 1.0
                                                    },
                                                    "entropy": -1.000088900581841e-12,
                                                    "value": "Kenya"
                                                  },
                                                  "dataset": {
                                                    "value": "Kenya"
                                                  },
                                                  "div": 8,
                                                  "division": {
                                                    "value": "Tana River"
                                                  },
                                                  "division_exposure": {
                                                    "value": "Tana River"
                                                  },
                                                  "location": {
                                                    "value": "Galole"
                                                  },
                                                  "num_date": {
                                                    "confidence": [
                                                      2020.542349726776,
                                                      2020.542349726776
                                                    ],
                                                    "value": 2020.542349726776
                                                  },
                                                  "pangolin_lineage": {
                                                    "value": "B.1"
                                                  },
                                                  "region": {
                                                    "value": "Africa"
                                                  },
                                                  "sex": {
                                                    "value": "Male"
                                                  },
                                                  "subclade_membership": {
                                                    "value": "20A"
                                                  }
                                                }
                                              },
                                              {
                                                "branch_attrs": {
                                                  "mutations": {}
                                                },
                                                "children": [
                                                  {
                                                    "branch_attrs": {
                                                      "mutations": {}
                                                    },
                                                    "name": "C2755",
                                                    "node_attrs": {
                                                      "Nextstrain_clade": {
                                                        "value": "20A"
                                                      },
                                                      "age": {
                                                        "value": "31"
                                                      },
                                                      "clade_membership": {
                                                        "value": "20A"
                                                      },
                                                      "country": {
                                                        "confidence": {
                                                          "Kenya": 1.0
                                                        },
                                                        "entropy": -1.000088900581841e-12,
                                                        "value": "Kenya"
                                                      },
                                                      "dataset": {
                                                        "value": "Kenya"
                                                      },
                                                      "div": 6,
                                                      "division": {
                                                        "value": "Mombasa"
                                                      },
                                                      "division_exposure": {
                                                        "value": "Mombasa"
                                                      },
                                                      "location": {
                                                        "value": "Kisauni"
                                                      },
                                                      "num_date": {
                                                        "confidence": [
                                                          2020.318306010929,
                                                          2020.318306010929
                                                        ],
                                                        "value": 2020.318306010929
                                                      },
                                                      "pangolin_lineage": {
                                                        "value": "B.1"
                                                      },
                                                      "region": {
                                                        "value": "Africa"
                                                      },
                                                      "sex": {
                                                        "value": "Male"
                                                      },
                                                      "subclade_membership": {
                                                        "value": "20A"
                                                      }
                                                    }
                                                  },
                                                  {
                                                    "branch_attrs": {
                                                      "mutations": {}
                                                    },
                                                    "name": "C1983",
                                                    "node_attrs": {
                                                      "Nextstrain_clade": {
                                                        "value": "20A"
                                                      },
                                                      "age": {
                                                        "value": "30"
                                                      },
                                                      "clade_membership": {
                                                        "value": "20A"
                                                      },
                                                      "country": {
                                                        "confidence": {
                                                          "Kenya": 1.0
                                                        },
                                                        "entropy": -1.000088900581841e-12,
                                                        "value": "Kenya"
                                                      },
                                                      "dataset": {
                                                        "value": "Kenya"
                                                      },
                                                      "div": 6,
                                                      "division": {
                                                        "value": "Mombasa"
                                                      },
                                                      "division_exposure": {
                                                        "value": "Mombasa"
                                                      },
                                                      "num_date": {
                                                        "confidence": [
                                                          2020.3073770491803,
                                                          2020.3073770491803
                                                        ],
                                                        "value": 2020.3073770491803
                                                      },
                                                      "pangolin_lineage": {
                                                        "value": "B.1"
                                                      },
                                                      "region": {
                                                        "value": "Africa"
                                                      },
                                                      "sex": {
                                                        "value": "Male"
                                                      },
                                                      "subclade_membership": {
                                                        "value": "20A"
                                                      }
                                                    }
                                                  }
                                                ],
                                                "name": "NODE_0000047",
                                                "node_attrs": {
                                                  "clade_membership": {
                                                    "value": "20A"
                                                  },
                                                  "div": 6,
                                                  "num_date": {
                                                    "confidence": [
                                                      2020.2933967365361,
                                                      2020.3073770491803
                                                    ],
                                                    "value": 2020.3073770491803
                                                  },
                                                  "subclade_membership": {
                                                    "value": "20A"
                                                  },
                                                  "country": {
                                                    "confidence": {
                                                      "Kenya": 0.999999872223409
                                                    },
                                                    "entropy": 2.155970173635448e-06,
                                                    "value": "Kenya"
                                                  }
                                                }
                                              }
                                            ],
                                            "name": "NODE_0000046",
                                            "node_attrs": {
                                              "clade_membership": {
                                                "value": "20A"
                                              },
                                              "div": 6,
                                              "num_date": {
                                                "confidence": [
                                                  2020.2785111528383,
                                                  2020.3043538299582
                                                ],
                                                "value": 2020.2959559987855
                                              },
                                              "subclade_membership": {
                                                "value": "20A"
                                              },
                                              "country": {
                                                "confidence": {
                                                  "Kenya": 0.9999998715252948
                                                },
                                                "entropy": 2.1670494237484383e-06,
                                                "value": "Kenya"
                                              }
                                            }
                                          }
                                        ],
                                        "name": "NODE_0000137",
                                        "node_attrs": {
                                          "clade_membership": {
                                            "value": "20A"
                                          },
                                          "div": 6,
                                          "num_date": {
                                            "confidence": [
                                              2020.2637562894702,
                                              2020.2882513661202
                                            ],
                                            "value": 2020.2818566843348
                                          },
                                          "subclade_membership": {
                                            "value": "20A"
                                          },
                                          "country": {
                                            "confidence": {
                                              "Kenya": 0.9999998715215014
                                            },
                                            "entropy": 2.1671096164844513e-06,
                                            "value": "Kenya"
                                          }
                                        }
                                      }
                                    ],
                                    "name": "NODE_0000044",
                                    "node_attrs": {
                                      "clade_membership": {
                                        "value": "20A"
                                      },
                                      "div": 5,
                                      "num_date": {
                                        "confidence": [
                                          2020.2360676184896,
                                          2020.2554644808743
                                        ],
                                        "value": 2020.2554644808743
                                      },
                                      "subclade_membership": {
                                        "value": "20A"
                                      },
                                      "country": {
                                        "confidence": {
                                          "Kenya": 0.999999871525274
                                        },
                                        "entropy": 2.1670497547119155e-06,
                                        "value": "Kenya"
                                      }
                                    }
                                  }
                                ],
                                "name": "NODE_0000043",
                                "node_attrs": {
                                  "clade_membership": {
                                    "value": "20A"
                                  },
                                  "div": 5,
                                  "num_date": {
                                    "confidence": [
                                      2020.2093672766687,
                                      2020.2535940512917
                                    ],
                                    "value": 2020.2299067697131
                                  },
                                  "subclade_membership": {
                                    "value": "20A"
                                  },
                                  "country": {
                                    "confidence": {
                                      "Kenya": 0.99999987221959
                                    },
                                    "entropy": 2.1560307917929823e-06,
                                    "value": "Kenya"
                                  }
                                }
                              }
                            ],
                            "name": "NODE_0000133",
                            "node_attrs": {
                              "clade_membership": {
                                "value": "20A"
                              },
                              "div": 5,
                              "num_date": {
                                "confidence": [
                                  2020.2125155967194,
                                  2020.2199453551912
                                ],
                                "value": 2020.2199453551912
                              },
                              "subclade_membership": {
                                "value": "20A"
                              },
                              "country": {
                                "confidence": {
                                  "Kenya": 0.9999999993010138
                                },
                                "entropy": 1.5432588354831463e-08,
                                "value": "Kenya"
                              }
                            }
                          },
                          {
                            "branch_attrs": {
                              "labels": {
                                "aa": "N: R203K, G204R",
                                "clade": "20B"
                              },
                              "mutations": {
                                "N": [
                                  "R203K",
                                  "G204R"
                                ],
                                "nuc": [
                                  "G28881A",
                                  "G28882A",
                                  "G28883C"
                                ]
                              }
                            },
                            "children": [
                              {
                                "branch_attrs": {
                                  "labels": {
                                    "aa": "N: P6L, E367G; ORF1a: G137A, P971L; ORF9b: P3S"
                                  },
                                  "mutations": {
                                    "N": [
                                      "P6L",
                                      "E367G"
                                    ],
                                    "ORF1a": [
                                      "G137A",
                                      "P971L"
                                    ],
                                    "ORF9b": [
                                      "P3S"
                                    ],
                                    "nuc": [
                                      "G675C",
                                      "C3177T",
                                      "C7688T",
                                      "C26464T",
                                      "T27447C",
                                      "C28290T",
                                      "A29373G",
                                      "T29661C"
                                    ]
                                  }
                                },
                                "name": "C14722",
                                "node_attrs": {
                                  "Nextstrain_clade": {
                                    "value": "20B"
                                  },
                                  "age": {
                                    "value": "39"
                                  },
                                  "clade_membership": {
                                    "value": "20B"
                                  },
                                  "country": {
                                    "confidence": {
                                      "Kenya": 1.0
                                    },
                                    "entropy": -1.000088900581841e-12,
                                    "value": "Kenya"
                                  },
                                  "dataset": {
                                    "value": "Kenya"
                                  },
                                  "div": 15,
                                  "division": {
                                    "value": "Kwale"
                                  },
                                  "division_exposure": {
                                    "value": "Kwale"
                                  },
                                  "location": {
                                    "value": "Lungalunga"
                                  },
                                  "num_date": {
                                    "confidence": [
                                      2020.4275956284152,
                                      2020.4275956284152
                                    ],
                                    "value": 2020.4275956284152
                                  },
                                  "pangolin_lineage": {
                                    "value": "B.1.1.111"
                                  },
                                  "region": {
                                    "value": "Africa"
                                  },
                                  "sex": {
                                    "value": "Male"
                                  },
                                  "subclade_membership": {
                                    "value": "20B"
                                  }
                                }
                              },
                              {
                                "branch_attrs": {
                                  "labels": {
                                    "aa": "ORF1a: P765S"
                                  },
                                  "mutations": {
                                    "ORF1a": [
                                      "P765S"
                                    ],
                                    "nuc": [
                                      "C2558T"
                                    ]
                                  }
                                },
                                "name": "C569",
                                "node_attrs": {
                                  "Nextstrain_clade": {
                                    "value": "20B"
                                  },
                                  "age": {
                                    "value": "22"
                                  },
                                  "clade_membership": {
                                    "value": "20B"
                                  },
                                  "country": {
                                    "confidence": {
                                      "Kenya": 1.0
                                    },
                                    "entropy": -1.000088900581841e-12,
                                    "value": "Kenya"
                                  },
                                  "dataset": {
                                    "value": "Kenya"
                                  },
                                  "div": 8,
                                  "division": {
                                    "value": "Mombasa"
                                  },
                                  "division_exposure": {
                                    "value": "Mombasa"
                                  },
                                  "num_date": {
                                    "confidence": [
                                      2020.2745901639344,
                                      2020.2745901639344
                                    ],
                                    "value": 2020.2745901639344
                                  },
                                  "pangolin_lineage": {
                                    "value": "B.1.1.291"
                                  },
                                  "region": {
                                    "value": "Africa"
                                  },
                                  "sex": {
                                    "value": "Female"
                                  },
                                  "subclade_membership": {
                                    "value": "20B"
                                  }
                                }
                              },
                              {
                                "branch_attrs": {
                                  "labels": {
                                    "aa": "ORF1a: L1148S"
                                  },
                                  "mutations": {
                                    "ORF1a": [
                                      "L1148S"
                                    ],
                                    "nuc": [
                                      "T3708C"
                                    ]
                                  }
                                },
                                "name": "C416",
                                "node_attrs": {
                                  "Nextstrain_clade": {
                                    "value": "20B"
                                  },
                                  "age": {
                                    "value": "53"
                                  },
                                  "clade_membership": {
                                    "value": "20B"
                                  },
                                  "country": {
                                    "confidence": {
                                      "Kenya": 1.0
                                    },
                                    "entropy": -1.000088900581841e-12,
                                    "value": "Kenya"
                                  },
                                  "dataset": {
                                    "value": "Kenya"
                                  },
                                  "div": 8,
                                  "division": {
                                    "value": "Mombasa"
                                  },
                                  "division_exposure": {
                                    "value": "Mombasa"
                                  },
                                  "location": {
                                    "value": "Likoni"
                                  },
                                  "num_date": {
                                    "confidence": [
                                      2020.266393442623,
                                      2020.266393442623
                                    ],
                                    "value": 2020.266393442623
                                  },
                                  "pangolin_lineage": {
                                    "value": "B.1.1.290"
                                  },
                                  "region": {
                                    "value": "Africa"
                                  },
                                  "sex": {
                                    "value": "Male"
                                  },
                                  "subclade_membership": {
                                    "value": "20B"
                                  }
                                }
                              },
                              {
                                "branch_attrs": {
                                  "labels": {
                                    "aa": "ORF1a: P1302L"
                                  },
                                  "mutations": {
                                    "ORF1a": [
                                      "P1302L"
                                    ],
                                    "nuc": [
                                      "C4170T",
                                      "C28232T"
                                    ]
                                  }
                                },
                                "name": "C677",
                                "node_attrs": {
                                  "Nextstrain_clade": {
                                    "value": "20B"
                                  },
                                  "age": {
                                    "value": "57"
                                  },
                                  "clade_membership": {
                                    "value": "20B"
                                  },
                                  "country": {
                                    "confidence": {
                                      "Kenya": 1.0
                                    },
                                    "entropy": -1.000088900581841e-12,
                                    "value": "Kenya"
                                  },
                                  "dataset": {
                                    "value": "Kenya"
                                  },
                                  "div": 9,
                                  "division": {
                                    "value": "Mombasa"
                                  },
                                  "division_exposure": {
                                    "value": "Mombasa"
                                  },
                                  "location": {
                                    "value": "Mvita"
                                  },
                                  "num_date": {
                                    "confidence": [
                                      2020.285519125683,
                                      2020.285519125683
                                    ],
                                    "value": 2020.285519125683
                                  },
                                  "pangolin_lineage": {
                                    "value": "B.1.1.119"
                                  },
                                  "region": {
                                    "value": "Africa"
                                  },
                                  "sex": {
                                    "value": "Male"
                                  },
                                  "subclade_membership": {
                                    "value": "20B"
                                  }
                                }
                              },
                              {
                                "branch_attrs": {
                                  "labels": {
                                    "aa": "ORF1a: H712Y"
                                  },
                                  "mutations": {
                                    "ORF1a": [
                                      "H712Y"
                                    ],
                                    "nuc": [
                                      "C2399T"
                                    ]
                                  }
                                },
                                "children": [
                                  {
                                    "branch_attrs": {
                                      "mutations": {}
                                    },
                                    "name": "C353",
                                    "node_attrs": {
                                      "Nextstrain_clade": {
                                        "value": "20B"
                                      },
                                      "age": {
                                        "value": "45"
                                      },
                                      "clade_membership": {
                                        "value": "20B"
                                      },
                                      "country": {
                                        "confidence": {
                                          "Kenya": 1.0
                                        },
                                        "entropy": -1.000088900581841e-12,
                                        "value": "Kenya"
                                      },
                                      "dataset": {
                                        "value": "Kenya"
                                      },
                                      "div": 8,
                                      "division": {
                                        "value": "Mombasa"
                                      },
                                      "division_exposure": {
                                        "value": "Mombasa"
                                      },
                                      "location": {
                                        "value": "Nyali"
                                      },
                                      "num_date": {
                                        "confidence": [
                                          2020.2609289617487,
                                          2020.2609289617487
                                        ],
                                        "value": 2020.2609289617487
                                      },
                                      "pangolin_lineage": {
                                        "value": "B.1.1.20"
                                      },
                                      "region": {
                                        "value": "Africa"
                                      },
                                      "sex": {
                                        "value": "Female"
                                      },
                                      "subclade_membership": {
                                        "value": "20B"
                                      }
                                    }
                                  },
                                  {
                                    "branch_attrs": {
                                      "mutations": {}
                                    },
                                    "name": "C377",
                                    "node_attrs": {
                                      "Nextstrain_clade": {
                                        "value": "20B"
                                      },
                                      "age": {
                                        "value": "57"
                                      },
                                      "clade_membership": {
                                        "value": "20B"
                                      },
                                      "country": {
                                        "confidence": {
                                          "Kenya": 1.0
                                        },
                                        "entropy": -1.000088900581841e-12,
                                        "value": "Kenya"
                                      },
                                      "dataset": {
                                        "value": "Kenya"
                                      },
                                      "div": 8,
                                      "division": {
                                        "value": "Mombasa"
                                      },
                                      "division_exposure": {
                                        "value": "Mombasa"
                                      },
                                      "num_date": {
                                        "confidence": [
                                          2020.2636612021859,
                                          2020.2636612021859
                                        ],
                                        "value": 2020.2636612021859
                                      },
                                      "pangolin_lineage": {
                                        "value": "B.1.1.20"
                                      },
                                      "region": {
                                        "value": "Africa"
                                      },
                                      "sex": {
                                        "value": "Male"
                                      },
                                      "subclade_membership": {
                                        "value": "20B"
                                      }
                                    }
                                  }
                                ],
                                "name": "NODE_0000034",
                                "node_attrs": {
                                  "clade_membership": {
                                    "value": "20B"
                                  },
                                  "div": 8,
                                  "num_date": {
                                    "confidence": [
                                      2020.2499827682882,
                                      2020.2609289617487
                                    ],
                                    "value": 2020.2609289617487
                                  },
                                  "subclade_membership": {
                                    "value": "20B"
                                  },
                                  "country": {
                                    "confidence": {
                                      "Kenya": 0.9999998729215178
                                    },
                                    "entropy": 2.1448871939242595e-06,
                                    "value": "Kenya"
                                  }
                                }
                              },
                              {
                                "branch_attrs": {
                                  "labels": {
                                    "aa": "ORF1a: T1246I, G3278S; ORF7a: A64-, F65-, A66-, C67-, P68-, D69-, G70-, V71-",
                                    "clade": "20D"
                                  },
                                  "mutations": {
                                    "ORF1a": [
                                      "T1246I",
                                      "G3278S"
                                    ],
                                    "ORF7a": [
                                      "A64-",
                                      "F65-",
                                      "A66-",
                                      "C67-",
                                      "P68-",
                                      "D69-",
                                      "G70-",
                                      "V71-"
                                    ],
                                    "nuc": [
                                      "C4002T",
                                      "G10097A",
                                      "C10507T",
                                      "C10702T",
                                      "C13536T",
                                      "C23731T",
                                      "G27583-",
                                      "C27584-",
                                      "T27585-",
                                      "T27586-",
                                      "T27587-",
                                      "T27588-",
                                      "G27589-",
                                      "C27590-",
                                      "T27591-",
                                      "T27592-",
                                      "G27593-",
                                      "T27594-",
                                      "C27595-",
                                      "C27596-",
                                      "T27597-",
                                      "G27598-",
                                      "A27599-",
                                      "C27600-",
                                      "G27601-",
                                      "G27602-",
                                      "C27603-",
                                      "G27604-",
                                      "T27605-",
                                      "A27606-"
                                    ]
                                  }
                                },
                                "children": [
                                  {
                                    "branch_attrs": {
                                      "labels": {
                                        "aa": "N: T334I; ORF1a: I3768X, F3769X; ORF1b: K82R; ORF3a: T32I"
                                      },
                                      "mutations": {
                                        "N": [
                                          "T334I"
                                        ],
                                        "ORF1a": [
                                          "I3768X",
                                          "F3769X"
                                        ],
                                        "ORF1b": [
                                          "K82R"
                                        ],
                                        "ORF3a": [
                                          "T32I"
                                        ],
                                        "nuc": [
                                          "C4573T",
                                          "T11568-",
                                          "T11569-",
                                          "T11570-",
                                          "A13712G",
                                          "C25487T",
                                          "C29274T"
                                        ]
                                      }
                                    },
                                    "name": "C14230",
                                    "node_attrs": {
                                      "Nextstrain_clade": {
                                        "value": "20D"
                                      },
                                      "age": {
                                        "value": "20"
                                      },
                                      "clade_membership": {
                                        "value": "20D"
                                      },
                                      "country": {
                                        "confidence": {
                                          "Kenya": 0.9999999999999999
                                        },
                                        "entropy": -9.99866855976916e-13,
                                        "value": "Kenya"
                                      },
                                      "dataset": {
                                        "value": "Kenya"
                                      },
                                      "div": 17,
                                      "division": {
                                        "value": "Kilifi"
                                      },
                                      "division_exposure": {
                                        "value": "Kilifi"
                                      },
                                      "location": {
                                        "value": "Kilifi North"
                                      },
                                      "num_date": {
                                        "confidence": [
                                          2020.4248633879781,
                                          2020.4248633879781
                                        ],
                                        "value": 2020.4248633879781
                                      },
                                      "pangolin_lineage": {
                                        "value": "B.1.1.1"
                                      },
                                      "region": {
                                        "value": "Africa"
                                      },
                                      "sex": {
                                        "value": "Male"
                                      },
                                      "subclade_membership": {
                                        "value": "20D"
                                      }
                                    }
                                  },
                                  {
                                    "branch_attrs": {
                                      "mutations": {}
                                    },
                                    "children": [
                                      {
                                        "branch_attrs": {
                                          "mutations": {}
                                        },
                                        "name": "C7297",
                                        "node_attrs": {
                                          "Nextstrain_clade": {
                                            "value": "20D"
                                          },
                                          "age": {
                                            "value": "26"
                                          },
                                          "clade_membership": {
                                            "value": "20D"
                                          },
                                          "country": {
                                            "confidence": {
                                              "Kenya": 0.9999999999999999
                                            },
                                            "entropy": -9.99866855976916e-13,
                                            "value": "Kenya"
                                          },
                                          "dataset": {
                                            "value": "Kenya"
                                          },
                                          "div": 13,
                                          "division": {
                                            "value": "Kwale"
                                          },
                                          "division_exposure": {
                                            "value": "Kwale"
                                          },
                                          "num_date": {
                                            "confidence": [
                                              2020.3647540983607,
                                              2020.3647540983607
                                            ],
                                            "value": 2020.3647540983607
                                          },
                                          "pangolin_lineage": {
                                            "value": "B.1.1.1"
                                          },
                                          "region": {
                                            "value": "Africa"
                                          },
                                          "sex": {
                                            "value": "Male"
                                          },
                                          "subclade_membership": {
                                            "value": "20D"
                                          }
                                        }
                                      },
                                      {
                                        "branch_attrs": {
                                          "mutations": {}
                                        },
                                        "name": "C7299",
                                        "node_attrs": {
                                          "Nextstrain_clade": {
                                            "value": "20D"
                                          },
                                          "age": {
                                            "value": "33"
                                          },
                                          "clade_membership": {
                                            "value": "20D"
                                          },
                                          "country": {
                                            "confidence": {
                                              "Kenya": 0.9999999999999999
                                            },
                                            "entropy": -9.99866855976916e-13,
                                            "value": "Kenya"
                                          },
                                          "dataset": {
                                            "value": "Kenya"
                                          },
                                          "div": 13,
                                          "division": {
                                            "value": "Kwale"
                                          },
                                          "division_exposure": {
                                            "value": "Kwale"
                                          },
                                          "num_date": {
                                            "confidence": [
                                              2020.3647540983607,
                                              2020.3647540983607
                                            ],
                                            "value": 2020.3647540983607
                                          },
                                          "pangolin_lineage": {
                                            "value": "B.1.1.1"
                                          },
                                          "region": {
                                            "value": "Africa"
                                          },
                                          "sex": {
                                            "value": "Male"
                                          },
                                          "subclade_membership": {
                                            "value": "20D"
                                          }
                                        }
                                      }
                                    ],
                                    "name": "NODE_0000053",
                                    "node_attrs": {
                                      "clade_membership": {
                                        "value": "20D"
                                      },
                                      "div": 13,
                                      "num_date": {
                                        "confidence": [
                                          2020.3443059719307,
                                          2020.3647540983607
                                        ],
                                        "value": 2020.354640753384
                                      },
                                      "subclade_membership": {
                                        "value": "20D"
                                      },
                                      "country": {
                                        "confidence": {
                                          "Kenya": 0.999999872227223
                                        },
                                        "entropy": 2.1559096317768112e-06,
                                        "value": "Kenya"
                                      }
                                    }
                                  }
                                ],
                                "name": "NODE_0000035",
                                "node_attrs": {
                                  "clade_membership": {
                                    "value": "20D"
                                  },
                                  "div": 13,
                                  "num_date": {
                                    "confidence": [
                                      2020.3128383262608,
                                      2020.3614601601355
                                    ],
                                    "value": 2020.349619880372
                                  },
                                  "subclade_membership": {
                                    "value": "20D"
                                  },
                                  "country": {
                                    "confidence": {
                                      "Kenya": 0.9999998722272178
                                    },
                                    "entropy": 2.1559097178104076e-06,
                                    "value": "Kenya"
                                  }
                                }
                              },
                              {
                                "branch_attrs": {
                                  "labels": {
                                    "aa": "N: I292T; ORF6: K23X, V24-, S25-, I26-, W27-, N28-, L29-, D30X, I33T, *62X"
                                  },
                                  "mutations": {
                                    "N": [
                                      "I292T"
                                    ],
                                    "ORF6": [
                                      "K23X",
                                      "V24-",
                                      "S25-",
                                      "I26-",
                                      "W27-",
                                      "N28-",
                                      "L29-",
                                      "D30X",
                                      "I33T",
                                      "*62X"
                                    ],
                                    "nuc": [
                                      "A27269-",
                                      "A27270-",
                                      "G27271-",
                                      "T27272-",
                                      "T27273-",
                                      "T27274-",
                                      "C27275-",
                                      "C27276-",
                                      "A27277-",
                                      "T27278-",
                                      "T27279-",
                                      "T27280-",
                                      "G27281-",
                                      "G27282-",
                                      "A27283-",
                                      "A27284-",
                                      "T27285-",
                                      "C27286-",
                                      "T27287-",
                                      "T27288-",
                                      "G27289-",
                                      "T27299C",
                                      "T29148C"
                                    ]
                                  }
                                },
                                "children": [
                                  {
                                    "branch_attrs": {
                                      "labels": {
                                        "aa": "ORF1a: L3606F; ORF3a: W131C"
                                      },
                                      "mutations": {
                                        "ORF1a": [
                                          "L3606F"
                                        ],
                                        "ORF3a": [
                                          "W131C"
                                        ],
                                        "nuc": [
                                          "C4543T",
                                          "G11083T",
                                          "T24175C",
                                          "G25785T"
                                        ]
                                      }
                                    },
                                    "name": "C6255",
                                    "node_attrs": {
                                      "Nextstrain_clade": {
                                        "value": "20B"
                                      },
                                      "age": {
                                        "value": "53"
                                      },
                                      "clade_membership": {
                                        "value": "20B"
                                      },
                                      "country": {
                                        "confidence": {
                                          "Kenya": 1.0
                                        },
                                        "entropy": -1.000088900581841e-12,
                                        "value": "Kenya"
                                      },
                                      "dataset": {
                                        "value": "Kenya"
                                      },
                                      "div": 13,
                                      "division": {
                                        "value": "Mombasa"
                                      },
                                      "division_exposure": {
                                        "value": "Mombasa"
                                      },
                                      "location": {
                                        "value": "Likoni"
                                      },
                                      "num_date": {
                                        "confidence": [
                                          2020.3592896174864,
                                          2020.3592896174864
                                        ],
                                        "value": 2020.3592896174864
                                      },
                                      "pangolin_lineage": {
                                        "value": "B.1.1.33"
                                      },
                                      "region": {
                                        "value": "Africa"
                                      },
                                      "sex": {
                                        "value": "Male"
                                      },
                                      "subclade_membership": {
                                        "value": "20B"
                                      }
                                    }
                                  },
                                  {
                                    "branch_attrs": {
                                      "mutations": {
                                        "nuc": [
                                          "G16917T"
                                        ]
                                      }
                                    },
                                    "children": [
                                      {
                                        "branch_attrs": {
                                          "labels": {
                                            "aa": "ORF1a: T1854I; ORF1b: P976L"
                                          },
                                          "mutations": {
                                            "ORF1a": [
                                              "T1854I"
                                            ],
                                            "ORF1b": [
                                              "P976L"
                                            ],
                                            "nuc": [
                                              "C5826T",
                                              "C16394T"
                                            ]
                                          }
                                        },
                                        "name": "C26221",
                                        "node_attrs": {
                                          "Nextstrain_clade": {
                                            "value": "20B"
                                          },
                                          "age": {
                                            "value": "43"
                                          },
                                          "clade_membership": {
                                            "value": "20B"
                                          },
                                          "country": {
                                            "confidence": {
                                              "Kenya": 1.0
                                            },
                                            "entropy": -1.000088900581841e-12,
                                            "value": "Kenya"
                                          },
                                          "dataset": {
                                            "value": "Kenya"
                                          },
                                          "div": 12,
                                          "division": {
                                            "value": "Mombasa"
                                          },
                                          "division_exposure": {
                                            "value": "Mombasa"
                                          },
                                          "location": {
                                            "value": "Likoni"
                                          },
                                          "num_date": {
                                            "confidence": [
                                              2020.4931693989072,
                                              2020.4931693989072
                                            ],
                                            "value": 2020.4931693989072
                                          },
                                          "pangolin_lineage": {
                                            "value": "B.1.1.33"
                                          },
                                          "region": {
                                            "value": "Africa"
                                          },
                                          "sex": {
                                            "value": "Male"
                                          },
                                          "subclade_membership": {
                                            "value": "20B"
                                          }
                                        }
                                      },
                                      {
                                        "branch_attrs": {
                                          "mutations": {
                                            "nuc": [
                                              "C27920T"
                                            ]
                                          }
                                        },
                                        "children": [
                                          {
                                            "branch_attrs": {
                                              "mutations": {}
                                            },
                                            "name": "C27764",
                                            "node_attrs": {
                                              "Nextstrain_clade": {
                                                "value": "20B"
                                              },
                                              "age": {
                                                "value": "70"
                                              },
                                              "clade_membership": {
                                                "value": "20B"
                                              },
                                              "country": {
                                                "confidence": {
                                                  "Kenya": 1.0
                                                },
                                                "entropy": -1.000088900581841e-12,
                                                "value": "Kenya"
                                              },
                                              "dataset": {
                                                "value": "Kenya"
                                              },
                                              "div": 10,
                                              "division": {
                                                "value": "Lamu"
                                              },
                                              "division_exposure": {
                                                "value": "Lamu"
                                              },
                                              "location": {
                                                "value": "Lamu West"
                                              },
                                              "num_date": {
                                                "confidence": [
                                                  2020.4986338797814,
                                                  2020.4986338797814
                                                ],
                                                "value": 2020.4986338797814
                                              },
                                              "pangolin_lineage": {
                                                "value": "B.1.1.33"
                                              },
                                              "region": {
                                                "value": "Africa"
                                              },
                                              "sex": {
                                                "value": "Male"
                                              },
                                              "subclade_membership": {
                                                "value": "20B"
                                              }
                                            }
                                          },
                                          {
                                            "branch_attrs": {
                                              "mutations": {}
                                            },
                                            "children": [
                                              {
                                                "branch_attrs": {
                                                  "labels": {
                                                    "aa": "ORF1a: T1093I, V3653F; ORF1b: E1977D"
                                                  },
                                                  "mutations": {
                                                    "ORF1a": [
                                                      "T1093I",
                                                      "V3653F"
                                                    ],
                                                    "ORF1b": [
                                                      "E1977D"
                                                    ],
                                                    "nuc": [
                                                      "C3543T",
                                                      "G11222T",
                                                      "C11224T",
                                                      "G19398T"
                                                    ]
                                                  }
                                                },
                                                "name": "C26630",
                                                "node_attrs": {
                                                  "Nextstrain_clade": {
                                                    "value": "20B"
                                                  },
                                                  "age": {
                                                    "value": "41"
                                                  },
                                                  "clade_membership": {
                                                    "value": "20B"
                                                  },
                                                  "country": {
                                                    "confidence": {
                                                      "Kenya": 1.0
                                                    },
                                                    "entropy": -1.000088900581841e-12,
                                                    "value": "Kenya"
                                                  },
                                                  "dataset": {
                                                    "value": "Kenya"
                                                  },
                                                  "div": 15,
                                                  "division": {
                                                    "value": "Lamu"
                                                  },
                                                  "division_exposure": {
                                                    "value": "Lamu"
                                                  },
                                                  "location": {
                                                    "value": "Lamu West"
                                                  },
                                                  "num_date": {
                                                    "confidence": [
                                                      2020.4931693989072,
                                                      2020.4931693989072
                                                    ],
                                                    "value": 2020.4931693989072
                                                  },
                                                  "pangolin_lineage": {
                                                    "value": "B.1.1.33"
                                                  },
                                                  "region": {
                                                    "value": "Africa"
                                                  },
                                                  "sex": {
                                                    "value": "Female"
                                                  },
                                                  "subclade_membership": {
                                                    "value": "20B"
                                                  }
                                                }
                                              },
                                              {
                                                "branch_attrs": {
                                                  "mutations": {}
                                                },
                                                "children": [
                                                  {
                                                    "branch_attrs": {
                                                      "labels": {
                                                        "aa": "ORF1b: V1271L"
                                                      },
                                                      "mutations": {
                                                        "ORF1b": [
                                                          "V1271L"
                                                        ],
                                                        "nuc": [
                                                          "G17278T",
                                                          "G29751T"
                                                        ]
                                                      }
                                                    },
                                                    "name": "C32299",
                                                    "node_attrs": {
                                                      "Nextstrain_clade": {
                                                        "value": "20B"
                                                      },
                                                      "clade_membership": {
                                                        "value": "20B"
                                                      },
                                                      "country": {
                                                        "confidence": {
                                                          "Kenya": 1.0
                                                        },
                                                        "entropy": -1.000088900581841e-12,
                                                        "value": "Kenya"
                                                      },
                                                      "dataset": {
                                                        "value": "Kenya"
                                                      },
                                                      "div": 13,
                                                      "division": {
                                                        "value": "Lamu"
                                                      },
                                                      "division_exposure": {
                                                        "value": "Lamu"
                                                      },
                                                      "location": {
                                                        "value": "Lamu West"
                                                      },
                                                      "num_date": {
                                                        "confidence": [
                                                          2020.5314207650274,
                                                          2020.5314207650274
                                                        ],
                                                        "value": 2020.5314207650274
                                                      },
                                                      "pangolin_lineage": {
                                                        "value": "B.1.1.33"
                                                      },
                                                      "region": {
                                                        "value": "Africa"
                                                      },
                                                      "sex": {
                                                        "value": "Female"
                                                      },
                                                      "subclade_membership": {
                                                        "value": "20B"
                                                      }
                                                    }
                                                  },
                                                  {
                                                    "branch_attrs": {
                                                      "mutations": {}
                                                    },
                                                    "children": [
                                                      {
                                                        "branch_attrs": {
                                                          "mutations": {
                                                            "nuc": [
                                                              "C5806T"
                                                            ]
                                                          }
                                                        },
                                                        "name": "C24052",
                                                        "node_attrs": {
                                                          "Nextstrain_clade": {
                                                            "value": "20B"
                                                          },
                                                          "age": {
                                                            "value": "22"
                                                          },
                                                          "clade_membership": {
                                                            "value": "20B"
                                                          },
                                                          "country": {
                                                            "confidence": {
                                                              "Kenya": 1.0
                                                            },
                                                            "entropy": -1.000088900581841e-12,
                                                            "value": "Kenya"
                                                          },
                                                          "dataset": {
                                                            "value": "Kenya"
                                                          },
                                                          "div": 12,
                                                          "division": {
                                                            "value": "Lamu"
                                                          },
                                                          "division_exposure": {
                                                            "value": "Lamu"
                                                          },
                                                          "location": {
                                                            "value": "Lamu West"
                                                          },
                                                          "num_date": {
                                                            "confidence": [
                                                              2020.4795081967213,
                                                              2020.4795081967213
                                                            ],
                                                            "value": 2020.4795081967213
                                                          },
                                                          "pangolin_lineage": {
                                                            "value": "B.1.1.33"
                                                          },
                                                          "region": {
                                                            "value": "Africa"
                                                          },
                                                          "sex": {
                                                            "value": "Male"
                                                          },
                                                          "subclade_membership": {
                                                            "value": "20B"
                                                          }
                                                        }
                                                      },
                                                      {
                                                        "branch_attrs": {
                                                          "mutations": {}
                                                        },
                                                        "children": [
                                                          {
                                                            "branch_attrs": {
                                                              "labels": {
                                                                "aa": "ORF1a: A3454V"
                                                              },
                                                              "mutations": {
                                                                "ORF1a": [
                                                                  "A3454V"
                                                                ],
                                                                "nuc": [
                                                                  "C10626T"
                                                                ]
                                                              }
                                                            },
                                                            "children": [
                                                              {
                                                                "branch_attrs": {
                                                                  "labels": {
                                                                    "aa": "ORF1b: K2557R"
                                                                  },
                                                                  "mutations": {
                                                                    "ORF1b": [
                                                                      "K2557R"
                                                                    ],
                                                                    "nuc": [
                                                                      "A21137G"
                                                                    ]
                                                                  }
                                                                },
                                                                "name": "C35123",
                                                                "node_attrs": {
                                                                  "Nextstrain_clade": {
                                                                    "value": "20B"
                                                                  },
                                                                  "age": {
                                                                    "value": "32"
                                                                  },
                                                                  "clade_membership": {
                                                                    "value": "20B"
                                                                  },
                                                                  "country": {
                                                                    "confidence": {
                                                                      "Kenya": 1.0
                                                                    },
                                                                    "entropy": -1.000088900581841e-12,
                                                                    "value": "Kenya"
                                                                  },
                                                                  "dataset": {
                                                                    "value": "Kenya"
                                                                  },
                                                                  "div": 13,
                                                                  "division": {
                                                                    "value": "Lamu"
                                                                  },
                                                                  "division_exposure": {
                                                                    "value": "Lamu"
                                                                  },
                                                                  "location": {
                                                                    "value": "Lamu West"
                                                                  },
                                                                  "num_date": {
                                                                    "confidence": [
                                                                      2020.542349726776,
                                                                      2020.542349726776
                                                                    ],
                                                                    "value": 2020.542349726776
                                                                  },
                                                                  "pangolin_lineage": {
                                                                    "value": "B.1.1.33"
                                                                  },
                                                                  "region": {
                                                                    "value": "Africa"
                                                                  },
                                                                  "sex": {
                                                                    "value": "Female"
                                                                  },
                                                                  "subclade_membership": {
                                                                    "value": "20B"
                                                                  }
                                                                }
                                                              },
                                                              {
                                                                "branch_attrs": {
                                                                  "mutations": {}
                                                                },
                                                                "children": [
                                                                  {
                                                                    "branch_attrs": {
                                                                      "mutations": {}
                                                                    },
                                                                    "name": "C27765",
                                                                    "node_attrs": {
                                                                      "Nextstrain_clade": {
                                                                        "value": "20B"
                                                                      },
                                                                      "age": {
                                                                        "value": "70"
                                                                      },
                                                                      "clade_membership": {
                                                                        "value": "20B"
                                                                      },
                                                                      "country": {
                                                                        "confidence": {
                                                                          "Kenya": 1.0
                                                                        },
                                                                        "entropy": -1.000088900581841e-12,
                                                                        "value": "Kenya"
                                                                      },
                                                                      "dataset": {
                                                                        "value": "Kenya"
                                                                      },
                                                                      "div": 12,
                                                                      "division": {
                                                                        "value": "Lamu"
                                                                      },
                                                                      "division_exposure": {
                                                                        "value": "Lamu"
                                                                      },
                                                                      "location": {
                                                                        "value": "Lamu West"
                                                                      },
                                                                      "num_date": {
                                                                        "confidence": [
                                                                          2020.5013661202186,
                                                                          2020.5013661202186
                                                                        ],
                                                                        "value": 2020.5013661202186
                                                                      },
                                                                      "pangolin_lineage": {
                                                                        "value": "B.1.1.33"
                                                                      },
                                                                      "region": {
                                                                        "value": "Africa"
                                                                      },
                                                                      "sex": {
                                                                        "value": "Female"
                                                                      },
                                                                      "subclade_membership": {
                                                                        "value": "20B"
                                                                      }
                                                                    }
                                                                  },
                                                                  {
                                                                    "branch_attrs": {
                                                                      "mutations": {}
                                                                    },
                                                                    "children": [
                                                                      {
                                                                        "branch_attrs": {
                                                                          "mutations": {}
                                                                        },
                                                                        "name": "C31823",
                                                                        "node_attrs": {
                                                                          "Nextstrain_clade": {
                                                                            "value": "20B"
                                                                          },
                                                                          "age": {
                                                                            "value": "41"
                                                                          },
                                                                          "clade_membership": {
                                                                            "value": "20B"
                                                                          },
                                                                          "country": {
                                                                            "confidence": {
                                                                              "Kenya": 1.0
                                                                            },
                                                                            "entropy": -1.000088900581841e-12,
                                                                            "value": "Kenya"
                                                                          },
                                                                          "dataset": {
                                                                            "value": "Kenya"
                                                                          },
                                                                          "div": 12,
                                                                          "division": {
                                                                            "value": "Lamu"
                                                                          },
                                                                          "division_exposure": {
                                                                            "value": "Lamu"
                                                                          },
                                                                          "location": {
                                                                            "value": "Lamu West"
                                                                          },
                                                                          "num_date": {
                                                                            "confidence": [
                                                                              2020.5232240437158,
                                                                              2020.5232240437158
                                                                            ],
                                                                            "value": 2020.5232240437158
                                                                          },
                                                                          "pangolin_lineage": {
                                                                            "value": "B.1.1.33"
                                                                          },
                                                                          "region": {
                                                                            "value": "Africa"
                                                                          },
                                                                          "sex": {
                                                                            "value": "Female"
                                                                          },
                                                                          "subclade_membership": {
                                                                            "value": "20B"
                                                                          }
                                                                        }
                                                                      },
                                                                      {
                                                                        "branch_attrs": {
                                                                          "mutations": {}
                                                                        },
                                                                        "children": [
                                                                          {
                                                                            "branch_attrs": {
                                                                              "mutations": {}
                                                                            },
                                                                            "name": "C30103",
                                                                            "node_attrs": {
                                                                              "Nextstrain_clade": {
                                                                                "value": "20B"
                                                                              },
                                                                              "age": {
                                                                                "value": "40"
                                                                              },
                                                                              "clade_membership": {
                                                                                "value": "20B"
                                                                              },
                                                                              "country": {
                                                                                "confidence": {
                                                                                  "Kenya": 1.0
                                                                                },
                                                                                "entropy": -1.000088900581841e-12,
                                                                                "value": "Kenya"
                                                                              },
                                                                              "dataset": {
                                                                                "value": "Kenya"
                                                                              },
                                                                              "div": 12,
                                                                              "division": {
                                                                                "value": "Lamu"
                                                                              },
                                                                              "division_exposure": {
                                                                                "value": "Lamu"
                                                                              },
                                                                              "location": {
                                                                                "value": "Lamu West"
                                                                              },
                                                                              "num_date": {
                                                                                "confidence": [
                                                                                  2020.5150273224044,
                                                                                  2020.5150273224044
                                                                                ],
                                                                                "value": 2020.5150273224044
                                                                              },
                                                                              "pangolin_lineage": {
                                                                                "value": "B.1.1.33"
                                                                              },
                                                                              "region": {
                                                                                "value": "Africa"
                                                                              },
                                                                              "sex": {
                                                                                "value": "Female"
                                                                              },
                                                                              "subclade_membership": {
                                                                                "value": "20B"
                                                                              }
                                                                            }
                                                                          },
                                                                          {
                                                                            "branch_attrs": {
                                                                              "mutations": {}
                                                                            },
                                                                            "name": "C28495",
                                                                            "node_attrs": {
                                                                              "Nextstrain_clade": {
                                                                                "value": "20B"
                                                                              },
                                                                              "age": {
                                                                                "value": "25"
                                                                              },
                                                                              "clade_membership": {
                                                                                "value": "20B"
                                                                              },
                                                                              "country": {
                                                                                "confidence": {
                                                                                  "Kenya": 1.0
                                                                                },
                                                                                "entropy": -1.000088900581841e-12,
                                                                                "value": "Kenya"
                                                                              },
                                                                              "dataset": {
                                                                                "value": "Kenya"
                                                                              },
                                                                              "div": 12,
                                                                              "division": {
                                                                                "value": "Lamu"
                                                                              },
                                                                              "division_exposure": {
                                                                                "value": "Lamu"
                                                                              },
                                                                              "location": {
                                                                                "value": "Lamu West"
                                                                              },
                                                                              "num_date": {
                                                                                "confidence": [
                                                                                  2020.5040983606557,
                                                                                  2020.5040983606557
                                                                                ],
                                                                                "value": 2020.5040983606557
                                                                              },
                                                                              "pangolin_lineage": {
                                                                                "value": "B.1.1.33"
                                                                              },
                                                                              "region": {
                                                                                "value": "Africa"
                                                                              },
                                                                              "sex": {
                                                                                "value": "Female"
                                                                              },
                                                                              "subclade_membership": {
                                                                                "value": "20B"
                                                                              }
                                                                            }
                                                                          }
                                                                        ],
                                                                        "name": "NODE_0000064",
                                                                        "node_attrs": {
                                                                          "clade_membership": {
                                                                            "value": "20B"
                                                                          },
                                                                          "div": 12,
                                                                          "num_date": {
                                                                            "confidence": [
                                                                              2020.4702610206064,
                                                                              2020.5040983606557
                                                                            ],
                                                                            "value": 2020.4998034824105
                                                                          },
                                                                          "subclade_membership": {
                                                                            "value": "20B"
                                                                          },
                                                                          "country": {
                                                                            "confidence": {
                                                                              "Kenya": 0.9999998722234089
                                                                            },
                                                                            "entropy": 2.155970173764974e-06,
                                                                            "value": "Kenya"
                                                                          }
                                                                        }
                                                                      }
                                                                    ],
                                                                    "name": "NODE_0000063",
                                                                    "node_attrs": {
                                                                      "clade_membership": {
                                                                        "value": "20B"
                                                                      },
                                                                      "div": 12,
                                                                      "num_date": {
                                                                        "confidence": [
                                                                          2020.4663304470366,
                                                                          2020.5003153260222
                                                                        ],
                                                                        "value": 2020.4842384866797
                                                                      },
                                                                      "subclade_membership": {
                                                                        "value": "20B"
                                                                      },
                                                                      "country": {
                                                                        "confidence": {
                                                                          "Kenya": 0.9999998715252945
                                                                        },
                                                                        "entropy": 2.1670494274855786e-06,
                                                                        "value": "Kenya"
                                                                      }
                                                                    }
                                                                  }
                                                                ],
                                                                "name": "NODE_0000078",
                                                                "node_attrs": {
                                                                  "clade_membership": {
                                                                    "value": "20B"
                                                                  },
                                                                  "div": 12,
                                                                  "num_date": {
                                                                    "confidence": [
                                                                      2020.4494944719818,
                                                                      2020.4961227883148
                                                                    ],
                                                                    "value": 2020.4754256031897
                                                                  },
                                                                  "subclade_membership": {
                                                                    "value": "20B"
                                                                  },
                                                                  "country": {
                                                                    "confidence": {
                                                                      "Kenya": 0.9999998715214594
                                                                    },
                                                                    "entropy": 2.1671102815193285e-06,
                                                                    "value": "Kenya"
                                                                  }
                                                                }
                                                              }
                                                            ],
                                                            "name": "NODE_0000000",
                                                            "node_attrs": {
                                                              "clade_membership": {
                                                                "value": "20B"
                                                              },
                                                              "div": 12,
                                                              "num_date": {
                                                                "confidence": [
                                                                  2020.4259855695714,
                                                                  2020.4934239289958
                                                                ],
                                                                "value": 2020.4653313468423
                                                              },
                                                              "subclade_membership": {
                                                                "value": "20B"
                                                              },
                                                              "country": {
                                                                "confidence": {
                                                                  "Kenya": 0.9999998715176033
                                                                },
                                                                "entropy": 2.167171466356081e-06,
                                                                "value": "Kenya"
                                                              }
                                                            }
                                                          },
                                                          {
                                                            "branch_attrs": {
                                                              "mutations": {}
                                                            },
                                                            "children": [
                                                              {
                                                                "branch_attrs": {
                                                                  "mutations": {}
                                                                },
                                                                "name": "C24022",
                                                                "node_attrs": {
                                                                  "Nextstrain_clade": {
                                                                    "value": "20B"
                                                                  },
                                                                  "age": {
                                                                    "value": "27"
                                                                  },
                                                                  "clade_membership": {
                                                                    "value": "20B"
                                                                  },
                                                                  "country": {
                                                                    "confidence": {
                                                                      "Kenya": 1.0
                                                                    },
                                                                    "entropy": -1.000088900581841e-12,
                                                                    "value": "Kenya"
                                                                  },
                                                                  "dataset": {
                                                                    "value": "Kenya"
                                                                  },
                                                                  "div": 11,
                                                                  "division": {
                                                                    "value": "Lamu"
                                                                  },
                                                                  "division_exposure": {
                                                                    "value": "Lamu"
                                                                  },
                                                                  "location": {
                                                                    "value": "Lamu West"
                                                                  },
                                                                  "num_date": {
                                                                    "confidence": [
                                                                      2020.4767759562842,
                                                                      2020.4767759562842
                                                                    ],
                                                                    "value": 2020.4767759562842
                                                                  },
                                                                  "pangolin_lineage": {
                                                                    "value": "B.1.1.33"
                                                                  },
                                                                  "region": {
                                                                    "value": "Africa"
                                                                  },
                                                                  "sex": {
                                                                    "value": "Male"
                                                                  },
                                                                  "subclade_membership": {
                                                                    "value": "20B"
                                                                  }
                                                                }
                                                              },
                                                              {
                                                                "branch_attrs": {
                                                                  "mutations": {}
                                                                },
                                                                "children": [
                                                                  {
                                                                    "branch_attrs": {
                                                                      "mutations": {}
                                                                    },
                                                                    "name": "C27763",
                                                                    "node_attrs": {
                                                                      "Nextstrain_clade": {
                                                                        "value": "20B"
                                                                      },
                                                                      "age": {
                                                                        "value": "30"
                                                                      },
                                                                      "clade_membership": {
                                                                        "value": "20B"
                                                                      },
                                                                      "country": {
                                                                        "confidence": {
                                                                          "Kenya": 1.0
                                                                        },
                                                                        "entropy": -1.000088900581841e-12,
                                                                        "value": "Kenya"
                                                                      },
                                                                      "dataset": {
                                                                        "value": "Kenya"
                                                                      },
                                                                      "div": 11,
                                                                      "division": {
                                                                        "value": "Lamu"
                                                                      },
                                                                      "division_exposure": {
                                                                        "value": "Lamu"
                                                                      },
                                                                      "location": {
                                                                        "value": "Lamu West"
                                                                      },
                                                                      "num_date": {
                                                                        "confidence": [
                                                                          2020.4986338797814,
                                                                          2020.4986338797814
                                                                        ],
                                                                        "value": 2020.4986338797814
                                                                      },
                                                                      "pangolin_lineage": {
                                                                        "value": "B.1.1.33"
                                                                      },
                                                                      "region": {
                                                                        "value": "Africa"
                                                                      },
                                                                      "sex": {
                                                                        "value": "Male"
                                                                      },
                                                                      "subclade_membership": {
                                                                        "value": "20B"
                                                                      }
                                                                    }
                                                                  },
                                                                  {
                                                                    "branch_attrs": {
                                                                      "mutations": {}
                                                                    },
                                                                    "children": [
                                                                      {
                                                                        "branch_attrs": {
                                                                          "mutations": {}
                                                                        },
                                                                        "name": "C30062",
                                                                        "node_attrs": {
                                                                          "Nextstrain_clade": {
                                                                            "value": "20B"
                                                                          },
                                                                          "age": {
                                                                            "value": "70"
                                                                          },
                                                                          "clade_membership": {
                                                                            "value": "20B"
                                                                          },
                                                                          "country": {
                                                                            "confidence": {
                                                                              "Kenya": 1.0
                                                                            },
                                                                            "entropy": -1.000088900581841e-12,
                                                                            "value": "Kenya"
                                                                          },
                                                                          "dataset": {
                                                                            "value": "Kenya"
                                                                          },
                                                                          "div": 11,
                                                                          "division": {
                                                                            "value": "Lamu"
                                                                          },
                                                                          "division_exposure": {
                                                                            "value": "Lamu"
                                                                          },
                                                                          "location": {
                                                                            "value": "Lamu West"
                                                                          },
                                                                          "num_date": {
                                                                            "confidence": [
                                                                              2020.5122950819673,
                                                                              2020.5122950819673
                                                                            ],
                                                                            "value": 2020.5122950819673
                                                                          },
                                                                          "pangolin_lineage": {
                                                                            "value": "B.1.1.33"
                                                                          },
                                                                          "region": {
                                                                            "value": "Africa"
                                                                          },
                                                                          "sex": {
                                                                            "value": "Male"
                                                                          },
                                                                          "subclade_membership": {
                                                                            "value": "20B"
                                                                          }
                                                                        }
                                                                      },
                                                                      {
                                                                        "branch_attrs": {
                                                                          "mutations": {}
                                                                        },
                                                                        "children": [
                                                                          {
                                                                            "branch_attrs": {
                                                                              "mutations": {}
                                                                            },
                                                                            "name": "C34392",
                                                                            "node_attrs": {
                                                                              "Nextstrain_clade": {
                                                                                "value": "20B"
                                                                              },
                                                                              "age": {
                                                                                "value": "31"
                                                                              },
                                                                              "clade_membership": {
                                                                                "value": "20B"
                                                                              },
                                                                              "country": {
                                                                                "confidence": {
                                                                                  "Kenya": 1.0
                                                                                },
                                                                                "entropy": -1.000088900581841e-12,
                                                                                "value": "Kenya"
                                                                              },
                                                                              "dataset": {
                                                                                "value": "Kenya"
                                                                              },
                                                                              "div": 11,
                                                                              "division": {
                                                                                "value": "Lamu"
                                                                              },
                                                                              "division_exposure": {
                                                                                "value": "Lamu"
                                                                              },
                                                                              "location": {
                                                                                "value": "Lamu West"
                                                                              },
                                                                              "num_date": {
                                                                                "confidence": [
                                                                                  2020.5396174863388,
                                                                                  2020.5396174863388
                                                                                ],
                                                                                "value": 2020.5396174863388
                                                                              },
                                                                              "pangolin_lineage": {
                                                                                "value": "B.1.1.33"
                                                                              },
                                                                              "region": {
                                                                                "value": "Africa"
                                                                              },
                                                                              "sex": {
                                                                                "value": "Female"
                                                                              },
                                                                              "subclade_membership": {
                                                                                "value": "20B"
                                                                              }
                                                                            }
                                                                          },
                                                                          {
                                                                            "branch_attrs": {
                                                                              "mutations": {}
                                                                            },
                                                                            "name": "C37981",
                                                                            "node_attrs": {
                                                                              "Nextstrain_clade": {
                                                                                "value": "20B"
                                                                              },
                                                                              "age": {
                                                                                "value": "65"
                                                                              },
                                                                              "clade_membership": {
                                                                                "value": "20B"
                                                                              },
                                                                              "country": {
                                                                                "confidence": {
                                                                                  "Kenya": 1.0
                                                                                },
                                                                                "entropy": -1.000088900581841e-12,
                                                                                "value": "Kenya"
                                                                              },
                                                                              "dataset": {
                                                                                "value": "Kenya"
                                                                              },
                                                                              "div": 11,
                                                                              "division": {
                                                                                "value": "Lamu"
                                                                              },
                                                                              "division_exposure": {
                                                                                "value": "Lamu"
                                                                              },
                                                                              "location": {
                                                                                "value": "Lamu East"
                                                                              },
                                                                              "num_date": {
                                                                                "confidence": [
                                                                                  2020.5696721311476,
                                                                                  2020.5696721311476
                                                                                ],
                                                                                "value": 2020.5696721311476
                                                                              },
                                                                              "pangolin_lineage": {
                                                                                "value": "B.1.1.33"
                                                                              },
                                                                              "region": {
                                                                                "value": "Africa"
                                                                              },
                                                                              "sex": {
                                                                                "value": "Male"
                                                                              },
                                                                              "subclade_membership": {
                                                                                "value": "20B"
                                                                              }
                                                                            }
                                                                          }
                                                                        ],
                                                                        "name": "NODE_0000069",
                                                                        "node_attrs": {
                                                                          "clade_membership": {
                                                                            "value": "20B"
                                                                          },
                                                                          "div": 11,
                                                                          "num_date": {
                                                                            "confidence": [
                                                                              2020.2722034202109,
                                                                              2020.538125526561
                                                                            ],
                                                                            "value": 2020.4988787163106
                                                                          },
                                                                          "subclade_membership": {
                                                                            "value": "20B"
                                                                          },
                                                                          "country": {
                                                                            "confidence": {
                                                                              "Kenya": 0.9999998722234089
                                                                            },
                                                                            "entropy": 2.155970173764974e-06,
                                                                            "value": "Kenya"
                                                                          }
                                                                        }
                                                                      }
                                                                    ],
                                                                    "name": "NODE_0000068",
                                                                    "node_attrs": {
                                                                      "clade_membership": {
                                                                        "value": "20B"
                                                                      },
                                                                      "div": 11,
                                                                      "num_date": {
                                                                        "confidence": [
                                                                          2020.2722675453308,
                                                                          2020.5071315442078
                                                                        ],
                                                                        "value": 2020.4845235897521
                                                                      },
                                                                      "subclade_membership": {
                                                                        "value": "20B"
                                                                      },
                                                                      "country": {
                                                                        "confidence": {
                                                                          "Kenya": 0.9999998715252945
                                                                        },
                                                                        "entropy": 2.1670494274855786e-06,
                                                                        "value": "Kenya"
                                                                      }
                                                                    }
                                                                  }
                                                                ],
                                                                "name": "NODE_0000067",
                                                                "node_attrs": {
                                                                  "clade_membership": {
                                                                    "value": "20B"
                                                                  },
                                                                  "div": 11,
                                                                  "num_date": {
                                                                    "confidence": [
                                                                      2020.2707560746505,
                                                                      2020.4941713422052
                                                                    ],
                                                                    "value": 2020.4755851271088
                                                                  },
                                                                  "subclade_membership": {
                                                                    "value": "20B"
                                                                  },
                                                                  "country": {
                                                                    "confidence": {
                                                                      "Kenya": 0.9999998715214594
                                                                    },
                                                                    "entropy": 2.1671102815193285e-06,
                                                                    "value": "Kenya"
                                                                  }
                                                                }
                                                              }
                                                            ],
                                                            "name": "NODE_0000065",
                                                            "node_attrs": {
                                                              "clade_membership": {
                                                                "value": "20B"
                                                              },
                                                              "div": 11,
                                                              "num_date": {
                                                                "confidence": [
                                                                  2020.2704024515665,
                                                                  2020.4767759562842
                                                                ],
                                                                "value": 2020.4627645524563
                                                              },
                                                              "subclade_membership": {
                                                                "value": "20B"
                                                              },
                                                              "country": {
                                                                "confidence": {
                                                                  "Kenya": 0.9999998715176033
                                                                },
                                                                "entropy": 2.167171466356081e-06,
                                                                "value": "Kenya"
                                                              }
                                                            }
                                                          }
                                                        ],
                                                        "name": "NODE_0000061",
                                                        "node_attrs": {
                                                          "clade_membership": {
                                                            "value": "20B"
                                                          },
                                                          "div": 11,
                                                          "num_date": {
                                                            "confidence": [
                                                              2020.3265382023164,
                                                              2020.4706579181025
                                                            ],
                                                            "value": 2020.4323822574468
                                                          },
                                                          "subclade_membership": {
                                                            "value": "20B"
                                                          },
                                                          "country": {
                                                            "confidence": {
                                                              "Kenya": 0.999999870815654
                                                            },
                                                            "entropy": 2.178307717693639e-06,
                                                            "value": "Kenya"
                                                          }
                                                        }
                                                      }
                                                    ],
                                                    "name": "NODE_0000062",
                                                    "node_attrs": {
                                                      "clade_membership": {
                                                        "value": "20B"
                                                      },
                                                      "div": 11,
                                                      "num_date": {
                                                        "confidence": [
                                                          2020.3273753411172,
                                                          2020.468042756299
                                                        ],
                                                        "value": 2020.4180660306283
                                                      },
                                                      "subclade_membership": {
                                                        "value": "20B"
                                                      },
                                                      "country": {
                                                        "confidence": {
                                                          "Kenya": 0.9999998715176033
                                                        },
                                                        "entropy": 2.1671714680580633e-06,
                                                        "value": "Kenya"
                                                      }
                                                    }
                                                  }
                                                ],
                                                "name": "NODE_0000060",
                                                "node_attrs": {
                                                  "clade_membership": {
                                                    "value": "20B"
                                                  },
                                                  "div": 11,
                                                  "num_date": {
                                                    "confidence": [
                                                      2020.3441764083066,
                                                      2020.462838481993
                                                    ],
                                                    "value": 2020.3564990640323
                                                  },
                                                  "subclade_membership": {
                                                    "value": "20B"
                                                  },
                                                  "country": {
                                                    "confidence": {
                                                      "Kenya": 0.9999998715214384
                                                    },
                                                    "entropy": 2.167110614019294e-06,
                                                    "value": "Kenya"
                                                  }
                                                }
                                              }
                                            ],
                                            "name": "NODE_0000011",
                                            "node_attrs": {
                                              "clade_membership": {
                                                "value": "20B"
                                              },
                                              "div": 11,
                                              "num_date": {
                                                "confidence": [
                                                  2020.3337031462065,
                                                  2020.4588973798427
                                                ],
                                                "value": 2020.3556180268172
                                              },
                                              "subclade_membership": {
                                                "value": "20B"
                                              },
                                              "country": {
                                                "confidence": {
                                                  "Kenya": 0.9999998715214594
                                                },
                                                "entropy": 2.1671102798173526e-06,
                                                "value": "Kenya"
                                              }
                                            }
                                          }
                                        ],
                                        "name": "NODE_0000056",
                                        "node_attrs": {
                                          "clade_membership": {
                                            "value": "20B"
                                          },
                                          "div": 10,
                                          "num_date": {
                                            "confidence": [
                                              2020.3157903446488,
                                              2020.3684753256566
                                            ],
                                            "value": 2020.351624652842
                                          },
                                          "subclade_membership": {
                                            "value": "20B"
                                          },
                                          "country": {
                                            "confidence": {
                                              "Kenya": 0.9999998715214804
                                            },
                                            "entropy": 2.1671099473105436e-06,
                                            "value": "Kenya"
                                          }
                                        }
                                      }
                                    ],
                                    "name": "NODE_0000013",
                                    "node_attrs": {
                                      "clade_membership": {
                                        "value": "20B"
                                      },
                                      "div": 10,
                                      "num_date": {
                                        "confidence": [
                                          2020.28903024644,
                                          2020.3689640711468
                                        ],
                                        "value": 2020.3244653228444
                                      },
                                      "subclade_membership": {
                                        "value": "20B"
                                      },
                                      "country": {
                                        "confidence": {
                                          "Kenya": 0.9999998715252948
                                        },
                                        "entropy": 2.1670494258850277e-06,
                                        "value": "Kenya"
                                      }
                                    }
                                  }
                                ],
                                "name": "NODE_0000014",
                                "node_attrs": {
                                  "clade_membership": {
                                    "value": "20B"
                                  },
                                  "div": 9,
                                  "num_date": {
                                    "confidence": [
                                      2020.2588269294135,
                                      2020.3166412742096
                                    ],
                                    "value": 2020.2989591219578
                                  },
                                  "subclade_membership": {
                                    "value": "20B"
                                  },
                                  "country": {
                                    "confidence": {
                                      "Kenya": 0.9999998722234034
                                    },
                                    "entropy": 2.1559702605661245e-06,
                                    "value": "Kenya"
                                  }
                                }
                              },
                              {
                                "branch_attrs": {
                                  "mutations": {}
                                },
                                "children": [
                                  {
                                    "branch_attrs": {
                                      "mutations": {}
                                    },
                                    "name": "C203",
                                    "node_attrs": {
                                      "Nextstrain_clade": {
                                        "value": "20B"
                                      },
                                      "age": {
                                        "value": "42"
                                      },
                                      "clade_membership": {
                                        "value": "20B"
                                      },
                                      "country": {
                                        "confidence": {
                                          "Kenya": 1.0
                                        },
                                        "entropy": -1.000088900581841e-12,
                                        "value": "Kenya"
                                      },
                                      "dataset": {
                                        "value": "Kenya"
                                      },
                                      "div": 7,
                                      "division": {
                                        "value": "Mombasa"
                                      },
                                      "division_exposure": {
                                        "value": "Mombasa"
                                      },
                                      "location": {
                                        "value": "Mvita"
                                      },
                                      "num_date": {
                                        "confidence": [
                                          2020.25,
                                          2020.25
                                        ],
                                        "value": 2020.25
                                      },
                                      "pangolin_lineage": {
                                        "value": "B.1.1.119"
                                      },
                                      "region": {
                                        "value": "Africa"
                                      },
                                      "sex": {
                                        "value": "Female"
                                      },
                                      "subclade_membership": {
                                        "value": "20B"
                                      }
                                    }
                                  },
                                  {
                                    "branch_attrs": {
                                      "mutations": {}
                                    },
                                    "children": [
                                      {
                                        "branch_attrs": {
                                          "mutations": {}
                                        },
                                        "name": "C358",
                                        "node_attrs": {
                                          "Nextstrain_clade": {
                                            "value": "20B"
                                          },
                                          "age": {
                                            "value": "35"
                                          },
                                          "clade_membership": {
                                            "value": "20B"
                                          },
                                          "country": {
                                            "confidence": {
                                              "Kenya": 0.9999999999999999
                                            },
                                            "entropy": -9.99866855976916e-13,
                                            "value": "Kenya"
                                          },
                                          "dataset": {
                                            "value": "Kenya"
                                          },
                                          "div": 7,
                                          "division": {
                                            "value": "Mombasa"
                                          },
                                          "division_exposure": {
                                            "value": "Mombasa"
                                          },
                                          "location": {
                                            "value": "Mvita"
                                          },
                                          "num_date": {
                                            "confidence": [
                                              2020.2609289617487,
                                              2020.2609289617487
                                            ],
                                            "value": 2020.2609289617487
                                          },
                                          "pangolin_lineage": {
                                            "value": "B.1.1.291"
                                          },
                                          "region": {
                                            "value": "Africa"
                                          },
                                          "sex": {
                                            "value": "Female"
                                          },
                                          "subclade_membership": {
                                            "value": "20B"
                                          }
                                        }
                                      },
                                      {
                                        "branch_attrs": {
                                          "mutations": {}
                                        },
                                        "children": [
                                          {
                                            "branch_attrs": {
                                              "mutations": {}
                                            },
                                            "children": [
                                              {
                                                "branch_attrs": {
                                                  "mutations": {}
                                                },
                                                "name": "C688",
                                                "node_attrs": {
                                                  "Nextstrain_clade": {
                                                    "value": "20B"
                                                  },
                                                  "age": {
                                                    "value": "42"
                                                  },
                                                  "clade_membership": {
                                                    "value": "20B"
                                                  },
                                                  "country": {
                                                    "confidence": {
                                                      "Kenya": 1.0
                                                    },
                                                    "entropy": -1.000088900581841e-12,
                                                    "value": "Kenya"
                                                  },
                                                  "dataset": {
                                                    "value": "Kenya"
                                                  },
                                                  "div": 7,
                                                  "division": {
                                                    "value": "Mombasa"
                                                  },
                                                  "division_exposure": {
                                                    "value": "Mombasa"
                                                  },
                                                  "location": {
                                                    "value": "Kisauni"
                                                  },
                                                  "num_date": {
                                                    "confidence": [
                                                      2020.285519125683,
                                                      2020.285519125683
                                                    ],
                                                    "value": 2020.285519125683
                                                  },
                                                  "pangolin_lineage": {
                                                    "value": "B.1.1.119"
                                                  },
                                                  "region": {
                                                    "value": "Africa"
                                                  },
                                                  "sex": {
                                                    "value": "Female"
                                                  },
                                                  "subclade_membership": {
                                                    "value": "20B"
                                                  }
                                                }
                                              },
                                              {
                                                "branch_attrs": {
                                                  "mutations": {}
                                                },
                                                "children": [
                                                  {
                                                    "branch_attrs": {
                                                      "mutations": {}
                                                    },
                                                    "name": "C6878",
                                                    "node_attrs": {
                                                      "Nextstrain_clade": {
                                                        "value": "20B"
                                                      },
                                                      "age": {
                                                        "value": "26"
                                                      },
                                                      "clade_membership": {
                                                        "value": "20B"
                                                      },
                                                      "country": {
                                                        "confidence": {
                                                          "Kenya": 1.0
                                                        },
                                                        "entropy": -1.000088900581841e-12,
                                                        "value": "Kenya"
                                                      },
                                                      "dataset": {
                                                        "value": "Kenya"
                                                      },
                                                      "div": 7,
                                                      "division": {
                                                        "value": "Taita Taveta"
                                                      },
                                                      "division_exposure": {
                                                        "value": "Taita Taveta"
                                                      },
                                                      "location": {
                                                        "value": "Taveta"
                                                      },
                                                      "num_date": {
                                                        "confidence": [
                                                          2020.3647540983607,
                                                          2020.3647540983607
                                                        ],
                                                        "value": 2020.3647540983607
                                                      },
                                                      "pangolin_lineage": {
                                                        "value": "B.1.1.119"
                                                      },
                                                      "region": {
                                                        "value": "Africa"
                                                      },
                                                      "sex": {
                                                        "value": "Male"
                                                      },
                                                      "subclade_membership": {
                                                        "value": "20B"
                                                      }
                                                    }
                                                  },
                                                  {
                                                    "branch_attrs": {
                                                      "mutations": {}
                                                    },
                                                    "name": "C1298",
                                                    "node_attrs": {
                                                      "Nextstrain_clade": {
                                                        "value": "20B"
                                                      },
                                                      "age": {
                                                        "value": "34"
                                                      },
                                                      "clade_membership": {
                                                        "value": "20B"
                                                      },
                                                      "country": {
                                                        "confidence": {
                                                          "Kenya": 1.0
                                                        },
                                                        "entropy": -1.000088900581841e-12,
                                                        "value": "Kenya"
                                                      },
                                                      "dataset": {
                                                        "value": "Kenya"
                                                      },
                                                      "div": 7,
                                                      "division": {
                                                        "value": "Mombasa"
                                                      },
                                                      "division_exposure": {
                                                        "value": "Mombasa"
                                                      },
                                                      "num_date": {
                                                        "confidence": [
                                                          2020.301912568306,
                                                          2020.301912568306
                                                        ],
                                                        "value": 2020.301912568306
                                                      },
                                                      "pangolin_lineage": {
                                                        "value": "B.1.1.119"
                                                      },
                                                      "region": {
                                                        "value": "Africa"
                                                      },
                                                      "sex": {
                                                        "value": "Female"
                                                      },
                                                      "subclade_membership": {
                                                        "value": "20B"
                                                      }
                                                    }
                                                  }
                                                ],
                                                "name": "NODE_0000076",
                                                "node_attrs": {
                                                  "clade_membership": {
                                                    "value": "20B"
                                                  },
                                                  "div": 7,
                                                  "num_date": {
                                                    "confidence": [
                                                      2020.2814725985972,
                                                      2020.301912568306
                                                    ],
                                                    "value": 2020.301912568306
                                                  },
                                                  "subclade_membership": {
                                                    "value": "20B"
                                                  },
                                                  "country": {
                                                    "confidence": {
                                                      "Kenya": 0.9999998722234088
                                                    },
                                                    "entropy": 2.1559701755716e-06,
                                                    "value": "Kenya"
                                                  }
                                                }
                                              }
                                            ],
                                            "name": "NODE_0000073",
                                            "node_attrs": {
                                              "clade_membership": {
                                                "value": "20B"
                                              },
                                              "div": 7,
                                              "num_date": {
                                                "confidence": [
                                                  2020.2677487247283,
                                                  2020.285519125683
                                                ],
                                                "value": 2020.285519125683
                                              },
                                              "subclade_membership": {
                                                "value": "20B"
                                              },
                                              "country": {
                                                "confidence": {
                                                  "Kenya": 0.9999998715252737
                                                },
                                                "entropy": 2.1670497601761077e-06,
                                                "value": "Kenya"
                                              }
                                            }
                                          },
                                          {
                                            "branch_attrs": {
                                              "labels": {
                                                "aa": "ORF1a: G3334S"
                                              },
                                              "mutations": {
                                                "ORF1a": [
                                                  "G3334S"
                                                ],
                                                "nuc": [
                                                  "G10265A"
                                                ]
                                              }
                                            },
                                            "children": [
                                              {
                                                "branch_attrs": {
                                                  "labels": {
                                                    "aa": "ORF1a: S2553F, V3660M; ORF1b: T1027A; ORF3a: W149R"
                                                  },
                                                  "mutations": {
                                                    "ORF1a": [
                                                      "S2553F",
                                                      "V3660M"
                                                    ],
                                                    "ORF1b": [
                                                      "T1027A"
                                                    ],
                                                    "ORF3a": [
                                                      "W149R"
                                                    ],
                                                    "nuc": [
                                                      "C7923T",
                                                      "G11243A",
                                                      "A16546G",
                                                      "T25837A"
                                                    ]
                                                  }
                                                },
                                                "name": "C25662",
                                                "node_attrs": {
                                                  "Nextstrain_clade": {
                                                    "value": "20B"
                                                  },
                                                  "age": {
                                                    "value": "48"
                                                  },
                                                  "clade_membership": {
                                                    "value": "20B"
                                                  },
                                                  "country": {
                                                    "confidence": {
                                                      "Kenya": 1.0
                                                    },
                                                    "entropy": -1.000088900581841e-12,
                                                    "value": "Kenya"
                                                  },
                                                  "dataset": {
                                                    "value": "Kenya"
                                                  },
                                                  "div": 12,
                                                  "division": {
                                                    "value": "Taita Taveta"
                                                  },
                                                  "division_exposure": {
                                                    "value": "Taita Taveta"
                                                  },
                                                  "location": {
                                                    "value": "Taveta"
                                                  },
                                                  "num_date": {
                                                    "confidence": [
                                                      2020.4877049180327,
                                                      2020.4877049180327
                                                    ],
                                                    "value": 2020.4877049180327
                                                  },
                                                  "pangolin_lineage": {
                                                    "value": "B.1.1.300"
                                                  },
                                                  "region": {
                                                    "value": "Africa"
                                                  },
                                                  "sex": {
                                                    "value": "Male"
                                                  },
                                                  "subclade_membership": {
                                                    "value": "20B"
                                                  }
                                                }
                                              },
                                              {
                                                "branch_attrs": {
                                                  "mutations": {
                                                    "nuc": [
                                                      "C18981T"
                                                    ]
                                                  }
                                                },
                                                "children": [
                                                  {
                                                    "branch_attrs": {
                                                      "labels": {
                                                        "aa": "N: A134V; ORF1a: H2092Y; ORF1b: T2048I"
                                                      },
                                                      "mutations": {
                                                        "N": [
[truncated: 1,986,955 more chars]
