# Supplementary material for: Tracking the introduction and spread of SARS-CoV-2 in coastal Kenya
Source: Nat Commun. 2021 Aug 10;12:4809. doi: 10.1038/s41467-021-25137-x (PMC8355311; doi:10.1038/s41467-021-25137-x)
Supplement: Supplementary file 6 — Supplementary Data 2 [file 41467_2021_25137_MOESM6_ESM.csv]

We gratefully acknowledge the following Authors from the Originating laboratories responsible for obtaining the specimens and the Submitting laboratories where genetic sequence data were generated and shared via the GISAID Initiative, on which this research is based. All submitters of data may be contacted directly via www.gisaid.org
Virus name	Accession	collected	originating laboratory	submitting laboratory	Authors
Netherlands/Helmond_1363548/2020	EPI_ISL_413574	2020-02-29	MHC West-Brabant	Erasmus Medical Center	David Nieuwenhuijse et al
Luxembourg/Lux1/2020	EPI_ISL_413593	2020-02-29	Laboratoire National de Santé	Erasmus Medical Center	David Nieuwenhuijse et al
CzechRepublic/IAB_21/2020	EPI_ISL_426895	2020-03-27	Motol University Hospital	Institute of Applied Biotechnologies a.s.	Petr Brož et al
India/MH-1-27/2020	EPI_ISL_413522	2020-01-27	Indian Council of Medical Research - National Institute of Virology	National Influenza Center, Indian Council of Medical Research - National Institute of Virology	Potdar V et al
India/MH-1-31/2020	EPI_ISL_413523	2020-01-31	Indian Council of Medical Research-National Institute of Virology	National Influenza Center, Indian Council of Medical Research-National Institute of Virology	Potdar V et al
Beijing/Wuhan_IME-BJ03/2020	EPI_ISL_424357	2020-01-28	Beijing Institute of Microbiology and Epidemiology	Beijing Institute of Microbiology and Epidemiology	Fan et al
Australia/VIC670/2020	EPI_ISL_426966	2020-03-27	Victorian Infectious Diseases Reference Laboratory (VIDRL)	Microbiological Diagnostic Unit Public Health Laboratory and Victorian Infectious Diseases Reference Laboratory, Doherty Institute	Caly L. et al
Australia/VIC682/2020	EPI_ISL_426977	2020-03-29	Victorian Infectious Diseases Reference Laboratory (VIDRL)	Microbiological Diagnostic Unit Public Health Laboratory and Victorian Infectious Diseases Reference Laboratory, Doherty Institute	Caly L. et al
HongKong/VM20001061-2/2020	EPI_ISL_412028	2020-01-22	Hong Kong Department of Health	School of Public Health, The University of Hon g Kong	Dominic N.C. Tsang et al
France/NOR-N1620/2020	EPI_ISL_414624	2020-02-26	Centre Hositalier Universitaire de Rouen Laboratoire de Virologie	National Reference Center for Viruses of Respiratory Infections, Institut Pasteur, Paris	Mélnie Albert et al
Germany/NW-HHU-01/2020	EPI_ISL_413488	2020-02-28	Center of Medical Microbiology, Virology, and Hospital Hygiene, University of Duesseldorf	Center of Medical Microbiology, Virology, and Hospital Hygiene, University of Duesseldorf	Ortwin Adams et al
NewZealand/20VR0174/2020	EPI_ISL_413490	2020-02-27	Auckland Hospital	Institute of Environmental Science and Research (ESR)	Matt Storey et al
England/20140068904/2020	EPI_ISL_423401	2020-03-29	Respiratory Virus Unit, Microbiology Services Colindale, Public Health England	Respiratory Virus Unit, Microbiology Services Colindale, Public Health England	Monica Galiano et al
England/20140003402/2020	EPI_ISL_423375	2020-03-28	Respiratory Virus Unit, Microbiology Services Colindale, Public Health England	Respiratory Virus Unit, Microbiology Services Colindale, Public Health England	Monica Galiano et al
Switzerland/AG-SNRCI-29940361/2020	EPI_ISL_413999	2020-02-27	Laboratoire de Virologie, HUG	Swiss National Reference Centre for Influenza	LAUBSCHER Florian et al. et al
Mexico/PUE-InDRE-05/2020	EPI_ISL_424672	2020-03-11	Laboratorio Estatal de Salud Publica del Estado de Puebla	Instituto de Diagnostico y Referencia Epidemiologicos	Fabiola Garcés Ayala et al
USA/IL2/2020	EPI_ISL_410045	2020-01-28	IL Department of Public Health Chicago Laboratory	Pathogen Discovery, Respiratory Viruses Branch, Division of Viral Diseases, Centers for Disease Control and Prevention	Yan Li et al
SouthKorea/KCDC06/2020	EPI_ISL_412870	2020-01-30	Division of Viral Diseases, Center for Laboratory Control of Infectious Diseases, Korea Centers for Diseases Control and Prevention	Division of Viral Diseases, Center for Laboratory Control of Infectious Diseases, Korea Centers for Diseases Control and Prevention	Jeong-Min Kim et al
SouthKorea/KCDC07/2020	EPI_ISL_412871	2020-01-31	Division of Viral Diseases, Center for Laboratory Control of Infectious Diseases, Korea Centers for Diseases Control and Prevention	Division of Viral Diseases, Center for Laboratory Control of Infectious Diseases, Korea Centers for Diseases Control and Prevention	Jeong-Min Kim et al
SouthKorea/KCDC05/2020	EPI_ISL_412869	2020-01-30	Division of Viral Diseases, Center for Laboratory Control of Infectious Diseases, Korea Centers for Diseases Control and Prevention	Division of Viral Diseases, Center for Laboratory Control of Infectious Diseases, Korea Centers for Diseases Control and Prevention	Jeong-Min Kim et al
England/20142015104/2020	EPI_ISL_423432	2020-03-29	Respiratory Virus Unit, Microbiology Services Colindale, Public Health England	Respiratory Virus Unit, Microbiology Services Colindale, Public Health England	Monica Galiano et al
Iceland/447/2020	EPI_ISL_424471	2020-03-20	The National University Hospital of Iceland	deCODE genetics	Daniel F Gudbjartsson et al
Iceland/437/2020	EPI_ISL_424461	2020-03-20	The National University Hospital of Iceland	deCODE genetics	Daniel F Gudbjartsson et al
Iceland/378/2020	EPI_ISL_424402	2020-03-19	The National University Hospital of Iceland	deCODE genetics	Daniel F Gudbjartsson et al
Iceland/544/2020	EPI_ISL_424564	2020-03-27	The National University Hospital of Iceland	deCODE genetics	Daniel F Gudbjartsson et al
Spain/MD-H12-20/2020	EPI_ISL_428684	2020-03-27	Hospital Universitario 12 de Octubre	Hospital Universitario 12 de Octubre	Sara González et al
Switzerland/BL-SNRCI-29950902/2020	EPI_ISL_414021	2020-02-27	Laboratoire de Virologie, HUG	Swiss National Reference Centre for Influenza	LAUBSCHER Florian et al. et al
England/200641094/2020	EPI_ISL_414040	2020-02-05	Respiratory Virus Unit, Microbiology Services Colindale, Public Health England	Respiratory Virus Unit, Microbiology Services Colindale, Public Health England	Monica Galiano et al
SriLanka/COV38/2020	EPI_ISL_428670	2020-03-16	Centre for Dengue Research	Centre for Dengue Research	Chandima Jeewandara et al
SriLanka/COV91/2020	EPI_ISL_428672	2020-03-19	Centre for Dengue Research	Centre for Dengue Research	Chandima Jeewandara et al
SriLanka/COV53/2020	EPI_ISL_428671	2020-03-10	Centre for Dengue Research	Centre for Dengue Research	Chandima Jeewandara et al
SriLanka/COV486/2020	EPI_ISL_428673	2020-03-31	Centre for Dengue Research	Centre for Dengue Research	Chandima Jeewandara et al
DRC/73/2020	EPI_ISL_417941	2020-03-18	Viral Respiratory Lab, National Institute for Biomedical Research (INRB)	Pathogen Sequencing Lab, National Institute for Biomedical Research (INRB)	Placide Mbala-Kingebeni et al
Japan/DP0690/2020	EPI_ISL_416615	2020-02-17	Japanese Quarantine Stations	Pathogen Genomics Center, National Institute of Infectious Diseases	Tsuyoshi Sekizuka et al
DRC/82/2020	EPI_ISL_417946	2020-03-18	Viral Respiratory Lab, National Institute for Biomedical Research (INRB)	Pathogen Sequencing Lab, National Institute for Biomedical Research (INRB)	Placide Mbala-Kingebeni et al
Russia/StPetersburg-RII4597S/2020	EPI_ISL_427319	2020-04-04	WHO National Influenza Centre Russian Federation	WHO National Influenza Centre Russian Federation	Andrey Komissarov et al
England/200990006/2020	EPI_ISL_414011	2020-02-26	Respiratory Virus Unit, Microbiology Services Colindale, Public Health England	Respiratory Virus Unit, Microbiology Services Colindale, Public Health England	Monica Galiano et al
Malaysia/189332/2020	EPI_ISL_417917	2020-03-20	Department of Medical Microbiology, University Malaya Medical Centre	Department of Medical Microbiology	Yoong Min CHONG et al
Turkey/HSGM-5770/2020	EPI_ISL_428718	2020-03-19	Ministry of Health Turkey	Ministry of Health Turkey	Fatma Bayrakdar et al
Turkey/HSGM-8964/2020	EPI_ISL_428723	2020-03-22	Ministry of Health Turkey	Ministry of Health Turkey	Fatma Bayrakdar et al
CzechRepublic/ChVir1630/2020	EPI_ISL_416742	2020-02-29	NRL for Influenza, Centrum Epidemiology and Microbiology of National Institute of Public Health, Czech Republic	Charite Universitaetsmedizin Berlin, Institute of Virology	Victor M Corman et al
USA/IL-UW-141/2020	EPI_ISL_427448	2020-04-07	University of Wisconsin-Madison AIDS Vaccine Research Laboratories	University of Wisconsin-Madison AIDS Vaccine Research Laboratories	Gage Moreno et al
Wuhan/Hu-1/2019	EPI_ISL_402125	2019-12-26	National Institute for Communicable Disease Control and Prevention (ICDC) Chinese Center for Disease Control and Prevention (China CDC)	National Institute for Communicable Disease Control and Prevention (ICDC) Chinese Center for Disease Control and Prevention (China CDC)	Zhang et al
Switzerland/BE-HUG-6651/2020	EPI_ISL_415456	2020-02-29	University Hospitals of Geneva Laboratory of Virology	University Hospitals of Geneva Laboratory of Virology	Laubscher F. et al
Switzerland/AG-HUG-7120/2020	EPI_ISL_415457	2020-02-29	University Hospitals of Geneva Laboratory of Virology	University Hospitals of Geneva Laboratory of Virology	Laubscher F. et al
Switzerland/GE-HUG-VD0503/2020	EPI_ISL_415459	2020-02-29	University Hospitals of Geneva Laboratory of Virology	University Hospitals of Geneva Laboratory of Virology	Laubscher F. et al
Brazil/ES-225/2020	EPI_ISL_415128	2020-02-29	LACEN/ES - Laboratório Central de Saúde Pública do Espírito Santo	Instituto Oswaldo Cruz FIOCRUZ - Laboratory of Respiratory Viruses and Measles (LVRS)	Paola Resende et al
Kuwait/KU12/2020	EPI_ISL_416458	2020-03-02	Virology laboratory Ministry of Health Kuwait sequenced at Dasman Diabetes Institute	Dasman Diabetes Institute	Fahd Al-Mulla et al
Georgia/Tb-273/2020	EPI_ISL_416479	2020-03-05	R. G. Lugar Center for Public Health Research, National Center for Disease Control and Public Health (NCDC) of Georgia.	R. G. Lugar Center for Public Health Research, National Center for Disease Control and Public Health (NCDC) of Georgia.	Marine Murtskhvaladze et al
England/20100004706/2020	EPI_ISL_415133	2020-02-29	Respiratory Virus Unit, Microbiology Services Colindale, Public Health England	Respiratory Virus Unit, Microbiology Services Colindale, Public Health England	Monica Galiano et al
Argentina/PAIS-A0004/2020	EPI_ISL_430796	2020-03-27	Departamento de Biología y genética molecular, IACA Laboratorios.	Área de Secuenciación del Laboratorio de Virología del Hospital de Niños Dr. Ricardo Gutierrez on behalf of 'Proyecto Argentino Interinstitucional de genomica de SARS-CoV-2' (PAIS Consortium)	Nabaes Jodar et al
Argentina/PAIS-A0007/2020	EPI_ISL_430799	2020-03-30	Laboratorio de Virología del Hospital de Niños Dr. Ricardo Gutierrez	Área de Secuenciación del Laboratorio de Virología del Hospital de Niños Dr. Ricardo Gutierrez on behalf of 'Proyecto Argentino Interinstitucional de genomica de SARS-CoV-2' (PAIS Consortium)	Nabaes Jodar et al
Taiwan/8/2020	EPI_ISL_428488	2020-01-31	Centers for Disease Control, R.O.C. (Taiwan)	Centers for Disease Control, R.O.C. (Taiwan)	Ji-Rong Yang et al
Georgia/Tb/2020	EPI_ISL_416482	2020-03-13	R. G. Lugar Center for Public Health Research, National Center for Disease Control and Public Health (NCDC) of Georgia.	R. G. Lugar Center for Public Health Research, National Center for Disease Control and Public Health (NCDC) of Georgia.	Adam Kotorashvili et al
Panama/328677/2020	EPI_ISL_415152	2020-03-06	Gorgas Memorial Institute for Health Studies	Gorgas Memorial Institute for Health Studies	Danilo Franco et al
Belgium/BC-03016/2020	EPI_ISL_415157	2020-03-01	KU Leuven, Clinical and Epidemiological Virology	KU Leuven, Clinical and Epidemiological Virology	Bert Vanmechelen et al
Belgium/BA-02291/2020	EPI_ISL_415159	2020-02-29	KU Leuven, Clinical and Epidemiological Virology	KU Leuven, Clinical and Epidemiological Virology	Bert Vanmechelen et al
Australia/VIC885/2020	EPI_ISL_427138	2020-04-06	Victorian Infectious Diseases Reference Laboratory (VIDRL)	Microbiological Diagnostic Unit Public Health Laboratory and Victorian Infectious Diseases Reference Laboratory, Doherty Institute	Caly L. et al
Luxembourg/LNS3652733/2020	EPI_ISL_429706	2020-04-09	Laboratoire National de Sante, Microbiology, Virology	Laboratoire National de Sante, Microbiology, Epidemiology and Microbial Genomics	Anke Wienecke-Baldacchino et al
Iceland/13/2020	EPI_ISL_417765	2020-02-27	The National University Hospital of Iceland	deCODE genetics	Daniel F Gudbjartsson et al
Vietnam/CM99/2020	EPI_ISL_416429	2020-02-11	National Influenza Center, National Institute of Hygiene and Epidemiology (NIHE)	National Influenza Center, National Institute of Hygiene and Epidemiology (NIHE)	Le Quynh Mai et al
Japan/DP0190/2020	EPI_ISL_416581	2020-02-15	Japanese Quarantine Stations	Pathogen Genomics Center, National Institute of Infectious Diseases	Tsuyoshi Sekizuka et al
Argentina/PAIS-A0009/2020	EPI_ISL_430801	2020-03-31	Laboratorio de Virología del Hospital de Niños Dr. Ricardo Gutierrez	Área de Secuenciación del Laboratorio de Virología del Hospital de Niños Dr. Ricardo Gutierrez on behalf of 'Proyecto Argentino Interinstitucional de genomica de SARS-CoV-2' (PAIS Consortium)	Nabaes Jodar et al
Argentina/PAIS-A0008/2020	EPI_ISL_430800	2020-03-30	Laboratorio de Virología del Hospital de Niños Dr. Ricardo Gutierrez	Área de Secuenciación del Laboratorio de Virología del Hospital de Niños Dr. Ricardo Gutierrez on behalf of 'Proyecto Argentino Interinstitucional de genomica de SARS-CoV-2' (PAIS Consortium)	Nabaes Jodar et al
Iceland/82/2020	EPI_ISL_417867	2020-03-09	The National University Hospital of Iceland	deCODE genetics	Daniel F Gudbjartsson et al
Sweden/20-04631/2020	EPI_ISL_430847	2020-02-27	HS mikrobiologi virus	The Public Health Agency of Sweden	Zhibing Yun et al
Turkey/HSGM-8970/2020	EPI_ISL_429862	2020-03-22	Ministry of Health Turkey	Ministry of Health Turkey	Fatma Bayrakdar et al
Argentina/PAIS-A0024/2020	EPI_ISL_430815	2020-04-18	Laboratorio de Virología del Hospital de Niños Dr. Ricardo Gutierrez	Área de Secuenciación del Laboratorio de Virología del Hospital de Niños Dr. Ricardo Gutierrez on behalf of 'Proyecto Argentino Interinstitucional de genomica de SARS-CoV-2' (PAIS Consortium)	Nabaes Jodar et al
Slovakia/SK-BMC6/2020	EPI_ISL_417880	2020-03-08	Institute of Virology, Biomedical Research Center of the Slovak Academy of Sciences, Bratislava; Public Health Authority of the Slovak Republic, Bratislava	Institute of Virology, Biomedical Research Center of the Slovak Academy of Sciences, Bratislava; Comenius University Science Park, Bratislava	Monika Slávikova et al
Egypt/NRC-03/2020	EPI_ISL_430819	2020-03-18	Center of Scientific Excellence for Influenza Viruses,National Research Centre (NRC), Egypt.	Center of Scientific Excellence for Influenza Viruses,National Research Centre (NRC), Egypt.	Mohamed Ahmed Ali et al
Argentina/PAIS-A0022/2020	EPI_ISL_430813	2020-04-11	Laboratorio de Virología del Hospital de Niños Dr. Ricardo Gutierrez	Área de Secuenciación del Laboratorio de Virología del Hospital de Niños Dr. Ricardo Gutierrez on behalf of 'Proyecto Argentino Interinstitucional de genomica de SARS-CoV-2' (PAIS Consortium)	Nabaes Jodar et al
Kuwait/KU09/2020	EPI_ISL_416541	2020-03-02	Dasman Diabetes Institute and Virology Laboratory Ministry of Health	Dasman Diabetes Institute	Fahd Al-Mulla et al
Egypt/NRC-01/2020	EPI_ISL_430820	2020-03-18	Center of Scientific Excellence for Influenza Viruses, National Research Centre (NRC), Egypt.	Center of Scientific Excellence for Influenza Viruses, National Research Centre (NRC), Egypt.	Mohamed Ahmed Ali et al
Kuwait/KU17/2020	EPI_ISL_416542	2020-03-02	Dasman Diabetes Institute	Dasman Diabetes Institute	Fahd Al-Mulla et al
Kuwait/KU18/2020	EPI_ISL_416543	2020-03-02	Dasman Diabetes Institute	Dasman Diabetes Institute	Fahd Al-Mulla et al
Slovakia/SK-BMC5/2020	EPI_ISL_417879	2020-03-06	Institute of Virology, Biomedical Research Center of the Slovak Academy of Sciences, Bratislava; Public Health Authority of the Slovak Republic, Bratislava	Institute of Virology, Biomedical Research Center of the Slovak Academy of Sciences, Bratislava; Comenius University Science Park, Bratislava	Monika Slávikova et al
Slovakia/SK-BMC1/2020	EPI_ISL_417877	2020-03-06	Institute of Virology, Biomedical Research Center of the Slovak Academy of Sciences, Bratislava; Public Health Authority of the Slovak Republic, Bratislava	Institute of Virology, Biomedical Research Center of the Slovak Academy of Sciences, Bratislava; Comenius University Science Park, Bratislava	Monika Slávikova et al
Slovakia/SK-BMC2/2020	EPI_ISL_417878	2020-03-07	Institute of Virology, Biomedical Research Center of the Slovak Academy of Sciences, Bratislava; Public Health Authority of the Slovak Republic, Bratislava	Institute of Virology, Biomedical Research Center of the Slovak Academy of Sciences, Bratislava; Comenius University Science Park, Bratislava	Monika Slávikova et al
Canada/ON_ON-VIDO-01-2/2020	EPI_ISL_425177	2020-01-23	Public Health Ontario	Public Health Agency of Canada - National Microbiology Laboratory	Amrit S. Boese et al
SouthKorea/KCDC2002/2020	EPI_ISL_425118	2020-01-30	Division of Viral Diseases, Center for Laboratory Control of Infectious Diseases, Korea Centers for Diseases Control and Prevention	Division of Viral Diseases, Center for Laboratory Control of Infectious Diseases, Korea Centers for Diseases Control and Prevention	Jeong-Min Kim et al
Taiwan/CGMH-CGU-05/2020	EPI_ISL_415743	2020-02-27	Laboratory Medicine	Department of Laboratory Medicine, Lin-Kou Chang Gung Memorial Hospital, Taoyuan, Taiwan	Kuo-Chien Tsao et al
Scotland/CVR01/2020	EPI_ISL_413221	2020-02-28	West of Scotland Specialist Virology Centre, NHSGGC	MRC-University of Glasgow Centre for Virus Research	Emma Thomson et al
Netherlands/NoordBrabant_23/2020	EPI_ISL_414532	2020-03-05	Dutch COVID-19 response team	Erasmus Medical Center	David Nieuwenhuijse et al
SouthKorea/KCDC2018/2020	EPI_ISL_427812	2020-02-19	Division of Viral Diseases, Center for Laboratory Control of Infectious Diseases, Korea Centers for Diseases Control and Prevention	Division of Viral Diseases, Center for Laboratory Control of Infectious Diseases, Korea Centers for Diseases Control and Prevention	Jeong-Min Kim et al
HongKong/VM20002907/2020	EPI_ISL_414517	2020-02-25	Hong Kong Department of Health	School of Public Health, The University of Hong Kong	Dominic N.C. Tsang et al
Gambia/GC19-026/2020	EPI_ISL_428856	2020-03-21	MRCG at LSHTM Genomics Lab	MRCG at LSHTM Genomics lab	Sesay et al et al
Gambia/GC19-015/2020	EPI_ISL_428855	2020-03-17	MRCG at LSHTM Geomics lab	MRCG at LSHTM Genomics lab	Sesay et al et al
Gambia/GC19-029/2020	EPI_ISL_428857	2020-04-20	MRCG at LSHTM Genomics lab	MRCG at LSHTM Genomics lab	Sesay et al et al
Malaysia/MKAK-CL-2020-5047/2020	EPI_ISL_416866	2020-01-24	National Public Health Laboratory	Malaysia Genome Institute	Mohd Noor Mat Isa et al
Russia/Moscow-77610/2020	EPI_ISL_428887	2020-03-22	State Research Center of Virology and Biotechnology VECTOR, Department of Collection of Microorganisms	State Research Center of Virology and Biotechnology VECTOR, Department of Collection of Microorganisms	Oleg V. Pyankov et al
Malaysia/MKAK-CL-2020-5096/2020	EPI_ISL_416885	2020-01-30	National Public Health Laboratory	Malaysia Genome Institute	Mohd Noor Mat Isa et al
Malaysia/MKAK-CL-2020-5049/2020	EPI_ISL_416884	2020-01-24	National Public Health Laboratory	Malaysia Genome Institute	Mohd Noor Mat Isa et al
Russia/Vector_84801/2020	EPI_ISL_428896	2020-03-27	State Research Center of Virology and Biotechnology VECTOR, Department of Collection of Microorganisms	State Research Center of Virology and Biotechnology VECTOR, Department of Collection of Microorganisms	Sergey A. Bodnev et al
Russia/Moscow-62505/2020	EPI_ISL_428860	2020-03-11	State Research Center of Virology and Biotechnology VECTOR, Department of Collection of Microorganisms	State Research Center of Virology and Biotechnology VECTOR, Department of Collection of Microorganisms	Oleg V. Pyankov et al
Malaysia/MKAK-CL-2020-5045/2020	EPI_ISL_416829	2020-01-24	National Public Health Laboratory	Malaysia Genome Institute	Mohd Noor Mat Isa et al
Mexico/CMX-INCMNSZ-04/2020	EPI_ISL_426364	2020-03-12	Instituto Nacional de Ciencias Medicas y Nutricion Salvador Zubiran	Instituto Nacional de Ciencias Medicas y Nutricion	Guillermo M. Ruiz-Palacios et al
Georgia/Tb-54/2020	EPI_ISL_415641	2020-02-27	R. G. Lugar Center for Public Health Research, National Center for Disease Control and Public Health (NCDC) of Georgia.	R. G. Lugar Center for Public Health Research, National Center for Disease Control and Public Health (NCDC) of Georgia.	Nato Kotaria et al
Georgia/Tb-468/2020	EPI_ISL_415643	2020-03-10	R. G. Lugar Center for Public Health Research, National Center for Disease Control and Public Health (NCDC) of Georgia.	R. G. Lugar Center for Public Health Research, National Center for Disease Control and Public Health (NCDC) of Georgia.	Nato Kotaria et al
Georgia/Tb-477/2020	EPI_ISL_415642	2020-03-10	R. G. Lugar Center for Public Health Research, National Center for Disease Control and Public Health (NCDC) of Georgia.	R. G. Lugar Center for Public Health Research, National Center for Disease Control and Public Health (NCDC) of Georgia.	Nato Kotaria et al
Georgia/Tb-82/2020	EPI_ISL_415644	2020-02-28	R. G. Lugar Center for Public Health Research, National Center for Disease Control and Public Health (NCDC) of Georgia.	R. G. Lugar Center for Public Health Research, National Center for Disease Control and Public Health (NCDC) of Georgia.	Nato Kotaria et al
Switzerland/ZH-UZH-1000477377/2020	EPI_ISL_413020	2020-02-27	Department of Internal Medicine, Triemli Hospital	Institute of Medical Virology, University of Zurich	Stefan Schmutz et al
Switzerland/ZH-UZH-1000477102/2020	EPI_ISL_413019	2020-02-26	Department of Internal Medicine, Triemli Hospital	Institute of Medical Virology, University of Zurich	Stefan Schmutz et al
Canada/ON_VIDO-01/2020	EPI_ISL_413015	2020-01-23	Public Health Ontario Laboratory	National Microbiology Laboratory	Shari Tyson et al
Switzerland/GR-HUG-2988/2020	EPI_ISL_415698	2020-02-27	University Hospitals of Geneva Laboratory of Virology	University Hospitals of Geneva Laboratory of Virology	Laubscher F. et al
Poland/PL_P2/2020	EPI_ISL_428925	2020-03-28	ViroGenetics - BSL3 Laboratory of Virology; Human Genome Variation Research Group & Genomics Centre MCB; Bioinformatics Research Group; Wojewódzka Stacja Sanitarno-Epidemiologiczna w Krakowie	ViroGenetics - BSL3 Laboratory of Virology; Human Genome Variation Research Group & Genomics Centre MCB; Bioinformatics Research Group	Wojciech Branicki et al
Poland/PL_P7/2020	EPI_ISL_428930	2020-03-29	ViroGenetics - BSL3 Laboratory of Virology; Human Genome Variation Research Group & Genomics Centre MCB; Bioinformatics Research Group; Wojewódzka Stacja Sanitarno-Epidemiologiczna w Krakowie	ViroGenetics - BSL3 Laboratory of Virology; Human Genome Variation Research Group & Genomics Centre MCB; Bioinformatics Research Group	Wojciech Branicki et al
Crimea/SRC-80603/2020	EPI_ISL_428901	2020-03-23	State Research Center of Virology and Biotechnology VECTOR, Department of Collection of Microorganisms	State Research Center of Virology and Biotechnology VECTOR, Department of Collection of Microorganisms	Sergey A. Bodnev et al
USA/WA-S97/2020	EPI_ISL_417150	2020-02-28	Washington State Department of Health	Seattle Flu Study	Chu etl al et al
Russia/StPetersburg-RII6043S/2020	EPI_ISL_430103	2020-04-14	WHO National Influenza Centre Russian Federation	WHO National Influenza Centre Russian Federation	Andrey Komissarov et al
HongKong/HKPU30_2901/2020	EPI_ISL_417188	2020-02-08	Department of Clinical Pathology, Pamela Youde Nethersole Eastern Hospital	Department of Health Technology and Informatics, Faculty of Health and Social Science, The Hong Kong Polytechnic University	Kenneth Siu-Sing LEUNG et al
Finland/14M14/2020	EPI_ISL_418403	2020-03-14	Department of Virology and Immunology, University of Helsinki and Helsinki University Hospital, Huslab Finland	Department of Virology, Faculty of Medicine, University of Helsinki, Helsinki, Finland	Teemu Smura et al
Australia/VIC13/2020	EPI_ISL_419733	2020-01-31	Victorian Infectious Diseases Reference Laboratory (VIDRL)	Victorian Infectious Diseases Reference Laboratory and Microbiological Diagnostic Unit Public Health Laboratory, Doherty Institute	Caly L. et al
Russia/StPetersburg-RII5635S/2020	EPI_ISL_430094	2020-04-14	WHO National Influenza Centre Russian Federation	WHO National Influenza Centre Russian Federation	Andrey Komissarov et al
USA/WA-S243/2020	EPI_ISL_430281	2020-02-29	Washington State Department of Health	Seattle Flu Study	Chu et al et al
DRC/431/2020	EPI_ISL_420847	2020-03-26	Viral Respiratory Lab, National Institute for Biomedical Research (INRB)	Pathogen Sequencing Lab, National Institute for Biomedical Research (INRB)	Placide Mbala-Kingebeni et al
DRC/253/2020	EPI_ISL_420838	2020-03-22	Viral Respiratory Lab, National Institute for Biomedical Research (INRB)	Pathogen Sequencing Lab, National Institute for Biomedical Research (INRB)	Placide Mbala-Kingebeni et al
DRC/521/2020	EPI_ISL_420854	2020-03-25	Viral Respiratory Lab, National Institute for Biomedical Research (INRB)	Pathogen Sequencing Lab, National Institute for Biomedical Research (INRB)	Placide Mbala-Kingebeni et al
France/IDF-0373/2020	EPI_ISL_406597	2020-01-23	Department of Infectious and Tropical Diseases, Bichat Claude Bernard Hospital, Paris	National Reference Center for Viruses of Respiratory Infections, Institut Pasteur, Paris	Mélanie Albert et al
Australia/VIC113/2020	EPI_ISL_419822	2020-03-18	Victorian Infectious Diseases Reference Laboratory (VIDRL)	Victorian Infectious Diseases Reference Laboratory and Microbiological Diagnostic Unit Public Health Laboratory, Doherty Institute	Caly L. et al
Luxembourg/LNS0000001/2020	EPI_ISL_419562	2020-02-29	Laboratoire National de Santé, Microbiology, Virology	Laboratoire National de Santé, Microbiology, Epidemiology and Microbial Genomics	Anke Wienecke-Baldacchino et al
USA/CA-CDC-2602/2020	EPI_ISL_419554	2020-02-26	California Department of Public Health	Pathogen Discovery, Respiratory Viruses Branch, Division of Viral Diseases, Centers for Disease Control and Prevention	Ying Tao et al
USA/FL_5125/2020	EPI_ISL_419559	2020-02-28	FL Bureau of Public Health Laboratories-Tampa	Pathogen Discovery, Respiratory Viruses Branch, Division of Viral Diseases, Centers for Disease Control and Prevention	Anna Uehara et al
Algeria/G0640_2265/2020	EPI_ISL_418242	2020-03-08	NIC Viral Respiratory Unit - Institut Pasteur of Algeria	National Reference Center for Viruses of Respiratory Infections, Institut Pasteur, Paris	Mélanie Albert et al
Algeria/G0638_2264/2020	EPI_ISL_418241	2020-03-02	NIC Viral Respiratory Unit - Institut Pasteur of Algeria	National Reference Center for Viruses of Respiratory Infections, Institut Pasteur, Paris	Mélanie Albert et al
Vietnam/19-01S/2020	EPI_ISL_418269	2020-01-22	Microbiology and Immunology department, Pasteur institute in Ho Chi Minh city	Microbiology and Immunology department, Pasteur institute in Ho Chi Minh city	Cao et al
Senegal/087/2020	EPI_ISL_418212	2020-03-11	Institut Pasteur Dakar	Institut Pasteur de Dakar	Ndongo Dia et al
Senegal/082/2020	EPI_ISL_418211	2020-03-11	Institut Pasteur Dakar	Institut Pasteur de Dakar	Ndongo Dia et al
France/BRE-1623/2020	EPI_ISL_418219	2020-02-26	CHU - Hôpital Cavale Blanche - Labo. de Virologie	National Reference Center for Viruses of Respiratory Infections, Institut Pasteur, Paris	Mélanie Albert et al
Senegal/003/2020	EPI_ISL_418206	2020-02-28	Institut Pasteur Dakar	Institut Pasteur de Dakar	Ndongo Dia et al
Finland/13M60/2020	EPI_ISL_418393	2020-03-13	Department of Virology and Immunology, University of Helsinki and Helsinki University Hospital, Huslab Finland	Department of Virology, Faculty of Medicine, University of Helsinki, Helsinki, Finland	Teemu Smura et al
Finland/13M19/2020	EPI_ISL_418385	2020-03-13	Department of Virology and Immunology, University of Helsinki and Helsinki University Hospital, Huslab Finland	Department of Virology, Faculty of Medicine, University of Helsinki, Helsinki, Finland	Teemu Smura et al
Luxembourg/LNS9627078/2020	EPI_ISL_419604	2020-03-15	Laboratoire National de Santé, Microbiology, Virology	Laboratoire National de Santé, Microbiology, Epidemiology and Microbial Genomics	Anke Wienecke-Baldacchino et al
Austria/CeMM0002/2020	EPI_ISL_419655	2020-02-26	Center for Virology, Medical University of Vienna	Bergthaler laboratory, CeMM Research Center for Molecular Medicine of the Austrian Academy of Sciences	Alexandra Popa et al
Iceland/239/2020	EPI_ISL_417567	2020-03-17	The National University Hospital of Iceland	deCODE genetics	Daniel F Gudbjartsson et al
USA/IL1/2020	EPI_ISL_404253	2020-01-21	IL Department of Public Health Chicago Laboratory	Pathogen Discovery, Respiratory Viruses Branch, Division of Viral Diseases, Centers for Disease Control and Prevention	Ying Tao et al
Australia/VIC1211/2020	EPI_ISL_430501	2020-04-01	Victorian Infectious Diseases Reference Laboratory (VIDRL)	Microbiological Diagnostic Unit Public Health Laboratory and Victorian Infectious Diseases Reference Laboratory, The Peter Doherty Institute for Infection and Immunity	Caly L. et al
Australia/VIC1041/2020	EPI_ISL_430536	2020-04-03	Victorian Infectious Diseases Reference Laboratory (VIDRL)	Microbiological Diagnostic Unit Public Health Laboratory and Victorian Infectious Diseases Reference Laboratory, The Peter Doherty Institute for Infection and Immunity	Caly L. et al
HongKong/HKPU36-0702/2020	EPI_ISL_418815	2020-02-09	Department of Clinical Pathology, Pamela Youde Nethersole Eastern Hospital	Department of Health Technology and Informatics, Faculty of Health and Social Science, The Hong Kong Polytechnic University	Kenneth Siu-Sing LEUNG et al
Taiwan/CGMH-CGU-08/2020	EPI_ISL_417521	2020-03-10	Laboratory Medicine	Department of Laboratory Medicine, Lin-Kou Chang Gung Memorial Hospital, Taoyuan, Taiwan	Kuo-Chien Tsao et al
Taiwan/CGMH-CGU-12/2020	EPI_ISL_417525	2020-03-14	Laboratory Medicine	Department of Laboratory Medicine, Lin-Kou Chang Gung Memorial Hospital, Taoyuan, Taiwan	Kuo-Chien Tsao et al
Germany/BY-ChVir-929/2020	EPI_ISL_406862	2020-01-28	Charité Universitätsmedizin Berlin, Institute of Virology; Institut für Mikrobiologie der Bundeswehr, Munich	Charité Universitätsmedizin Berlin, Institute of Virology	Victor M Corman et al
Shanghai/SH0043/2020	EPI_ISL_416352	2020-01-30	Shanghai Public Health Clinical Center, Shanghai Medical College, Fudan University	National Research Center for Translational Medicine (Shanghai), Ruijin Hospital affiliated to Shanghai Jiao Tong University School of Medicine & Shanghai Public Health Clinical Center	Shengyue Wang et al
Australia/VIC1315/2020	EPI_ISL_430689	2020-04-11	Victorian Infectious Diseases Reference Laboratory (VIDRL)	Microbiological Diagnostic Unit Public Health Laboratory and Victorian Infectious Diseases Reference Laboratory, The Peter Doherty Institute for Infection and Immunity	Caly L. et al
Brazil/MG-CV31/2020	EPI_ISL_429687	2020-03-17	Central Public Health Laboratory/Octávio Magalhães Institute (IOM) from the Ezequiel Dias Foundation (FUNED)	Instituto Octávio Magalhães / Fundação Ezequiel Dias (IOM/Funed)	Talita Adelino et al
Iceland/275/2020	EPI_ISL_417603	2020-03-17	The National University Hospital of Iceland	deCODE genetics	Daniel F Gudbjartsson et al
HongKong/CUHK1/2020	EPI_ISL_416314	2020-02-07	Department of Microbiology, Faculty of Medicine, The Chinese University of Hong Kong, Hong Kong SAR, China	Department of Microbiology, Faculty of Medicine, Chinese University of Hong Kong, Hong Kong SAR, China	Zigui Chen et al
Iceland/314/2020	EPI_ISL_417643	2020-03-18	The National University Hospital of Iceland	deCODE genetics	Daniel F Gudbjartsson et al
Singapore/2/2020	EPI_ISL_407987	2020-01-25	Singapore General Hospital	Programme in Emerging Infectious Diseases, Duke-NUS Medical School	Danielle E Anderson et al
Australia/VIC265/2020	EPI_ISL_419958	2020-03-22	Victorian Infectious Diseases Reference Laboratory (VIDRL)	Victorian Infectious Diseases Reference Laboratory and Microbiological Diagnostic Unit Public Health Laboratory, Doherty Institute	Caly L. et al
Denmark/ALAB-HH51/2020	EPI_ISL_429303	2020-03-16	Department of Clinical Microbiology, Copenhagen University Hospital, Hvidovre, Kettegaard Alle 30, 2650 Hvidovre.	Albertsen lab, Department of Chemistry and Bioscience, Aalborg University, Denmark	Rasmus Kirkegaard et al
Belgium/GHB-03021/2020	EPI_ISL_407976	2020-02-03	KU Leuven, Clinical and Epidemiological Virology	KU Leuven, Clinical and Epidemiological Virology	Bert Vanmechelen et al
Australia/VIC242/2020	EPI_ISL_419937	2020-03-21	Victorian Infectious Diseases Reference Laboratory (VIDRL)	Victorian Infectious Diseases Reference Laboratory and Microbiological Diagnostic Unit Public Health Laboratory, Doherty Institute	Caly L. et al
Greece/127_HPI/2020	EPI_ISL_430469	2020-02-29	Hellenic Pasteur Institute, Public Health Laboratories	Hellenic Pasteur Institute, Public Health Laboratories, Unit of Bioinformatics and Applied Genomics	Vasiliki Pogka et al
Pakistan/Gilgit1/2020	EPI_ISL_417444	2020-03-04	Department of Healthcare Biotechnology, National University of Sciences and Technology (NUST)	Department of Healthcare Biotechnology, National University of Sciences and Technology (NUST)	Javed et al
DRC/KN-0054/2020	EPI_ISL_417437	2020-03-17	Viral Respiratory Lab, National Institute for Biomedical Research (INRB)	Pathogen Sequencing Lab, National Institute for Biomedical Research (INRB)	Placide Mbala-Kingebeni et al
Australia/QLDID922/2020	EPI_ISL_418799	2020-02-28	Mater Pathology	Public Health Virology Laboratory	Bixing Huang et al
Malaysia/IMR_WC627/2020	EPI_ISL_430444	2020-02-12	Institute for Medical Research, Infectious Disease Research Centre, National Institutes of Health, Ministry of Health Malaysia	Institute for Medical Research, Infectious Disease Research Centre, National Institutes of Health, Ministry of Health Malaysia	Suppiah.J et al
Malaysia/IMR_WC085/2020	EPI_ISL_430443	2020-01-28	Institute for Medical Research, Infectious Disease Research Centre, National Institutes of Health, Ministry of Health Malaysia	Institute for Medical Research, Infectious Disease Research Centre, National Institutes of Health, Ministry of Health Malaysia	Suppiah.J et al
Norway/1379/2020	EPI_ISL_417483	2020-02-27	Oslo University Hospital, Department of Medical Microbiology	Norwegian Institute of Public Health	Kathrine Stene-Johansen et al
Norway/1380/2020	EPI_ISL_417484	2020-02-26	Oslo University Hospital, Department of Medical Microbiology	Norwegian Institute of Public Health, Department of Virology	Kathrine Stene-Johansen et al
Norway/1493/2020	EPI_ISL_417488	2020-02-29	Oslo University Hospital, Department of Medical Microbiology	Norwegian Institute of Public Health, Department of Virology	Kathrine Stene-Johansen et al
Denmark/SSI-01/2020	EPI_ISL_416142	2020-02-26	Department of Virus and Microbiological Special diagnostics, Statens Serum Institut, Copenhagen, Denmark.	Statens Serum Institute	Morten Rasmussen et al
Denmark/SSI-02/2020	EPI_ISL_416143	2020-02-28	Department of Virus and Microbiological Special diagnostics, Statens Serum Institut, Copenhagen, Denmark.	ViFU	Morten Rasmussen et al
Wuhan/WHU01/2020	EPI_ISL_406716	2020-01-02	State Key Laboratory of Virology, Wuhan University	State Key Laboratory of Virology, Wuhan University	Chen et al
Wuhan/WHU02/2020	EPI_ISL_406717	2020-01-02	State Key Laboratory of Virology, Wuhan University	State Key Laboratory of Virology, Wuhan University	Chen et al
Japan/OS-20-07-1/2020	EPI_ISL_410532	2020-01-23	Dept. of Pathology, National Institute of Infectious Diseases	Pathogen Genomics Center, National Institute of Infectious Diseases	Tsuyoshi Sekizuka et al
Japan/NA-20-05-1/2020	EPI_ISL_410531	2020-01-25	Dept. of Pathology, National Institute of Infectious Diseases	Pathogen Genomics Center, National Institute of Infectious Diseases	Tsuyoshi Sekizuka et al
Italy/LAZ-INMI1-cs/2020	EPI_ISL_410546	2020-01-29	INMI Lazzaro Spallanzani IRCCS	Laboratory of Virology, INMI Lazzaro Spallanzani IRCCS	Maria R. Capobianchi et al
Italy/LAZ-INMI1-isl/2020	EPI_ISL_410545	2020-01-29	INMI Lazzaro Spallanzani IRCCS	Laboratory of Virology, INMI Lazzaro Spallanzani IRCCS	Maria R. Capobianchi et al
Singapore/6/2020	EPI_ISL_410537	2020-02-09	Singapore General Hospital, Molecular Laboratory, Division of Pathology	Programme in Emerging Infectious Diseases, Duke-NUS Medical School	Danielle E Anderson et al
France/ARA-739/2020	EPI_ISL_410486	2020-02-08	CNR Virus des Infections Respiratoires - France SUD	CNR Virus des Infections Respiratoires - France SUD	Bal et al
Australia/VIC312/2020	EPI_ISL_420003	2020-03-23	Microbiological Diagnostic Unit Public Health Laboratory	Microbiological Diagnostic Unit Public Health Laboratory	Seemann T. et al
Cambodia/0012/2020	EPI_ISL_411902	2020-01-27	Virology Unit, Institut Pasteur du Cambodge.	Virology Unit, Institut Pasteur du Cambodge (Sequencing done by: Jessica E Manning/Jennifer A Bohl at Malaria and Vector Research Research Laboratory, National Institute of Allergy and Infectious Diseases and Vida Ahyong from Chan-Zuckerberg Biohub)	Erik A Karlsson et al
Taiwan/3/2020	EPI_ISL_411926	2020-01-24	Taiwan Centers for Disease Control	Taiwan Centers for Disease Control	Ji-Rong Yang et al
Taiwan/4/2020	EPI_ISL_411927	2020-01-28	Taiwan Centers for Disease Control	Taiwan Centers for Disease Control	Ji-Rong Yang et al
Germany/BW-ChVir-1577/2020	EPI_ISL_412912	2020-02-25	State Health Office Baden-Württemberg	Charité Universitätsmedizin Berlin, Institute of Virology	Victor M Corman et al
Mexico/CMX-InDRE-01/2020	EPI_ISL_412972	2020-02-27	Instituto Nacional de Enfermedades Respiratorias	Instituto de Diagnostico y Referencia Epidemiologicos (INDRE)	Ramirez-Gonzalez Ernesto et al
Italy/LAZ-INMI-SPL1/2020	EPI_ISL_412974	2020-01-29	Department of Infectious Diseases, Istituto Superiore di Sanità, Rome, Italy	Virology Laboratory, Scientific Department, Army Medical Center	Paola Stefanelli et al
Canada/BC_37_0-2/2020	EPI_ISL_412965	2020-02-16	BCCDC Public Health Laboratory	BCCDC Public Health Laboratory	Harrigan et al
Japan/Hu_DP_Kng_19-027/2020	EPI_ISL_412969	2020-02-10	Takayuki Hishiki Kanagawa Prefectural Institute of Public Health	Takayuki Hishiki Kanagawa Prefectural Institute of Public Health	Hishiki et al
Nepal/61/2020	EPI_ISL_410301	2020-01-13	National Influenza Centre, National Public Health Laboratory, Kathmandu, Nepal	The University of Hong Kong	Ranjit Sah et al
USA/CA-CDC-5/2020	EPI_ISL_408010	2020-01-29	California Department of Health	Pathogen Discovery, Respiratory Viruses Branch, Division of Viral Diseases, Centers for Disease Control and Prevention	Ying Tao et al
Australia/NSW05/2020	EPI_ISL_412975	2020-02-28	Centre for Infectious Diseases and Microbiology Laboratory Services	NSW Health Pathology - Institute of Clinical Pathology and Medical Research; Westmead Hospital; University of Sydney	Eden J-S et al
USA/CA-CDC-4/2020	EPI_ISL_408009	2020-01-29	California Department of Health	Pathogen Discovery, Respiratory Viruses Branch, Division of Viral Diseases, Centers for Disease Control and Prevention	Krista Queen et al
Singapore/35/2020	EPI_ISL_422428	2020-02-06	National Public Health Laboratory, National Centre for Infectious Diseases	National Public Health Laboratory, National Centre for Infectious Diseases	Mak TM et al
Kuwait/KU005/2020	EPI_ISL_422426	2020-03-16	JABER AL AHMAD AL SABAH HOSPITAL – KUWAIT CITY	Dasman Diabetes Institute	Fahd Al-Mulla et al
Kuwait/KU008/2020	EPI_ISL_422427	2020-03-16	JABER AL AHMAD AL SABAH HOSPITAL – KUWAIT CITY	Dasman Diabetes Institute	Fahd Al-Mulla et al
Kuwait/KU006/2020	EPI_ISL_422424	2020-03-15	Jaber Al Ahmad Al Sabah Hospital	Dasman diabetes Institute	Fahd Al-Mulla et al
France/IDF-0515-isl/2020	EPI_ISL_410984	2020-01-29	Department of Infectious and Tropical Diseases, Bichat Claude Bernard Hospital, Paris	National Reference Center for Viruses of Respiratory Infections, Institut Pasteur, Paris	Mélanie Albert et al
USA/WI1/2020	EPI_ISL_408670	2020-01-31	Wisconsin Department of Health Services	Pathogen Discovery, Respiratory Viruses Branch, Division of Viral Diseases, Centers for Disease Control and Prevention	Jing Zhang et al
Japan/TY-WK-521/2020	EPI_ISL_408667	2020-01-31	Dept. of Virology III, National Institute of Infectious Diseases	Pathogen Genomics Center, National Institute of Infectious Diseases	Tsuyoshi Sekizuka et al
Japan/TY-WK-501/2020	EPI_ISL_408666	2020-01-31	Dept. of Virology III, National Institute of Infectious Diseases	Pathogen Genomics Center, National Institute of Infectious Diseases	Tsuyoshi Sekizuka et al
Japan/KY-V-029/2020	EPI_ISL_408669	2020-01-29	Dept. of Virology III, National Institute of Infectious Diseases	Pathogen Genomics Center, National Institute of Infectious Diseases	Tsuyoshi Sekizuka et al
USA/CA-CDC-1/2020	EPI_ISL_406034	2020-01-23	California Department of Public Health	Pathogen Discovery, Respiratory Viruses Branch, Division of Viral Diseases, Centers for Disease Control and Prevention	Anna Uehara et al
Taiwan/2/2020	EPI_ISL_406031	2020-01-23	Centers for Disease Control, R.O.C. (Taiwan)	Centers for Disease Control, R.O.C. (Taiwan)	Ji-Rong Yang et al
Latvia/03/2020	EPI_ISL_421655	2020-03-25	E. Gulbja Laboratorija	Latvian Biomedical Research and Study Centre	Ivars Silamiķelis et al
Kuwait/KU001/2020	EPI_ISL_421652	2020-03-16	Dasman Diabetes Institute	Dasman Diabetes Institute	Fahd Al-Mulla et al
France/IDF-0515/2020	EPI_ISL_408430	2020-01-29	Department of Infectious and Tropical Diseases, Bichat Claude Bernard Hospital, Paris	National Reference Center for Viruses of Respiratory Infections, Institut Pasteur, Paris	Mélanie Albert et al
Norway/1455/2020	EPI_ISL_420135	2020-02-28	Oslo University Hospital, Department of Medical Microbiology	Norwegian Institute of Public Health, Department of Virology	Kathrine Stene-Johansen et al
Portugal/PT0059/2020	EPI_ISL_421462	2020-03-20	H Santarem	Instituto Nacional de Saude (INSA)	Guiomar et al et al
Shandong/IVDC-SD-001/2020	EPI_ISL_408482	2020-01-19	National Institute for Viral Disease Control and Prevention, China CDC	National Institute for Viral Disease Control & Prevention, CCDC	Wenjie Tan et al
Australia/QLD03/2020	EPI_ISL_410717	2020-02-05	Pathology Queensland	Public Health Virology Laboratory	Ben Huang et al
DRC/236/2020	EPI_ISL_420032	2020-03-22	Viral Respiratory Lab, National Institute for Biomedical Research (INRB)	Pathogen Sequencing Lab, National Institute for Biomedical Research (INRB)	Placide Mbala-Kingebeni et al
Japan/AI-I-004/2020	EPI_ISL_407084	2020-01-25	Department of Virology III, National Institute of Infectious Diseases	Pathogen Genomics Center, National Institute of Infectious Diseases	Tsuyoshi Sekizuka et al
England/01/2020	EPI_ISL_407071	2020-01-29	Respiratory Virus Unit, Microbiology Services Colindale, Public Health England	Respiratory Virus Unit, Microbiology Services Colindale, Public Health England	Monica Galiano et al
England/02/2020	EPI_ISL_407073	2020-01-29	Respiratory Virus Unit, Microbiology Services Colindale, Public Health England	Respiratory Virus Unit, Microbiology Services Colindale, Public Health England	Monica Galiano et al
Finland/1/2020	EPI_ISL_407079	2020-01-29	Lapland Central Hospital	Department of Virology, University of Helsinki and Helsinki University Hospital, Helsinki, Finland	Teemu Smura et al
Algeria/G0860_2262/2020	EPI_ISL_420037	2020-03-02	NIC Viral Respiratory Unit - Institut Pasteur of Algeria	National Reference Center for Viruses of Respiratory Infections, Institut Pasteur, Paris	Mélanie Albert et al
Senegal/620/2020	EPI_ISL_420078	2020-03-20	Institut Pasteur Dakar	Institut Pasteur de Dakar	Ndongo Dia et al
Senegal/600/2020	EPI_ISL_420074	2020-03-20	Institut Pasteur Dakar	Institut Pasteur de Dakar	Ndongo Dia et al
Senegal/611/2020	EPI_ISL_420076	2020-03-20	Institut Pasteur Dakar	Institut Pasteur de Dakar	Ndongo Dia et al
Senegal/306/2020	EPI_ISL_420069	2020-03-17	Institut Pasteur Dakar	Institut Pasteur de Dakar	Ndongo Dia et al
HongKong/HKPU48-0202/2020	EPI_ISL_419222	2020-02-11	Department of Pathology, Princess Margaret Hospital	Department of Health Technology and Informatics, Faculty of Health and Social Science, The Hong Kong Polytechnic University	Kenneth Siu-Sing LEUNG et al
HongKong/HKPU57-0702/2020	EPI_ISL_419227	2020-02-15	Department of Clinical Pathology, Pamela Youde Nethersole Eastern Hospital	Department of Health Technology and Informatics, Faculty of Health and Social Science, The Hong Kong Polytechnic University	Kenneth Siu-Sing LEUNG et al
Israel/ISR_JP0320/2020	EPI_ISL_419211	2020-02-23	Central Virology Laboratory	Israel Institute for Biological Research	Inbar Cohen-Gihon et al
HongKong/HKPU83-1702/2020	EPI_ISL_419247	2020-02-24	Department of Clinical Pathology, Pamela Youde Nethersole Eastern Hospital	Department of Health Technology and Informatics, Faculty of Health and Social Science, The Hong Kong Polytechnic University	Kenneth Siu-Sing LEUNG et al
HongKong/HKPU74-1302/2020	EPI_ISL_419245	2020-02-22	Department of Clinical Pathology, Pamela Youde Nethersole Eastern Hospital	Department of Health Technology and Informatics, Faculty of Health and Social Science, The Hong Kong Polytechnic University	Kenneth Siu-Sing LEUNG et al
HongKong/HKPU64-1202/2020	EPI_ISL_419232	2020-02-19	Department of Clinical Pathology, Pamela Youde Nethersole Eastern Hospital	Department of Health Technology and Informatics, Faculty of Health and Social Science, The Hong Kong Polytechnic University	Kenneth Siu-Sing LEUNG et al
Georgia/Tb-1679/2020	EPI_ISL_420144	2020-04-01	Department for Virology, Molecular Biology and Genome Research, R. G. Lugar Center for Public Health Research, National Center for Disease Control and Public Health (NCDC) of Georgia.	Department for Virology, Molecular Biology and Genome Research, R. G. Lugar Center for Public Health Research, National Center for Disease Control and Public Health (NCDC) of Georgia.	Gvantsa Chanturia et al
Norway/1917/2020	EPI_ISL_420143	2020-03-10	Unilabs Laboratory Medicine	Norwegian Institute of Public Health, Department of Virology	Kathrine Stene-Johansen et al
Georgia/Tb-1352/2020	EPI_ISL_420140	2020-03-28	Department for Virology, Molecular Biology and Genome Research, R. G. Lugar Center for Public Health Research, National Center for Disease Control and Public Health (NCDC) of Georgia.	Department for Virology, Molecular Biology and Genome Research, R. G. Lugar Center for Public Health Research, National Center for Disease Control and Public Health (NCDC) of Georgia.	Nato Kotaria et al
SouthKorea/KCDC03/2020	EPI_ISL_407193	2020-01-25	Korea Centers for Disease Control & Prevention (KCDC) Center for Laboratory Control of Infectious Diseases Division of Viral Diseases	Korea Centers for Disease Control & Prevention (KCDC) Center for Laboratory Control of Infectious Diseases Division of Viral Diseases	Jeong-Min Kim et al
Wales/PHWC-288FB/2020	EPI_ISL_432371	2020-03-31	Wales Specialist Virology Centre	Public Health Wales Microbiology Cardiff	Catherine Moore et al
England/NOTT-10F3E9/2020	EPI_ISL_433000	2020-04-02	Queens Medical Centre, Clinical Microbiology Department / DeepSeq Nottingham	COVID-19 Genomics UK (COG-UK) Consortium	Gemma Clark et al
USA/WA-S373/2020	EPI_ISL_434133	2020-03-28	Washington State Department of Health	Seattle Flu Study	Chu et al et al
Greece/36/2020	EPI_ISL_434457	2020-03-28	Laboratory of Microbiology, Medical School, National and Kapodistrian University of Athens	Laboratory of Biology, Department of Medicine, Democritus University of Thrace	Kassela K. et al
Greece/39/2020	EPI_ISL_434461	2020-03-29	Laboratory of Microbiology, Medical School, National and Kapodistrian University of Athens	Laboratory of Biology, Department of Medicine, Democritus University of Thrace	Kassela K. et al
Greece/46/2020	EPI_ISL_434463	2020-03-23	Laboratory of Microbiology, Medical School, National and Kapodistrian University of Athens	Laboratory of Biology, Department of Medicine, Democritus University of Thrace	Kassela K. et al
Greece/53/2020	EPI_ISL_434466	2020-04-04	Laboratory of Microbiology, Medical School, National and Kapodistrian University of Athens	Laboratory of Biology, Department of Medicine, Democritus University of Thrace	Kassela K. et al
Greece/139/2020	EPI_ISL_434472	2020-03-12	Laboratory of Microbiology, Medical School, National and Kapodistrian University of Athens	Laboratory of Biology, Department of Medicine, Democritus University of Thrace	Kassela K. et al
Greece/137/2020	EPI_ISL_434474	2020-03-11	Laboratory of Microbiology, Medical School, National and Kapodistrian University of Athens	Laboratory of Biology, Department of Medicine, Democritus University of Thrace	Kassela K. et al
Greece/142/2020	EPI_ISL_434478	2020-03-14	Laboratory of Microbiology, Medical School, National and Kapodistrian University of Athens	Laboratory of Biology, Department of Medicine, Democritus University of Thrace	Kassela K. et al
Greece/148/2020	EPI_ISL_434484	2020-03-09	Laboratory of Microbiology, Medical School, National and Kapodistrian University of Athens	Laboratory of Biology, Department of Medicine, Democritus University of Thrace	Kassela K. et al
USA/LA-ALSR-0066-NBG/2020	EPI_ISL_434523	2020-03-23	Robert Garry lab	Andersen lab at Scripps Research	Allison Smither et al
Philippines/PGC02/2020	EPI_ISL_434554	2020-03-26	National Institutes of Health, University of the Philippines Manila	Philippine Genome Center	Carlo M. Lapid et al
Philippines/PGC03/2020	EPI_ISL_434555	2020-03-26	National Institutes of Health, University of the Philippines Manila	Philippine Genome Center	Carlo M. Lapid et al
Philippines/PGC06/2020	EPI_ISL_434558	2020-03-28	National Institutes of Health, University of the Philippines Manila	Philippine Genome Center	Carlo M. Lapid et al
HongKong/HKU-902a/2020	EPI_ISL_434563	2020-01-23	unknown	Microbiology, The University of Hong Kong	To et al
CzechRepublic/2308/2020	EPI_ISL_434572	2020-04-14	The National Institute of Public Health Center for Epidemiology and Microbiology	The National Institute of Public Health Center for Epidemiology and Microbiology	Alexander Nagy et al
Kazakhstan/NCB-2/2020	EPI_ISL_435046	2020-03-25	Laboratory of Applied Genetics	RSE "National Center for Biotechnology"	Alexandr Shevtsov et al
India/UP-NCDC-02320/2020	EPI_ISL_435099	2020-03-29	National Centre for Disease control (NCDC), CSIR-Institute of Genomics and Integrative Biology (CSIR-IGIB)	NCDC/CSIR-IGIB	Pramod Kumar et al
UnitedArabEmirates/L0/2020	EPI_ISL_435119	2020-03-12	Mohammed Bin Rashid University of Medicine and Health Sciences	Al Jalila Children’s Hospital	Ahmad Abou Tayoun et al
UnitedArabEmirates/L068/2020	EPI_ISL_435120	2020-03-14	Mohammed Bin Rashid University of Medicine and Health Sciences	Al Jalila Genomics Center	Ahmad Abou Tayoun et al
UnitedArabEmirates/L0231/2020	EPI_ISL_435122	2020-03-14	Mohammed Bin Rashid University of Medicine and Health Sciences	Al Jalila Genomics Center	Ahmad Abou Tayoun et al
UnitedArabEmirates/L1014/2020	EPI_ISL_435127	2020-03-15	Mohammed Bin Rashid University of Medicine and Health Sciences	Al Jalila Genomics Center	Ahmad Abou Tayoun et al
UnitedArabEmirates/L1758/2020	EPI_ISL_435129	2020-03-10	Mohammed Bin Rashid University of Medicine and Health Sciences	Al Jalila Genomics Center	Ahmad Abou Tayoun et al
UnitedArabEmirates/L2409/2020	EPI_ISL_435131	2020-02-25	Mohammed Bin Rashid University of Medicine and Health Sciences	Al Jalila Genomics Center	Ahmad Abou Tayoun et al
UnitedArabEmirates/L4682/2020	EPI_ISL_435135	2020-02-25	Mohammed Bin Rashid University of Medicine and Health Sciences	Al Jalila Genomics Center	Ahmad Abou Tayoun et al
UnitedArabEmirates/L5630/2020	EPI_ISL_435137	2020-01-29	Mohammed Bin Rashid University of Medicine and Health Sciences	Al Jalila Genomics Center	Ahmad Abou Tayoun et al
UnitedArabEmirates/L6599/2020	EPI_ISL_435138	2020-02-25	Mohammed Bin Rashid University of Medicine and Health Sciences	Al Jalila Genomics Center	Ahmad Abou Tayoun et al
UnitedArabEmirates/L6627/2020	EPI_ISL_435139	2020-02-25	Mohammed Bin Rashid University of Medicine and Health Sciences	Al Jalila Genomics Center	Ahmad Abou Tayoun et al
UnitedArabEmirates/L7356/2020	EPI_ISL_435140	2020-03-12	Mohammed Bin Rashid University of Medicine and Health Sciences	Al Jalila Genomics Center	Ahmad Abou Tayoun et al
Hungary/SRC-00186/2020	EPI_ISL_435408	2020-03-22	Virological Research Group, Szentágothai Research Centre	Bioinformatics Research Group, Szentágothai Research Centre	Péter Urbán et al
Hungary/SRC-00417/2020	EPI_ISL_435409	2020-03-25	Virological Research Group, Szentágothai Research Centre	Bioinformatics Research Group, Szentágothai Research Centre	Péter Urbán et al
Hungary/MBL-464/2020	EPI_ISL_435422	2020-03-27	Virological Research Group, Szentágothai Research Centre	Bioinformatics Research Group, Szentágothai Research Centre	Péter Urbán et al
USA/CA-SCCPHD-UC101/2020	EPI_ISL_435580	2020-02-26	Santa Clara County Public Health Department	Chiu Laboratory, University of California, San Francisco	Xianding Deng et al
Brunei/2/2020	EPI_ISL_435674	2020-03-11	National Virology Reference Laboratory	National Public Health Laboratory, National Centre for Infectious Diseases	Mak Tze Minn et al
Brunei/3/2020	EPI_ISL_435675	2020-03-11	National Virology Reference Laboratory	National Public Health Laboratory, National Centre for Infectious Diseases	Mak Tze Minn et al
Brunei/4/2020	EPI_ISL_435676	2020-03-21	National Virology Reference Laboratory	National Public Health Laboratory, National Centre for Infectious Diseases	Mak Tze Minn et al
Brunei/5/2020	EPI_ISL_435677	2020-03-21	National Virology Reference Laboratory	National Public Health Laboratory, National Centre for Infectious Diseases	Mak Tze Minn et al
Singapore/88/2020	EPI_ISL_435693	2020-04-21	National Public Health Laboratory, National Centre for Infectious Diseases	National Public Health Laboratory, National Centre for Infectious Diseases	Mak Tze Minn et al
Taiwan/TSGH-23/2020	EPI_ISL_436108	2020-04-02	TSGH-CP molecular lab	TSGH-CP molecular lab	Cherng-Lih Perng et al
Philippines/PGC04/2020	EPI_ISL_434556	2020-03-26	National Institutes of Health, University of the Philippines Manila	Philippine Genome Center	Carlo M. Lapid et al
India/DL-NCDC-3279/2020	EPI_ISL_436434	2020-04-05	National Centre for Disease control (NCDC)	NCDC/CSIR-IGIB	Pramod Kumar# et al
India/DL-NCDC-3400/2020	EPI_ISL_436436	2020-04-06	National Centre for Disease control (NCDC)	NCDC/CSIR-IGIB	Pramod Kumar# et al
USA/CA-CZB-1035/2020	EPI_ISL_436676	2020-04-01	County of Santa Clara Public Health Department	Chan-Zuckerberg Biohub	CZB Cliahub Consortium et al
SouthAfrica/KRISP-04/2020	EPI_ISL_436684	2020-03-31	KRISP, KZN Research Innovation and Sequencing Platform	KRISP, KZN Research Innovation and Sequencing Platform	Giandhari J et al
Denmark/ALAB-SSI-659/2020	EPI_ISL_437026	2020-03-28	Department of Virus and Microbiological Special Diagnostics, Statens Serum Institut, Copenhagen, Denmark, Artillerivej 5, 2300 Copenahgen S	Albertsen lab, Department of Chemistry and Bioscience, Aalborg University, Denmark	Rasmus Kirkegaard et al
USA/CA-CZB-1048/2020	EPI_ISL_437048	2020-04-04	County of Santa Clara Public Health	Chan-Zuckerberg Biohub	CZB Cliahub Consortium et al
USA/MI-MDHHS-SC20068/2020	EPI_ISL_437155	2020-03-22	Michigan Department of Health and Human Services, Bureau of Laboratories	Michigan Department of Health and Human Services, Bureau of Laboratories	Blankenship HM et al
Turkey/HSGM-1049/2020	EPI_ISL_437309	2020-03-26	Ministry of Health Turkey	Ministry of Health Turkey	Fatma Bayrakdar et al
Turkey/HSGM-1458/2020	EPI_ISL_437327	2020-03-19	Ministry of Health Turkey	Ministry of Health Turkey	Fatma Bayrakdar et al
Turkey/HSGM-7668/2020	EPI_ISL_437328	2020-03-19	Ministry of Health Turkey	Ministry of Health Turkey	Fatma Bayrakdar et al
Turkey/HSGM-1452/2020	EPI_ISL_437330	2020-03-19	Ministry of Health Turkey	Ministry of Health Turkey	Fatma Bayrakdar et al
Turkey/HSGM-4698/2020	EPI_ISL_437332	2020-03-18	Ministry of Health Turkey	Ministry of Health Turkey	Fatma Bayrakdar et al
DRC/2827/2020	EPI_ISL_437348	2020-04-16	Viral Respiratory Lab, National Institute for Biomedical Research (INRB)	Pathogen Sequencing Lab, National Institute for Biomedical Research (INRB)	Placide Mbala-Kingebeni et al
Serbia/NP363-04/2020	EPI_ISL_437436	2020-04-04	Veterinary Specialized Institue Kraljevo	Veterinary Specialized Institue Kraljevo	Dejan Vidanovic. Bojana Tesovic et al
SaudiArabia/KAUST-Madinah24/2020	EPI_ISL_437483	2020-03-20	Pathogen Genomics Lab King Abdullah University of Science and Technology(KAUST)	Pathogen Genomics Lab King Abdullah University of Science and Technology(KAUST)	Sara Mfarrej et al
SaudiArabia/KAUST-Jeddah60/2020	EPI_ISL_437497	2020-03-25	Pathogen Genomics Lab King Abdullah University of Science and Technology(KAUST)	Pathogen Genomics Lab King Abdullah University of Science and Technology(KAUST)	Sara Mfarrej et al
Thailand/SI200433-NT/2020	EPI_ISL_437621	2020-01-25	unknown	Faculty of Medicine	Rodpan et al
SaudiArabia/KAUST-Madinah248/2020	EPI_ISL_437734	2020-03-31	Pathogen Genomics Lab King Abdullah University of Science and Technology(KAUST)	Pathogen Genomics Lab King Abdullah University of Science and Technology(KAUST)	Sharif Hala et al
SaudiArabia/KAUST-Madinah264/2020	EPI_ISL_437747	2020-03-30	Pathogen Genomics Lab King Abdullah University of Science and Technology(KAUST)	Pathogen Genomics Lab King Abdullah University of Science and Technology(KAUST)	Sharif Hala et al
SaudiArabia/KAUST-Madinah272/2020	EPI_ISL_437753	2020-03-30	Pathogen Genomics Lab King Abdullah University of Science and Technology(KAUST)	Pathogen Genomics Lab King Abdullah University of Science and Technology(KAUST)	Sharif Hala et al
SaudiArabia/KAUST-Jeddah66/2020	EPI_ISL_437755	2020-03-30	Pathogen Genomics Lab King Abdullah University of Science and Technology(KAUST)	Pathogen Genomics Lab King Abdullah University of Science and Technology(KAUST)	Sharif Hala et al
SaudiArabia/KAUST-Jeddah75/2020	EPI_ISL_437759	2020-03-30	Pathogen Genomics Lab King Abdullah University of Science and Technology(KAUST)	Pathogen Genomics Lab King Abdullah University of Science and Technology(KAUST)	Sharif Hala et al
Greece/209_33926/2020	EPI_ISL_437879	2020-03-14	Laboratory of Microbiology, Medical School, National and Kapodistrian University of Athens	Laboratory of Biology, Department of Medicine, Democritus University of Thrace	Kassela K. et al
Greece/212_34023/2020	EPI_ISL_437881	2020-03-14	Laboratory of Microbiology, Medical School, National and Kapodistrian University of Athens	Laboratory of Biology, Department of Medicine, Democritus University of Thrace	Kassela K. et al
Greece/218_35009/2020	EPI_ISL_437886	2020-03-17	Laboratory of Microbiology, Medical School, National and Kapodistrian University of Athens	Laboratory of Biology, Department of Medicine, Democritus University of Thrace	Kassela K. et al
Greece/153_33892/2020	EPI_ISL_437902	2020-03-14	Laboratory of Microbiology, Medical School, National and Kapodistrian University of Athens	Laboratory of Biology, Department of Medicine, Democritus University of Thrace	Kassela K. et al
Greece/52_37266/2020	EPI_ISL_437910	2020-04-01	Laboratory of Microbiology, Medical School, National and Kapodistrian University of Athens	Laboratory of Biology, Department of Medicine, Democritus University of Thrace	Kassela K. et al
Austria/CeMM0045/2020	EPI_ISL_437932	2020-02-24	Institut für Virologie am Department für Hygiene, Mikrobiologie und Public Health	Bergthaler laboratory, CeMM Research Center for Molecular Medicine of the Austrian Academy of Sciences	Alexandra Popa et al
Austria/CeMM0121/2020	EPI_ISL_437978	2020-03-11	Institut für Virologie am Department für Hygiene, Mikrobiologie und Public Health	Bergthaler laboratory, CeMM Research Center for Molecular Medicine of the Austrian Academy of Sciences	Alexandra Popa et al
Austria/CeMM0127/2020	EPI_ISL_437983	2020-03-11	Institut für Virologie am Department für Hygiene, Mikrobiologie und Public Health	Bergthaler laboratory, CeMM Research Center for Molecular Medicine of the Austrian Academy of Sciences	Alexandra Popa et al
Austria/CeMM0143/2020	EPI_ISL_437993	2020-02-27	Center for Virology, Medical University of Vienna	Bergthaler laboratory, CeMM Research Center for Molecular Medicine of the Austrian Academy of Sciences	Alexandra Popa et al
Austria/CeMM0146/2020	EPI_ISL_437994	2020-02-28	Center for Virology, Medical University of Vienna	Bergthaler laboratory, CeMM Research Center for Molecular Medicine of the Austrian Academy of Sciences	Alexandra Popa et al
Austria/CeMM0153/2020	EPI_ISL_437999	2020-03-03	Center for Virology, Medical University of Vienna	Bergthaler laboratory, CeMM Research Center for Molecular Medicine of the Austrian Academy of Sciences	Alexandra Popa et al
Austria/CeMM0243/2020	EPI_ISL_438073	2020-03-20	Center for Virology, Medical University of Vienna	Bergthaler laboratory, CeMM Research Center for Molecular Medicine of the Austrian Academy of Sciences	Alexandra Popa et al
England/CAMB-72C9C/2020	EPI_ISL_440040	2020-03-22	Department of Pathology, University of Cambridge	Wellcome Sanger Institute for the COVID-19 Genomics UK (COG-UK) consortium	Luke W Meredith et al
Iran/KHGRC-2-2162/2020	EPI_ISL_442044	2020-03-26	Kawsar Human Genetic Research Center	Kawsar Human Genetic Research Center	Mohammad Ali Khosravi et al
Iran/KHGRC-1.1-IPI-8206/2020	EPI_ISL_442523	2020-03-09	Pasteur Institute of Iran	Kawsar Human Genetic Research Company	Sirous Zeinali et al
Brunei/1/2020	EPI_ISL_443187	2020-03-11	National Virology Reference Laboratory	National Public Health Laboratory, National Centre for Infectious Diseases	Mak Tze Minn et al
Singapore/151/2020	EPI_ISL_443243	2020-03-18	National Public Health Laboratory, National Centre for Infectious Diseases	National Public Health Laboratory, National Centre for Infectious Diseases	Mak Tze Minn et al
Uruguay/Mdeo-1/2020	EPI_ISL_444493	2020-03-13	Departamento de Laboratorios de Salud Publica (DLSP, Division Epidemiologia, Ministerio de Salud Publica)	Facultad de Ciencias (Sección Genética Evolutiva, Sección Virología).	Panzera et al
Guam/GU_NHG_01/2020	EPI_ISL_444998	2020-03-26	Naval Health Research Center	Naval Medical Research Center Biological Defense Research Directorate	Logan Voegtly et al
Guam/GU_NHG_02/2020	EPI_ISL_444999	2020-03-24	Naval Health Research Center	Naval Medical Research Center Biological Defense Research Directorate	Logan Voegtly et al
Guam/GU_NHG_03/2020	EPI_ISL_445000	2020-03-20	Naval Health Research Center	Naval Medical Research Center Biological Defense Research Directorate	Logan Voegtly et al
Luxembourg/LNS0724201/2020	EPI_ISL_445054	2020-04-22	Laboratoire National de Sante, Microbiology, Virology	Laboratoire National de Sante, Microbiology, Epidemiology and Microbial Genomics	Anke Wienecke-Baldacchino et al
Luxembourg/LNS6613781/2020	EPI_ISL_445060	2020-04-21	Laboratoire National de Sante, Microbiology, Virology	Laboratoire National de Sante, Microbiology, Epidemiology and Microbial Genomics	Anke Wienecke-Baldacchino et al
Luxembourg/LNS1667297/2020	EPI_ISL_445065	2020-04-17	Laboratoire National de Sante, Microbiology, Virology	Laboratoire National de Sante, Microbiology, Epidemiology and Microbial Genomics	Anke Wienecke-Baldacchino et al
Bangladesh/DNAS-CPH-467/2020	EPI_ISL_445213	2020-04-28	DNA Solution Ltd	DNA Solution Ltd	Md. Imran Khan et al
Chile/RM-ISPCH-47/2020	EPI_ISL_445326	2020-03-21	ASISTENCIA PUBLICA DR.ALEJANDRO DEL RIO	Instituto de Salud Publica de Chile	Andrés E Castillo et al
Thailand/Bangkok-0079/2020	EPI_ISL_447020	2020-04-01	Ramathibodi Hospital	COVID-19 Network Investigations (CONI) Alliance	Elizabeth Batty et al
Thailand/Bangkok-0085/2020	EPI_ISL_447026	2020-04-03	Ramathibodi Hospital	COVID-19 Network Investigations (CONI) Alliance	Elizabeth Batty et al
Romania/279068/2020	EPI_ISL_447054	2020-04-30	Cantacuzino National Military-Medical Institute for Research and Development	Cantacuzino Institute	M.Lazar et al
Georgia/Tb-6598/2020	EPI_ISL_447055	2020-04-29	Department for Virology, Molecular Biology and Genome Research, R. G. Lugar Center for Public Health Research, National Center for Disease Control and Public Health (NCDC) of Georgia.	Department for Virology, Molecular Biology and Genome Research, R. G. Lugar Center for Public Health Research, National Center for Disease Control and Public Health (NCDC) of Georgia.	Meri Pantsulaia et al
DRC/3778/2020	EPI_ISL_447240	2020-04-24	Viral Respiratory Lab, National Institute for Biomedical Research (INRB)	Pathogen Sequencing Lab, National Institute for Biomedical Research (INRB)	Placide Mbala-Kingebeni et al
Georgia/Tb-6572/2020	EPI_ISL_447056	2020-04-29	Department for Virology, Molecular Biology and Genome Research, R. G. Lugar Center for Public Health Research, National Center for Disease Control and Public Health (NCDC) of Georgia.	Department for Virology, Molecular Biology and Genome Research, R. G. Lugar Center for Public Health Research, National Center for Disease Control and Public Health (NCDC) of Georgia.	Gvantsa Brachveli et al
Taiwan/TSGH-26/2020	EPI_ISL_447252	2020-02-25	TSGH-CP molecular lab	TSGH-CP molecular lab	Cherng-Lih Perng et al
Taiwan/TSGH-27/2020	EPI_ISL_447253	2020-03-11	TSGH-CP molecular lab	TSGH-CP molecular lab	Cherng-Lih Perng et al
Israel/990430265/2020	EPI_ISL_447258	2020-03-29	Microbiology laboratory, Assuta Ashdod University-Affiliated Hospital	Stern Lab	Stern Lab et al
Israel/701002313/2020	EPI_ISL_447310	2020-03-21	Microbiology Division, Barzilai University Medical Center	Stern Lab	Stern Lab et al
Israel/2086004/2020	EPI_ISL_447381	2020-04-01	Clinical Virology Unit, Hadassah Hebrew University Medical Center	Stern Lab	Stern Lab et al
Israel/13077564/2020	EPI_ISL_447429	2020-04-03	Clinical Microbiology Laboratory, Sheba Medical Center	Stern Lab	Stern Lab et al
India/TG-CCMB-J014/2020	EPI_ISL_447558	2020-03-30	CSIR-Centre for Cellular and Molecular Biology	CSIR-Centre for Cellular and Molecular Biology	Payel Mukherjee et al
Taiwan/TSGH-34/2020	EPI_ISL_447593	2020-04-01	TSGH-CP molecular lab	TSGH-CP molecular lab	Cherng-Lih Perng et al
Taiwan/NTU28/2020	EPI_ISL_447622	2020-04-27	Department of Laboratory Medicine, National Taiwan University Hospital	Microbial Genomics Core Lab, National Taiwan University Centers of Genomic and Precision Medicine	Shiou-Hwei Yeh et al
Greece/227_35969/2020	EPI_ISL_447644	2020-03-11	unknown	Department of Medicine	Kassela et al
Colombia/BOY-GUR-0209/2020	EPI_ISL_447740	2020-03-28	Grupo de Investigaciones Microbiológicas-UR (GIMUR), Departamento de Biología, Facultad de Ciencias Naturales, Universidad del Rosario, Bogotá, Colombia	Grupo de Investigaciones Microbiológicas-UR (GIMUR), Departamento de Biología, Facultad de Ciencias Naturales, Universidad del Rosario, Bogotá, Colombia Instituto Nacional de Salud, Bogotá, Colombia Icahn School of Medicine at Mount Sinai, New York, USA	Juan David Ramírez et al
Colombia/CUN-GUR-0459/2020	EPI_ISL_447746	2020-03-28	Grupo de Investigaciones Microbiológicas-UR (GIMUR), Departamento de Biología, Facultad de Ciencias Naturales, Universidad del Rosario, Bogotá, Colombia	Grupo de Investigaciones Microbiológicas-UR (GIMUR), Departamento de Biología, Facultad de Ciencias Naturales, Universidad del Rosario, Bogotá, Colombia Instituto Nacional de Salud, Bogotá, Colombia Icahn School of Medicine at Mount Sinai, New York, USA	Juan David Ramírez et al
Colombia/CUN-GUR-1215/2020	EPI_ISL_447754	2020-03-31	Grupo de Investigaciones Microbiológicas-UR (GIMUR), Departamento de Biología, Facultad de Ciencias Naturales, Universidad del Rosario, Bogotá, Colombia	Grupo de Investigaciones Microbiológicas-UR (GIMUR), Departamento de Biología, Facultad de Ciencias Naturales, Universidad del Rosario, Bogotá, Colombia Instituto Nacional de Salud, Bogotá, Colombia Icahn School of Medicine at Mount Sinai, New York, USA	Juan David Ramírez et al
Colombia/VAC-GVI-97321/2020	EPI_ISL_447796	2020-04-04	Instituto Nacional de Salud, Bogotá, Colombia	Grupo de Investigaciones Microbiológicas-UR (GIMUR), Departamento de Biología, Facultad de Ciencias Naturales, Universidad del Rosario, Bogotá, Colombia Instituto Nacional de Salud, Bogotá, Colombia Icahn School of Medicine at Mount Sinai, New York, USA	Juan David Ramírez et al
Thailand/Nonthaburi_59/2020	EPI_ISL_447909	2020-01-13	n/a	National Institute of Health. Department of medical Sciences, Ministry of Public Health, Thailand	Pilailuk et al
Thailand/Bangkok_323/2020	EPI_ISL_447916	2020-01-29	n/a	National Institute of Health. Department of medical Sciences, Ministry of Public Health, Thailand	Pilailuk et al
Thailand/Bangkok_580/2020	EPI_ISL_447918	2020-02-01	n/a	National Institute of Health. Department of medical Sciences, Ministry of Public Health, Thailand	Pilailuk et al
England/NORW-E753D/2020	EPI_ISL_449046	2020-05-04	Quadram Institute Bioscience	COVID-19 Genomics UK (COG-UK) Consortium	Dave J. Baker et al
Norway/2386/2020	EPI_ISL_449791	2020-04-04	Dept. of Medical Microbiology, Stavanger University Hospital, Helse Stavanger HF	Norwegian Institute of Public Health, Department of Virology	Kathrine Stene-Johansen et al
Norway/2387/2020	EPI_ISL_449792	2020-04-05	Dept. of Medical Microbiology, Stavanger University Hospital, Helse Stavanger HF	Norwegian Institute of Public Health, Department of Virology	Kathrine Stene-Johansen et al
Norway/2390/2020	EPI_ISL_449794	2020-04-02	Dept. of Medical Microbiology, Stavanger University Hospital, Helse Stavanger HF	Norwegian Institute of Public Health, Department of Virology	Kathrine Stene-Johansen et al
Jordan/SR-0333/2020	EPI_ISL_450186	2020-04-07	Biolab Diagnostic Laboratories	Andersen lab at Scripps Research	Issa Abu-Dayyeh et al
Jordan/SR-0335/2020	EPI_ISL_450187	2020-04-08	Biolab Diagnostic Laboratories	Andersen lab at Scripps Research	Issa Abu-Dayyeh et al
Jordan/SR-0336/2020	EPI_ISL_450188	2020-04-06	Biolab Diagnostic Laboratories	Andersen lab at Scripps Research	Issa Abu-Dayyeh et al
Germany/BY-ChVir-929-2/2020	EPI_ISL_450198	2020-01-28	Department of Virology	Department of Virology	Boehmer et al
Germany/BY-ChVir-1019/2020	EPI_ISL_450199	2020-01-29	Department of Virology	Department of Virology	Boehmer et al
Germany/BY-ChVir-1020/2020	EPI_ISL_450200	2020-01-28	Department of Virology	Department of Virology	Boehmer et al
Germany/BY-ChVir-1289/2020	EPI_ISL_450203	2020-02-01	Department of Virology	Department of Virology	Boehmer et al
Germany/BY-ChVir-1356/2020	EPI_ISL_450204	2020-02-03	Department of Virology	Department of Virology	Boehmer et al
Russia/StPetersburg-RII7520S/2020	EPI_ISL_450256	2020-04-20	WHO National Influenza Centre Russian Federation	WHO National Influenza Centre Russian Federation	Andrey Komissarov et al
India/TG-CCMB-J199/2020	EPI_ISL_450327	2020-04-01	CSIR-Centre for Cellular and Molecular Biology	CSIR-Centre for Cellular and Molecular Biology	Sofia Banu et al
Poland/IHG_PAS_1_77/2020	EPI_ISL_450338	2020-04-11	Institute of Human Genetics, Polish Academy of Sciences; Sanitary and Epidemiological Station in Poznań	Institute of Human Genetics, Polish Academy of Sciences	Szymon Hryhorowicz et al
HongKong/VM2003179/2020	EPI_ISL_450405	2020-03-08	unknown	School of Public Health, The University of Hong Kong	Sit et al
HongKong/HKU-911a/2020	EPI_ISL_450409	2020-01-30	unknown	Microbiology	To et al
Lebanon/S2_759/2020	EPI_ISL_450509	2020-03-15	Rafik Hariri University Hospital	Rafik Hariri University Hospital	Rita Feghali et al
Lebanon/S4_761/2020	EPI_ISL_450511	2020-03-04	Rafik Hariri University Hospital	Rafik Hariri University Hospital	Rita Feghali et al
Lebanon/S5_762/2020	EPI_ISL_450512	2020-02-27	Rafik Hariri University Hospital	Rafik Hariri University Hospital	Rita Feghali et al
Lebanon/S8_767/2020	EPI_ISL_450514	2020-03-13	Rafik Hariri University Hospital	Rafik Hariri University Hospital	Rita Feghali et al
Poland/1109500/2020	EPI_ISL_450526	2020-03-29	Hematology Laboratory, Section of Molecular Diagnostics, University Clinical Centre, Medical University of Gdansk	Department of Virology, Faculty of Medicine, University of Helsinki, Helsinki, Finland	Maciej Grzybek et al
Latvia/022/2020	EPI_ISL_450522	2020-04-28	Centrālā Laboratorija	Latvian Biomedical Research and Study Centre	Ivars Silamiķelis et al
Latvia/020/2020	EPI_ISL_450520	2020-04-28	Centrālā Laboratorija	Latvian Biomedical Research and Study Centre	Ivars Silamiķelis et al
Jamaica/JM-CDC-0078/2020	EPI_ISL_450792	2020-03-11	Jamaica Ministry of Health and Wellness	Pathogen Discovery, Respiratory Viruses Branch, Division of Viral Diseases, Centers for Disease Control and Prevention	Krista Queen et al
Jamaica/JM-CDC-0869/2020	EPI_ISL_450793	2020-03-09	Jamaica Ministry of Health and Wellness	Pathogen Discovery, Respiratory Viruses Branch, Division of Viral Diseases, Centers for Disease Control and Prevention	Yan Li et al
Jamaica/JM-CDC-5836/2020	EPI_ISL_450795	2020-03-14	Jamaica Ministry of Health and Wellness	Pathogen Discovery, Respiratory Viruses Branch, Division of Viral Diseases, Centers for Disease Control and Prevention	Yan Li et al
Jamaica/JM-CDC-6365/2020	EPI_ISL_450796	2020-03-16	Jamaica Ministry of Health and Wellness	Pathogen Discovery, Respiratory Viruses Branch, Division of Viral Diseases, Centers for Disease Control and Prevention	Yan Li et al
Jamaica/JM-CDC-6603/2020	EPI_ISL_450797	2020-03-16	Jamaica Ministry of Health and Wellness	Pathogen Discovery, Respiratory Viruses Branch, Division of Viral Diseases, Centers for Disease Control and Prevention	Yan Li et al
Bangladesh/DU-CARS-5586/2020	EPI_ISL_450841	2020-05-13	COVID-19 Laboratory	DNA Solution Ltd	Sharif Akhteruzzaman et al
Uganda/UG011/2020	EPI_ISL_451193	2020-03-30	Uganda Virus Research Institute	MRC/UVRI & LSHTM Uganda Research Unit	Dan Lule Bugembe et al
Uganda/UG012/2020	EPI_ISL_451194	2020-03-22	Uganda Virus Research Institute	MRC/UVRI & LSHTM Uganda Research Unit	Dan Lule Bugembe et al
Uganda/UG014/2020	EPI_ISL_451196	2020-03-25	Uganda Virus Research Institute	MRC/UVRI & LSHTM Uganda Research Unit	Dan Lule Bugembe et al
Italy/LAZ-INMI2-N/2020	EPI_ISL_451302	2020-01-30	Laboratory of Virology, INMI Lazzaro Spallanzani IRCCS	Laboratory of Virology, INMI Lazzaro Spallanzani IRCCS	Cesare E.M. Gruber et al
Italy/LOM-INMI-5314-B/2020	EPI_ISL_451306	2020-02-21	Molecular Virology Unit, Fondazione IRCCS Policlinico San Matteo , Pavia	Laboratory of Virology, INMI Lazzaro Spallanzani IRCCS	Antonio Piralla et al
Australia/NSW354/2020	EPI_ISL_451615	2020-04-17	Pathology West - NSW Health Pathology	NSW Health Pathology - Institute of Clinical Pathology and Medical Research; Westmead Hospital; University of Sydney	CIDM-PH et al. et al
Poland/Sla1/2020	EPI_ISL_451655	2020-05-05	State Sanitary Inspectorate	Laboratory of Recombinant Vaccines	Lukasz Rabalski et al
Poland/Sla10/2020	EPI_ISL_451664	2020-05-05	State Sanitary Inspectorate	Laboratory of Recombinant Vaccines	Lukasz Rabalski et al
Switzerland/TI-ETHZ-110479/2020	EPI_ISL_451891	2020-04-06	Viollier AG	Department of Biosystems Science and Engineering, ETH Zürich	Christian Beisel et al
Pakistan/KHI1/2020	EPI_ISL_451958	2020-03-16	Jamil-ur-Rahman Center for Genome Research, Dr. Panjwani Center for Molecular Medicine and Drug Research, International Center for Chemical and Biological Sciences, University of Karachi	Jamil-ur-Rahman Center for Genome Research, Dr. Panjwani Center for Molecular Medicine and Drug Research, International Center for Chemical and Biological Sciences, University of Karachi	Shakeel et al
Poland/PL_P12/2020	EPI_ISL_451973	2020-03-31	1. ViroGenetics - BSL3 Laboratory of Virology, Małopolska Centre of Biotechnology, Jagiellonian University; 2. II Department of Internal Medicine, Faculty of Medicine, Jagiellonian University Medical College; 3. DIAGNOSTYKA Ltd.	1. ViroGenetics - BSL3 Laboratory of Virology, Małopolska Centre of Biotechnology, Jagiellonian University; 2. II Department of Internal Medicine, Faculty of Medicine, Jagiellonian University Medical College.	Marek Sanak et al
Poland/PL_P17/2020	EPI_ISL_451978	2020-04-01	1. ViroGenetics - BSL3 Laboratory of Virology, Małopolska Centre of Biotechnology, Jagiellonian University; 2. II Department of Internal Medicine, Faculty of Medicine, Jagiellonian University Medical College; 3. DIAGNOSTYKA Ltd.	1. ViroGenetics - BSL3 Laboratory of Virology, Małopolska Centre of Biotechnology, Jagiellonian University; 2. II Department of Internal Medicine, Faculty of Medicine, Jagiellonian University Medical College.	Marek Sanak et al
Poland/PL_P23/2020	EPI_ISL_451984	2020-03-29	1. ViroGenetics - BSL3 Laboratory of Virology, Małopolska Centre of Biotechnology, Jagiellonian University; 2. II Department of Internal Medicine, Faculty of Medicine, Jagiellonian University Medical College; 3. DIAGNOSTYKA Ltd.	1. ViroGenetics - BSL3 Laboratory of Virology, Małopolska Centre of Biotechnology, Jagiellonian University; 2. II Department of Internal Medicine, Faculty of Medicine, Jagiellonian University Medical College.	Marek Sanak et al
Denmark/ALAB-HH-144/2020	EPI_ISL_452023	2020-03-11	Department of Clinical Microbiology, Copenhagen University Hospital, Hvidovre, Kettegaard Alle 30, 2650 Hvidovre.	Albertsen lab, Department of Chemistry and Bioscience, Aalborg University, Denmark	Rasmus Kirkegaard et al
Denmark/ALAB-HH-99/2020	EPI_ISL_452100	2020-03-07	Department of Clinical Microbiology, Copenhagen University Hospital, Hvidovre, Kettegaard Alle 30, 2650 Hvidovre.	Albertsen lab, Department of Chemistry and Bioscience, Aalborg University, Denmark	Rasmus Kirkegaard et al
Germany/BY-MVP-0098/2020	EPI_ISL_452104	2020-04-04	Max von Pettenkofer Institute, Virology, National Reference Center for Retroviruses, LMU München	Laboratory for Functional Genome Analysis, Dept. Genomics, Gene Center of the LMU Munich	Max Muenchhoff et al
Mexico/CMX-InDRE-07/2020	EPI_ISL_452139	2020-02-28	Instituto de Diagnostico y Referencia Epidemiologicos (INDRE)	Instituto de diagnóstico y Referencia Epidemiologicos (INDRE)	Ramirez-Gonzalez Ernesto et al
Taiwan/CGMH-CGU-27/2020	EPI_ISL_452179	2020-04-19	Laboratory Medicine	Department of Laboratory Medicine, Lin-Kou Chang Gung Memorial Hospital, Taoyuan, Taiwan	Kuo-Chien Tsao et al
Taiwan/CGMH-CGU-26/2020	EPI_ISL_452178	2020-04-19	Laboratory Medicine	Department of Laboratory Medicine, Lin-Kou Chang Gung Memorial Hospital, Taoyuan, Taiwan	Kuo-Chien Tsao et al
India/MH-NIV-11683/2020	EPI_ISL_452196	2020-04-19	NIV Influenza	NIV Influenza	Potdar V et al
Beijing/DT-travelES04/2020	EPI_ISL_452346	2020-03-19	Laboratory of Infectious Diseases Center of Beijing Ditan Hospital	Laboratory of Infectious Diseases Center of Beijing Ditan Hospital	Siyuan Yang et al
Spain/PV-IBV-000835/2020	EPI_ISL_452707	2020-03-10	Hospital Universitario Araba. Vitoria-Gasteiz,	SeqCOVID-SPAIN consortium/IBV(CSIC)	Silvia Hernáez Crespo et al
Spain/PV-IBV-000830/2020	EPI_ISL_452708	2020-03-10	Hospital Universitario Araba. Vitoria-Gasteiz,	SeqCOVID-SPAIN consortium/IBV(CSIC)	Silvia Hernáez Crespo et al
Spain/PV-IBV-000692/2020	EPI_ISL_452772	2020-02-29	Hospital Universitario Araba. Vitoria-Gasteiz,	SeqCOVID-SPAIN consortium/IBV(CSIC)	Silvia Hernáez Crespo et al
Portugal/PT0177/2020	EPI_ISL_453893	2020-03-28	unknown	Instituto Nacional de Saude (INSA)	Borges et al et al
Portugal/PT0262/2020	EPI_ISL_453976	2020-04-03	unknown	Instituto Nacional de Saude (INSA)	Borges et al et al
Portugal/PT0575/2020	EPI_ISL_454298	2020-04-11	unknown	Instituto Nacional de Saude (INSA)	Borges et al et al
Sweden/20-08116/2020	EPI_ISL_454487	2020-03-09	Karolinska Universitetslaboratoriet	The Public Health Agency of Sweden	Anna-Malin Linde et al
Kazakhstan/16173/2020	EPI_ISL_454497	2020-05-14	RSE "National Center for Biotechnology"	RSE "National Center for Biotechnology"	Alexandr Shevtsov et al
Kazakhstan/26549/2020	EPI_ISL_454513	2020-04-26	RSE "National Center for Biotechnology"	RSE "National Center for Biotechnology"	Alexandr Shevtsov et al
India/MH-NIV-1804/2020	EPI_ISL_454526	2020-03-13	NIV Influenza	NIV Influenza	Potdar V et al
Kazakhstan/7263/2020	EPI_ISL_454571	2020-03-25	National Center of Expertise	National Center for Expertise, National Center for Biotechnology, Kazakhstan	Abdaliyev Askar et al
Croatia/592_Osijek/2020	EPI_ISL_454578	2020-03-13	University Hospital for Infectious Diseases "Dr. Fran Mihaljević", Research Unit	University of Zagreb, Centre for research and knowledge transfer in biotechnology	Ivan-Christian Kurolt et al
Croatia/OY-S1new/2020	EPI_ISL_454574	2020-04-09	nstitute for Public Health	Laboratory for advanced genomics	Filip Rokić et al
Kazakhstan/7341/2020	EPI_ISL_454572	2020-03-25	National Center of Expertise	National Center for Expertise, Kazakhstan National Center for Biotechnology, Kazakhstan	Abdaliyev Askar et al
Kazakhstan/38716/2020	EPI_ISL_454575	2020-05-09	Laboratory of virology, National Center of Expertise	Laboratory of molecular-genetic research, National Center for Expertise, Kazakhstan National Center for Biotechnology, Kazakhstan	Abdaliyev Askar et al
Kazakhstan/17920/2020	EPI_ISL_454577	2020-04-15	Laboratory of virology, National Center of Expertise	Laboratory of molecular-genetic research, National Center of Expertise, Kazakhstan National Center for Biotechnology, Kazakhstan	Abdaliyev Askar et al
Kazakhstan/26827/2020	EPI_ISL_454516	2020-04-26	RSE "National Center for Biotechnology"	RSE "National Center for Biotechnology"	Alexandr Shevtsov et al
Croatia/1761_Dubrovnik/2020	EPI_ISL_454588	2020-03-20	University Hospital for Infectious Diseases "Dr. Fran Mihaljević", Research Unit	University of Zagreb, Centre for research and knowledge transfer in biotechnology	Ivan-Christian Kurolt et al
Kazakhstan/22001/2020	EPI_ISL_454582	2020-04-23	Laboratory of virology, National Center of Expertise	Laboratory of molecular-genetic research, National Center of Expertise, Kazakhstan National Center for Biotechnology, Kazakhstan	Abdaliyev Askar et al
Kazakhstan/26568/2020	EPI_ISL_454601	2020-04-26	Laboratory of virology, National Center of Expertise	Laboratory of molecular-genetic research, National Center of Expertise, Kazakhstan National Center for Biotechnology, Kazakhstan	Abdaliyev Askar et al
Kazakhstan/26584/2020	EPI_ISL_454598	2020-04-26	Laboratory of virology, National Center of Expertise	Laboratory of molecular-genetic research, National Center of Expertise, Kazakhstan National Center for Biotechnology, Kazakhstan	Abdaliyev Askar et al
Kazakhstan/26545/2020	EPI_ISL_454591	2020-04-26	Laboratory of virology, National Center of Expertise	Laboratory of molecular-genetic research, National Center of Expertise, Kazakhstan National Center for Biotechnology, Kazakhstan	Abdaliyev Askar et al
Kazakhstan/33496/2020	EPI_ISL_454585	2020-05-04	Laboratory of virology, National Center of Expertise	Laboratory of molecular-genetic research, National Center for Expertise, Kazakhstan National Center for Biotechnology, Kazakhstan	Abdaliyev Askar et al
Croatia/14412_Koprivnica/2020	EPI_ISL_454602	2020-04-21	Croatian Institute of Public Health	University of Zagreb, Centre for research and knowledge transfer in biotechnology	Irena Tabain et al
Netherlands/ZuidHolland_10004/2020	EPI_ISL_454753	2020-02-28	Dutch COVID-19 response team	National Institute for Public Health and the Environment (RIVM)	Adam Meijer et al
Netherlands/ZuidHolland_10005/2020	EPI_ISL_454754	2020-02-28	Dutch COVID-19 response team	National Institute for Public Health and the Environment (RIVM)	Adam Meijer et al
Croatia/361_Pula/2020	EPI_ISL_454595	2020-03-09	University Hospital for Infectious Diseases "Dr. Fran Mihaljević", Research Unit	University of Zagreb, Centre for research and knowledge transfer in biotechnology	Ivan-Christian Kurolt et al
Wuhan/HB-WH4-206/2020	EPI_ISL_454956	2020-03-27	Wuhan Chain Medical Labs (CMLabs)	State Key Laboratory of Biotherapy of Sichuan University	Baowen Du et al
Wuhan/HB-WH4-214/2020	EPI_ISL_454963	2020-03-20	Wuhan Chain Medical Labs (CMLabs)	State Key Laboratory of Biotherapy of Sichuan University	Baowen Du et al
Wuhan/HB-WHCM2-272/2020	EPI_ISL_455007	2020-02-26	Wuhan Chain Medical Labs (CMLabs)	State Key Laboratory of Biotherapy of Sichuan University	Baowen Du et al
India/GJ-GBRC80/2020	EPI_ISL_455015	2020-04-28	Pandit Deendayal Upadhyay Government Medical College, Rajkot	Gujarat Biotechnology Research Centre	Snehal Bagatharia et al
Australia/NSW529/2020	EPI_ISL_455068	2020-05-05	Childrens Hospital Westmead	NSW Health Pathology - Institute of Clinical Pathology and Medical Research; Westmead Hospital; University of Sydney	CIDM-PH et al. et al
Australia/NSW530/2020	EPI_ISL_455069	2020-05-07	Pathology West - NSW Health Pathology	NSW Health Pathology - Institute of Clinical Pathology and Medical Research; Westmead Hospital; University of Sydney	CIDM-PH et al. et al
Australia/NSW556/2020	EPI_ISL_455095	2020-04-14	Pathology West - NSW Health Pathology	NSW Health Pathology - Institute of Clinical Pathology and Medical Research; Westmead Hospital; University of Sydney	CIDM-PH et al. et al
Netherlands/NA_372/2020	EPI_ISL_455175	2020-04-08	Dutch COVID-19 response team	Erasmus Medical Center	Bas Oude Munnink et al
Netherlands/NA_373/2020	EPI_ISL_455176	2020-04-08	Dutch COVID-19 response team	Erasmus Medical Center	Bas Oude Munnink et al
Wuhan/HB-WH3-184/2020	EPI_ISL_455380	2020-03-12	Wuhan Chain Medical Labs (CMLabs)	State Key Laboratory of Biotherapy of Sichuan University	Baowen Du et al
Wuhan/HB-WH5-234/2020	EPI_ISL_455393	2020-03-18	Wuhan Chain Medical Labs (CMLabs)	State Key Laboratory of Biotherapy of Sichuan University	Baowen Du et al
Wuhan/HB-WHCM-119/2020	EPI_ISL_455407	2020-03-02	Wuhan Chain Medical Labs (CMLabs)	State Key Laboratory of Biotherapy of Sichuan University	Baowen Du et al
Nigeria/OS016-CV3/2020	EPI_ISL_455413	2020-03-27	Nigeria Centre for Disease Control (NCDC)	African Centre of Excellence for Genomics of Infectious Diseases (ACEGID), Redeemer's University, Ede, Osun State, Nigeria	Oluniyi P.E. et al
Nigeria/OS075-CV12/2020	EPI_ISL_455423	2020-03-29	Nigeria Centre for Disease Control (NCDC)	African Centre of Excellence for Genomics of Infectious Diseases (ACEGID), Redeemer's University, Ede, Osun State, Nigeria	Oluniyi P.E. et al
Nigeria/OS122-CV18/2020	EPI_ISL_455426	2020-03-29	Nigeria Centre for Disease Control	African Centre of Excellence for Genomics of Infectious Diseases (ACEGID), Redeemer's University, Ede, Osun State, Nigeria	Oluniyi P.E. et al
Bangladesh/BCSIR-NILMRC-007/2020	EPI_ISL_455420	2020-05-21	National Institute of Laboratory Medicine and Referral Center	Genomic Research Lab, BCSIR	Abu Sayeed Mohammad Mahmud et al
Nigeria/OS060-CV9/2020	EPI_ISL_455419	2020-03-29	Nigeria Centre for Disease Control (NCDC)	African Centre of Excellence for Genomics of Infectious Diseases (ACEGID), Redeemer's University, Ede, Osun State, Nigeria	Oluniyi P.E. et al
Nigeria/OY008-CV29/2020	EPI_ISL_455429	2020-03-27	Nigeria Centre for Disease Control (NCDC)	African Centre of Excellence for Genomics of Infectious Diseases (ACEGID), Redeemer's University, Ede, Osun State, Nigeria	Oluniyi P.E. et al
Mexico/GRO-InDRE-10/2020	EPI_ISL_455434	2020-03-13	Instituto de Diagnostico y Referencia Epidemiologicos (INDRE)	Instituto de Diagnostico y Referencia Epidemiologicos (INDRE)	Taboada Ramírez Blanca. Ramirez-Gonzalez Ernesto et al
Mexico/ROO-InDRE-14/2020	EPI_ISL_455438	2020-03-14	Instituto de Diagnostico y Referencia Epidemiologicos (INDRE)	Instituto de Diagnostico y Referencia Epidemiologicos (INDRE)	Araiza-Rodriguez Adnan et al
Romania/284213/2020	EPI_ISL_455468	2020-05-13	Laboratory for Respiratory Viruses, Cantacuzino National Military-Medical Institute for Research and Development	Cantacuzino Institute	M.Lazar et al
Romania/284783/2020	EPI_ISL_455474	2020-05-14	Laboratory for Respiratory Viruses, Cantacuzino National Military-Medical Institute for Research and Development	Cantacuzino Institute	M.Lazar et al
Romania/284371/2020	EPI_ISL_455477	2020-05-13	Laboratory for Respiratory Viruses, Cantacuzino National Military-Medical Institute for Research and Development	Cantacuzino Institute	M.Lazar et al
SouthAfrica/KRISP-105/2020	EPI_ISL_455635	2020-05-05	KRISP, KZN Research Innovation and Sequencing Platform	KRISP, KZN Research Innovation and Sequencing Platform	Giandhari J et al
SouthAfrica/KRISP-106/2020	EPI_ISL_455636	2020-03-31	KRISP, KZN Research Innovation and Sequencing Platform	KRISP, KZN Research Innovation and Sequencing Platform	Giandhari J et al
India/WB-S17/2020	EPI_ISL_455647	2020-04-19	ICMR-National Institute of Cholera and Enteric Diseases	National Institute of Biomedical Genomics	Arindam Maitra et al
Vietnam/VNHN_1098/2020	EPI_ISL_455694	2020-03-18	National Hospital of Tropical Diseases	Oxford University Clinical Research Unit, Hanoi, Vietnam	Nguyen Thi Tam et al
Vietnam/VNHN_3096/2020	EPI_ISL_455702	2020-03-27	National Hospital of Tropical Diseases	Oxford University Clinical Research Unit, Hanoi, Vietnam	Nguyen Thi Tam et al
Vietnam/VNHN_4189/2020	EPI_ISL_455707	2020-04-02	National Hospital of Tropical Diseases	Oxford University Clinical Research Unit, Hanoi, Vietnam	Nguyen Thi Tam et al
Vietnam/VNHN_4851/2020	EPI_ISL_455709	2020-04-09	National Hospital of Tropical Diseases	Oxford University Clinical Research Unit, Hanoi, Vietnam	Nguyen Thi Tam et al
Vietnam/VNHN_4868/2020	EPI_ISL_455710	2020-04-09	National Hospital of Tropical Diseases	Oxford University Clinical Research Unit, Hanoi, Vietnam	Nguyen Thi Tam et al
Vietnam/VNHN_301/2020	EPI_ISL_455714	2020-03-09	National Hospital of Tropical Diseases	Oxford University Clinical Research Unit, Hanoi, Vietnam	Nguyen Thi Tam et al
Vietnam/VNHN_4958/2020	EPI_ISL_455718	2020-04-10	National Hospital of Tropical Diseases	Oxford University Clinical Research Unit, Hanoi, Vietnam	Nguyen Thi Tam et al
Malaysia/IMR_WC119/2020	EPI_ISL_455790	2020-01-30	Institute for Medical Research, Infectious Disease Research Centre, National Institutes of Health, Ministry of Health Malaysia	Malaysia Genome Institute	Mohd Noor Mat Isa et al
Malaysia/IMR_WC413/2020	EPI_ISL_455791	2020-02-08	Institute for Medical Research, Infectious Disease Research Centre, National Institutes of Health, Ministry of Health Malaysia	Malaysia Genome Institute	Mohd Noor Mat Isa et al
Malaysia/IMR_WC458/2020	EPI_ISL_455792	2020-02-09	Institute for Medical Research, Infectious Disease Research Centre, National Institutes of Health, Ministry of Health Malaysia	Malaysia Genome Institute	Mohd Noor Mat Isa et al
Malaysia/IMR_WC1114/2020	EPI_ISL_455793	2020-02-29	Institute for Medical Research, Infectious Disease Research Centre, National Institutes of Health, Ministry of Health Malaysia	Malaysia Genome Institute	Mohd Noor Mat Isa et al
Belgium/ULG-10178/2020	EPI_ISL_455966	2020-05-09	Department of Clinical Microbiology	GIGA Medical Genomics	Keith Durkin et al
Colombia/ANT-INS-82457/2020	EPI_ISL_456146	2020-03-20	Instituto Nacional de Salud - Unidad de Secuenciación y Análisis Genómico	Instituto Nacional de Salud, Universidad Cooperativa de Colombia, Instituto Alexander von Humboldt, Imperial College-London, London School of Hygiene & Tropical Medicine	Katherine Laiton-Donato et al
Colombia/VAC-INS-96183/2020	EPI_ISL_456147	2020-04-01	Instituto Nacional de Salud - Unidad de Secuenciación y Análisis Genómico	Instituto Nacional de Salud, Universidad Cooperativa de Colombia, Instituto Alexander von Humboldt, Imperial College-London, London School of Hygiene & Tropical Medicine	Katherine Laiton-Donato et al
Colombia/NAR-INS-103303/2020	EPI_ISL_456154	2020-04-26	Instituto Nacional de Salud - Unidad de Secuenciación y Análisis Genómico	Instituto Nacional de Salud, Universidad Cooperativa de Colombia, Instituto Alexander von Humboldt, Imperial College-London, London School of Hygiene & Tropical Medicine	Katherine Laiton-Donato et al
NewZealand/20VR0933/2020	EPI_ISL_456171	2020-03-19	PathLab Bay of Plenty	Institute of Environmental Science and Research (ESR)	Matt Storey et al
NewZealand/20VR1784/2020	EPI_ISL_456253	2020-03-26	Southern Community Labs Dunedin	Institute of Environmental Science and Research (ESR)	Matt Storey et al
NewZealand/20VR1797/2020	EPI_ISL_456256	2020-03-23	Middlemore Hospital	Institute of Environmental Science and Research (ESR)	Matt Storey et al
NewZealand/20VR1908/2020	EPI_ISL_456304	2020-04-01	Southern Community Labs Dunedin	Institute of Environmental Science and Research (ESR)	Matt Storey et al
NewZealand/20VR1941/2020	EPI_ISL_456317	2020-04-04	Southern Community Labs Dunedin	Institute of Environmental Science and Research (ESR)	Matt Storey et al
NewZealand/20VR1995/2020	EPI_ISL_456325	2020-04-01	Wellington SCL	Institute of Environmental Science and Research (ESR)	Matt Storey et al
NewZealand/20VR1997/2020	EPI_ISL_456326	2020-04-01	Wellington SCL	Institute of Environmental Science and Research (ESR)	Matt Storey et al
NewZealand/20VR2055/2020	EPI_ISL_456350	2020-04-03	Canterbury Health Laboratories	Institute of Environmental Science and Research (ESR)	Matt Storey et al
NewZealand/20VR2078/2020	EPI_ISL_456365	2020-04-09	Canterbury Health Laboratories	Institute of Environmental Science and Research (ESR)	Matt Storey et al
NewZealand/20VR2541/2020	EPI_ISL_456384	2020-04-15	LabPLUS	Institute of Environmental Science and Research (ESR)	Matt Storey et al
NewZealand/20VR2659/2020	EPI_ISL_456388	2020-04-25	LabPLUS	Institute of Environmental Science and Research (ESR)	Matt Storey et al
NewZealand/20VR3064/2020	EPI_ISL_456403	2020-04-28	Middlemore Hospital	Institute of Environmental Science and Research (ESR)	Matt Storey et al
Australia/VIC1364/2020	EPI_ISL_456421	2020-04-11	Victorian Infectious Diseases Reference Laboratory (VIDRL)	Microbiological Diagnostic Unit Public Health Laboratory and Victorian Infectious Diseases Reference Laboratory, Doherty Institute	Caly L. et al
Australia/VIC1360/2020	EPI_ISL_456427	2020-04-07	Victorian Infectious Diseases Reference Laboratory (VIDRL)	Microbiological Diagnostic Unit Public Health Laboratory and Victorian Infectious Diseases Reference Laboratory, Doherty Institute	Caly L. et al
Australia/VIC1623/2020	EPI_ISL_456530	2020-05-13	Victorian Infectious Diseases Reference Laboratory (VIDRL)	Microbiological Diagnostic Unit Public Health Laboratory and Victorian Infectious Diseases Reference Laboratory, Doherty Institute	Caly L. et al
Australia/VIC1634/2020	EPI_ISL_456539	2020-05-03	Victorian Infectious Diseases Reference Laboratory (VIDRL)	Microbiological Diagnostic Unit Public Health Laboratory and Victorian Infectious Diseases Reference Laboratory, Doherty Institute	Caly L. et al
Australia/VIC1639/2020	EPI_ISL_456542	2020-05-02	Victorian Infectious Diseases Reference Laboratory (VIDRL)	Microbiological Diagnostic Unit Public Health Laboratory and Victorian Infectious Diseases Reference Laboratory, Doherty Institute	Caly L. et al
Australia/VIC1674/2020	EPI_ISL_456573	2020-05-12	Victorian Infectious Diseases Reference Laboratory (VIDRL)	Microbiological Diagnostic Unit Public Health Laboratory and Victorian Infectious Diseases Reference Laboratory, Doherty Institute	Caly L. et al
Australia/VIC1679/2020	EPI_ISL_456581	2020-05-16	Victorian Infectious Diseases Reference Laboratory (VIDRL)	Microbiological Diagnostic Unit Public Health Laboratory and Victorian Infectious Diseases Reference Laboratory, Doherty Institute	Caly L. et al
Timor-Leste/TL05/2020	EPI_ISL_456597	2020-04-11	National Health Laboratory, Timor-Leste	Microbiological Diagnostic Unit Public Health Laboratory, The Peter Doherty Institute for Infection and Immunity	Soares da Silva et al
Timor-Leste/TL25/2020	EPI_ISL_456600	2020-03-30	National Health Laboratory, Timor-Leste	Microbiological Diagnostic Unit Public Health Laboratory, The Peter Doherty Institute for Infection and Immunity	Soares da Silva et al
Timor-Leste/TL07/2020	EPI_ISL_456606	2020-04-11	National Health Laboratory, Timor-Leste	Microbiological Diagnostic Unit Public Health Laboratory, The Peter Doherty Institute for Infection and Immunity	Soares da Silva et al
Timor-Leste/TL23/2020	EPI_ISL_456611	2020-04-18	National Health Laboratory, Timor-Leste	Microbiological Diagnostic Unit Public Health Laboratory, The Peter Doherty Institute for Infection and Immunity	Soares da Silva et al
Australia/VIC1712/2020	EPI_ISL_456617	2020-05-19	Victorian Infectious Diseases Reference Laboratory (VIDRL)	Microbiological Diagnostic Unit Public Health Laboratory and Victorian Infectious Diseases Reference Laboratory, Doherty Institute	Caly L. et al
Oman/RESP-20-797/2020	EPI_ISL_457701	2020-02-23	Oman-NIC	Oman-NIC	Samira Al-Maruqi et al
Oman/RESP-20-837/2020	EPI_ISL_457704	2020-02-24	Oman-NIC	Oman-NIC	Samira Al-Maruqi et al
Taiwan/TSGH-37/2020	EPI_ISL_457733	2020-02-08	TSGH-CP molecular lab	TSGH-CP molecular lab	Cherng-Lih Perng et al
Taiwan/TSGH-36/2020	EPI_ISL_457730	2020-02-06	TSGH-CP molecular lab	TSGH-CP molecular lab	Cherng-Lih Perng et al
Oman/RESP-20-3080/2020	EPI_ISL_457979	2020-03-18	Oman-NIC	Oman-NIC	Samira Al-Maruqi et al
Oman/RESP-20-3343/2020	EPI_ISL_457985	2020-03-18	Oman-NIC	Oman-NIC	Samira Al-Maruqi et al
Oman/RESP-20-4028/2020	EPI_ISL_457987	2020-03-20	Oman-NIC	Oman-NIC	Samira Al-Maruqi et al
Oman/RESP-20-4736/2020	EPI_ISL_457991	2020-03-22	Oman-NIC	Oman-NIC	Samira Al-Maruqi et al
Oman/RESP-20-6417/2020	EPI_ISL_457996	2020-03-29	Oman-NIC	Oman-NIC	Samira Al-Maruqi et al
India/TG-CCMB-K272/2020	EPI_ISL_458070	2020-04-12	CSIR-Centre for Cellular and Molecular Biology	CSIR-Centre for Cellular and Molecular Biology	Sakshi Shambhavi et al
Oman/205027285/2020	EPI_ISL_458122	2020-04-07	Oman National Influenza Centre	Department of Microbiology and Immunology-SQUH	Fahad Zadjali et al
Brazil/AP-IEC164082/2020	EPI_ISL_458143	2020-04-15	﻿Evandro Chagas Institute	﻿Evandro Chagas Institute	Santos et al
Morocco/15N/2020	EPI_ISL_458150	2020-05-15	ANOUAL	ANOUAL	Jouali Farah et al
Tunisia/MHT_2/2020	EPI_ISL_458286	2020-03-24	unknown	Bundeswehr Institute of Microbiology	Handrick et al
England/BRIS-12AF4E/2020	EPI_ISL_458486	2020-04-30	PHE South West Regional Laboratory, National Infection Service	Wellcome Sanger Institute for the COVID-19 Genomics UK (COG-UK) consortium	Stephanie Hutchings et al
Luxembourg/LNS3923316/2020	EPI_ISL_459898	2020-05-13	Laboratoire National de Sante, Microbiology, Virology	Laboratoire National de Sante, Microbiology, Epidemiology and Microbial Genomics	Anke Wienecke-Baldacchino et al
Luxembourg/LNS5507695/2020	EPI_ISL_459899	2020-05-15	Laboratoire National de Sante, Microbiology, Virology	Laboratoire National de Sante, Microbiology, Epidemiology and Microbial Genomics	Anke Wienecke-Baldacchino et al
India/DL-MaxCov0047-CSIR-IGIB/2020	EPI_ISL_459949	2020-04-27	Devki Devi Foundation, a unit of Max Healthcare	CSIR-IGIB/Max	Rajesh Pandey# et al
Malaysia/IMR_WC2423/2020	EPI_ISL_459953	2020-03-16	Institute for Medical Research, Infectious Disease Research Centre, National Institutes of Health, Ministry of Health Malaysia	Institute for Medical Research Infectious Disease Research Centre, National Institutes of Health, Ministry of Health Malaysia	Suppiah J et al
Morocco/6890/2020	EPI_ISL_459968	2020-03-17	Institut Pasteur du Maroc	Institut Pasteur du Maroc	Marion Barbet et al
Morocco/6894/2020	EPI_ISL_459972	2020-03-20	Institut Pasteur du Maroc	Institut Pasteur du Maroc	Marion Barbet et al
Morocco/6895/2020	EPI_ISL_459973	2020-03-20	Institut Pasteur du Maroc	Institut Pasteur du Maroc	Marion Barbet et al
Morocco/6899/2020	EPI_ISL_459977	2020-04-21	Institut Pasteur du Maroc	Institut Pasteur du Maroc	Marion Barbet et al
Morocco/6900/2020	EPI_ISL_459978	2020-04-20	Institut Pasteur du Maroc	Institut Pasteur du Maroc	Marion Barbet et al
Morocco/6903/2020	EPI_ISL_459981	2020-04-19	Institut Pasteur du Maroc	Institut Pasteur du Maroc	Marion Barbet et al
Morocco/6904/2020	EPI_ISL_459982	2020-04-18	Institut Pasteur du Maroc	Institut Pasteur du Maroc	Marion Barbet et al
Morocco/6905/2020	EPI_ISL_459983	2020-04-21	Institut Pasteur du Maroc	Institut Pasteur du Maroc	Marion Barbet et al
Italy/LOM-INMI-5925/2020	EPI_ISL_460091	2020-02-22	Molecular Virology Unit, Fondazione IRCCS Policlinico San Matteo , Pavia	Laboratory of Virology, INMI Lazzaro Spallanzani IRCCS	Antonino Di Caro et al
Netherlands/Gelderland_15/2020	EPI_ISL_460651	2020-04-03	Dutch COVID-19 response team	Erasmus Medical Center	Bas Oude Munnink et al
Netherlands/NA_498/2020	EPI_ISL_460671	2020-03-26	Dutch COVID-19 response team	Erasmus Medical Center	Bas Oude Munnink et al
Netherlands/NA_666/2020	EPI_ISL_461101	2020-02-29	Dutch COVID-19 response team	Erasmus Medical Center	Bas Oude Munnink et al
Netherlands/NA_673/2020	EPI_ISL_461108	2020-03-10	Dutch COVID-19 response team	Erasmus Medical Center	Bas Oude Munnink et al
Netherlands/NA_693/2020	EPI_ISL_461128	2020-03-31	Dutch COVID-19 response team	Erasmus Medical Center	Bas Oude Munnink et al
Netherlands/Zeeland_34/2020	EPI_ISL_461273	2020-04-26	Dutch COVID-19 response team	Erasmus Medical Center	Bas Oude Munnink et al
Netherlands/ZuidHolland_138/2020	EPI_ISL_461311	2020-05-06	Dutch COVID-19 response team	Erasmus Medical Center	Bas Oude Munnink et al
Netherlands/ZuidHolland_213/2020	EPI_ISL_461385	2020-05-08	Dutch COVID-19 response team	Erasmus Medical Center	Bas Oude Munnink et al
Scotland/CVR3113/2020	EPI_ISL_461685	2020-04-25	West of Scotland Specialist Virology Centre, NHSGGC / MRC-University of Glasgow Centre for Virus Research	COVID-19 Genomics UK (COG-UK) Consortium	Ana da Silva Filipe et al
Bangladesh/BCSIR-NILMRC-042/2020	EPI_ISL_462097	2020-05-23	National Institute of Laboratory Medicine and Referral Center	Genomic Research Lab, BCSIR	Abu Sayeed Mohammad Mahmud et al
Belgium/SP-0407397/2020	EPI_ISL_462251	2020-04-07	KU Leuven, Rega Institute, Clinical and Epidemiological Virology	KU Leuven, Rega Institute, Clinical and Epidemiological Virology	Tony Wawina-Bokalanga et al
Belgium/AO-04074040/2020	EPI_ISL_462258	2020-04-07	KU Leuven, Rega Institute, Clinical and Epidemiological Virology	KU Leuven, Rega Institute, Clinical and Epidemiological Virology	Tony Wawina-Bokalanga et al
Serbia/KV22-05/2020	EPI_ISL_462435	2020-05-10	unknown	Laboratory Diagnostic	Vidanovic et al
Serbia/KV77-04/2020	EPI_ISL_462438	2020-04-22	unknown	Laboratory Diagnostic	Vidanovic et al
BosniaandHerzegovina/ChVir7349/2020	EPI_ISL_462456	2020-03-20	Clinical Center, University of Sarajevo	Charite Universitatsmedizin Berlin, Institute of Virology	Victor M Corman et al
BosniaandHerzegovina/ChVir7396/2020	EPI_ISL_462466	2020-04-21	Clinical Center, University of Sarajevo	Charite Universitatsmedizin Berlin, Institute of Virology	Victor M Corman et al
BosniaandHerzegovina/ChVir7402/2020	EPI_ISL_462470	2020-04-22	Clinical Center, University of Sarajevo	Charite Universitatsmedizin Berlin, Institute of Virology	Victor M Corman et al
BosniaandHerzegovina/ChVir7382/2020	EPI_ISL_462472	2020-04-01	Clinical Center, University of Sarajevo	Charite Universitatsmedizin Berlin, Institute of Virology	Victor M Corman et al
BosniaandHerzegovina/ChVir7377/2020	EPI_ISL_462475	2020-03-30	Clinical Center, University of Sarajevo	Charite Universitatsmedizin Berlin, Institute of Virology	Victor M Corman et al
Poland/IHG_PAS_3_57/2020	EPI_ISL_462480	2020-05-13	Institute of Human Genetics, Polish Academy of Sciences	Institute of Human Genetics, Polish Academy of Sciences	Szymon Hryhorowicz et al
BosniaandHerzegovina/01-Livno/2020	EPI_ISL_462753	2020-05-27	University Clinical Hospital of Mostar	University of Sarajevo Veterinary Faculty	Goletic et al
Tunisia/COV0010-12/2020	EPI_ISL_463001	2020-03-18	unknown	Clinical virology	Fares et al
India/OR-ILSCV12752/2020	EPI_ISL_463017	2020-05-09	Institute of Life Sciences, Bhubaneswar	Immunogenomics lab, Institute of Life Sciences, Bhubaneswar	Sunil Raghav et al
USA/WA-S1208/2020	EPI_ISL_463698	2020-05-07	Washington State Department of Health	Seattle Flu Study	Chu et al et al
Cyprus/001/2020	EPI_ISL_463741	2020-03-11	Department of Molecular Virology, Cyprus Institute of Neurology and Genetics	Department of Molecular Virology, Cyprus Institute of Neurology and Genetics	Jan Richter et al
Cyprus/002/2020	EPI_ISL_463742	2020-03-22	Department of Molecular Virology, Cyprus Institute of Neurology and Genetics	Department of Molecular Virology, Cyprus Institute of Neurology and Genetics	Jan Richter et al
Cyprus/003/2020	EPI_ISL_463743	2020-03-25	Department of Molecular Virology, Cyprus Institute of Neurology and Genetics	Department of Molecular Virology, Cyprus Institute of Neurology and Genetics	Jan Richter et al
Cyprus/004/2020	EPI_ISL_463744	2020-03-23	Department of Molecular Virology, Cyprus Institute of Neurology and Genetics	Department of Molecular Virology, Cyprus Institute of Neurology and Genetics	Jan Richter et al
Cyprus/005/2020	EPI_ISL_463745	2020-04-01	Department of Molecular Virology, Cyprus Institute of Neurology and Genetics	Department of Molecular Virology, Cyprus Institute of Neurology and Genetics	Jan Richter et al
Cyprus/006/2020	EPI_ISL_463746	2020-04-11	Department of Molecular Virology, Cyprus Institute of Neurology and Genetics	Department of Molecular Virology, Cyprus Institute of Neurology and Genetics	Jan Richter et al
Cyprus/007/2020	EPI_ISL_463747	2020-04-17	Department of Molecular Virology, Cyprus Institute of Neurology and Genetics	Department of Molecular Virology, Cyprus Institute of Neurology and Genetics	Jan Richter et al
Cyprus/008/2020	EPI_ISL_463748	2020-04-27	Department of Molecular Virology, Cyprus Institute of Neurology and Genetics	Department of Molecular Virology, Cyprus Institute of Neurology and Genetics	Jan Richter et al
BosniaandHerzegovina/03_Tuzla/2020	EPI_ISL_463893	2020-05-25	University Clinical Center Tuzla	Alea Genetički Centar	Konjhodžić et al
Taiwan/CGMH-CGU-29/2020	EPI_ISL_464093	2020-04-02	Laboratory Medicine	Department of Laboratory Medicine, Lin-Kou Chang Gung Memorial Hospital, Taoyuan, Taiwan	Kuo-Chien Tsao et al
Taiwan/CGMH-CGU-30/2020	EPI_ISL_464094	2020-04-11	Laboratory Medicine	Department of Laboratory Medicine, Lin-Kou Chang Gung Memorial Hospital, Taoyuan, Taiwan	Kuo-Chien Tsao et al
England/20080000404/2020	EPI_ISL_464177	2020-02-16	Respiratory Virus Unit, Microbiology Services Colindale, Public Health England	Respiratory Virus Unit, Microbiology Services Colindale, Public Health England	PHE Covid Sequencing Team et al
England/20092096704/2020	EPI_ISL_464183	2020-02-24	Respiratory Virus Unit, Microbiology Services Colindale, Public Health England	Respiratory Virus Unit, Microbiology Services Colindale, Public Health England	PHE Covid Sequencing Team et al
England/20094061404/2020	EPI_ISL_464185	2020-02-25	Respiratory Virus Unit, Microbiology Services Colindale, Public Health England	Respiratory Virus Unit, Microbiology Services Colindale, Public Health England	PHE Covid Sequencing Team et al
England/20094061504/2020	EPI_ISL_464186	2020-02-25	Respiratory Virus Unit, Microbiology Services Colindale, Public Health England	Respiratory Virus Unit, Microbiology Services Colindale, Public Health England	PHE Covid Sequencing Team et al
England/20099000804/2020	EPI_ISL_464201	2020-02-28	Respiratory Virus Unit, Microbiology Services Colindale, Public Health England	Respiratory Virus Unit, Microbiology Services Colindale, Public Health England	PHE Covid Sequencing Team et al
England/20189159404/2020	EPI_ISL_465562	2020-05-02	Respiratory Virus Unit, Microbiology Services Colindale, Public Health England	Respiratory Virus Unit, Microbiology Services Colindale, Public Health England	PHE Covid Sequencing Team et al
Spain/MD-IBV-003681/2020	EPI_ISL_467219	2020-04-02	Hospital General Universitario Gregorio Marañón	SeqCOVID-SPAIN consortium/IBV(CSIC)	Laura Pérez-Lago et al
Spain/MD-IBV-003692/2020	EPI_ISL_467252	2020-04-02	Hospital General Universitario Gregorio Marañón	SeqCOVID-SPAIN consortium/IBV(CSIC)	Laura Pérez-Lago et al
BosniaandHerzegovina/04-Sarajevo/2020	EPI_ISL_467300	2020-04-08	General Hospital "Abdulah Nakas"	Alea Genetic Center	Rijad Konjhodzic et al
Brazil/RJ-2678/2020	EPI_ISL_467355	2020-04-24	Laboratory of Respiratory Viruses and Measles, Oswaldo Cruz Institute, FIOCRUZ	Laboratory of Respiratory Viruses and Measles, Oswaldo Cruz Institute, FIOCRUZ	Paola Resende et al
SouthAfrica/KRISP-0016/2020	EPI_ISL_467432	2020-03-28	AMPATH-DBN	KRISP, KZN Research Innovation and Sequencing Platform	Giandhari J et al
SouthAfrica/KRISP-0019/2020	EPI_ISL_467434	2020-04-02	AMPATH-DBN	KRISP, KZN Research Innovation and Sequencing Platform	Giandhari J et al
SouthAfrica/KRISP-0041/2020	EPI_ISL_467443	2020-03-25	NHLS-IALCH	KRISP, KZN Research Innovation and Sequencing Platform	Giandhari J et al
SouthAfrica/KRISP-0055/2020	EPI_ISL_467444	2020-03-24	Molecular Diagnostics Services (MDS)	KRISP, KZN Research Innovation and Sequencing Platform	Giandhari J et al
SouthAfrica/KRISP-0057/2020	EPI_ISL_467446	2020-03-29	Molecular Diagnostics Services (MDS)	KRISP, KZN Research Innovation and Sequencing Platform	Giandhari J et al
SouthAfrica/KRISP-0122/2020	EPI_ISL_467474	2020-04-01	AMPATH-DBN	KRISP, KZN Research Innovation and Sequencing Platform	Giandhari J et al
SouthAfrica/KRISP-0128/2020	EPI_ISL_467480	2020-05-13	Molecular Diagnostics Services (MDS)	KRISP, KZN Research Innovation and Sequencing Platform	Giandhari J et al
SouthAfrica/KRISP-0143/2020	EPI_ISL_467493	2020-05-21	NHLS-IALCH	KRISP, KZN Research Innovation and Sequencing Platform	Giandhari J et al
Mongolia/Imp3989/2020	EPI_ISL_467666	2020-03-25	Virology lab, NIC, NCCD, Ulaanbaatar, Mongolia	National Centre for Communicable Deseases (NCCD)	Naranzul Ts et al
Romania/ChVir7246/2020	EPI_ISL_467780	2020-04-26	National Influenza Centre Romania	Charite Universitatsmedizin Berlin, Institute of Virology	Victor M Corman et al
Australia/SAP214/2020	EPI_ISL_468032	2020-01-30	SA Pathology	SA Pathology	Lex Leong et al
Australia/SAP305/2020	EPI_ISL_468037	2020-01-30	SA Pathology	SA Pathology	Lex Leong et al
Egypt/CUNCI-HGC023/2020	EPI_ISL_468057	2020-05-02	Egyptian National Cancer Institute (ENCI)	Egyptian National Cancer Institute (ENCI)	Zekri et al
Egypt/CUNCI-HGC014/2020	EPI_ISL_468060	2020-05-02	Egyptian National Cancer Institute (ENCI)	Egyptian National Cancer Institute (ENCI)	Zekri et al
Romania/Bucuresti-4284/2020	EPI_ISL_468135	2020-03-22	[Romania, Bucharest] National Institute for Infectious Diseases “Prof. Dr. Matei Balș”	[Romania, Bucharest] National Institute for Infectious Diseases “Prof. Dr. Matei Balș”	Leontina Banica et al
Romania/Bucuresti-4322/2020	EPI_ISL_468136	2020-03-22	[Romania, Bucharest] National Institute for Infectious Diseases “Prof. Dr. Matei Balș”	[Romania, Bucharest] National Institute for Infectious Diseases “Prof. Dr. Matei Balș”	Leontina Banica et al
Romania/Suceava-5710/2020	EPI_ISL_468139	2020-03-25	[Romania, Bucharest] National Institute for Infectious Diseases “Prof. Dr. Matei Balș”	[Romania, Bucharest] National Institute for Infectious Diseases “Prof. Dr. Matei Balș”	Leontina Banica et al
Romania/Suceava-5816/2020	EPI_ISL_468142	2020-03-25	[Romania, Bucharest] National Institute for Infectious Diseases “Prof. Dr. Matei Balș”	[Romania, Bucharest] National Institute for Infectious Diseases “Prof. Dr. Matei Balș”	Leontina Banica et al
Romania/Suceava-11085/2020	EPI_ISL_468146	2020-04-08	[Romania, Bucharest] National Institute for Infectious Diseases “Prof. Dr. Matei Balș”	[Romania, Bucharest] National Institute for Infectious Diseases “Prof. Dr. Matei Balș”	Leontina Banica et al
Romania/Bucuresti-12546/2020	EPI_ISL_468149	2020-04-12	[Romania, Bucharest] National Institute for Infectious Diseases “Prof. Dr. Matei Balș”	[Romania, Bucharest] National Institute for Infectious Diseases “Prof. Dr. Matei Balș”	Leontina Banica et al
Romania/Bucuresti-12547/2020	EPI_ISL_468150	2020-04-12	[Romania, Bucharest] National Institute for Infectious Diseases “Prof. Dr. Matei Balș”	[Romania, Bucharest] National Institute for Infectious Diseases “Prof. Dr. Matei Balș”	Leontina Banica et al
Pakistan/NIH-45143/2020	EPI_ISL_468160	2020-06-02	unknown	Department of Virology, Public Health Laboratories Division, National Institute of Health	Massab Umair et al
Croatia/LG-S2new/2020	EPI_ISL_468591	2020-04-10	Institute for Public Health	Laboratory for advanced genomics	Filip Rokić et al
Croatia/AU-S10new/2020	EPI_ISL_468656	2020-04-09	Institute for Public Health	Laboratory for advanced genomics	Filip Rokić et al
Belgium/UGent-92/2020	EPI_ISL_468740	2020-03-13	Lab voor klinische biologie	Onderzoeksgroep Virologie	Nick Vereecke et al
Spain/PV-IBV-2139/2020	EPI_ISL_468912	2020-04-12	Servicio de Microbiología. Hospital Universitario Donostia. OSI Donostialdea. Área de Enfermedades Infecciosas, Grupo de Infección Respiratoria y Resistencia Antimicrobiana. Instituto de Investigación Sanitaria Biodonostia.	SeqCOVID-SPAIN consortium/IBV(CSIC)	Gustavo Cilla et al
Morocco/RMPS-01/2020	EPI_ISL_469017	2020-04-13	LNR National Reference Laboratory, Mohammed VI University of Health Sciences	Medical Biotechnology Laboratory, Rabat Medical and Pharmacy School, Mohammed The Vth University in Rabat	Meriem LAAMARTI et al
India/GJ-GBRC200/2020	EPI_ISL_469045	2020-06-08	Dr. N. D. Desai Medical College & Hospital	Gujarat Biotechnology Research Centre	Supreet Prabhu et al
Sweden/20-14317/2020	EPI_ISL_469056	2020-05-05	Jourcentralen	The Public Health Agency of Sweden	Oskar Karlsson Lindsjo et al
Sweden/20-14696/2020	EPI_ISL_469060	2020-05-15	Narhalsan Sjobo vardcentral	The Public Health Agency of Sweden	Oskar Karlsson Lindsjo et al
Sweden/20-51350/2020	EPI_ISL_469066	2020-05-11	Surbrunns VC	The Public Health Agency of Sweden	Oskar Karlsson Lindsjo et al
Singapore/382/2020	EPI_ISL_469131	2020-04-17	National Public Health Laboratory, National Centre for Infectious Diseases	National Public Health Laboratory, National Centre for Infectious Diseases	Mak TM et al
Morocco/RMPS-06/2020	EPI_ISL_469054	2020-04-01	LNR National Reference Laboratory, Mohammed VI University of Health Sciences	Medical Biotechnology Laboratory, Rabat Medical and Pharmacy School, Mohammed The Vth University in Rabat	Meriem LAAMARTI et al
SaudiArabia/85613/2020	EPI_ISL_469243	2020-03-15	Special Infectious Agents Unit	Special Infectious Agents Unit	Azhar et al
env/Beijing/IVDC-03-06/2020	EPI_ISL_469256	2020-06-11	National Institute for Viral Disease Control and Prevention, China CDC	National Institute for Viral Disease Control and Prevention, China CDC	Xiang Zhao et al
Beijing/IVDC-01-06/2020	EPI_ISL_469254	2020-06-11	National Institute for Viral Disease Control and Prevention, China CDC	Institute of Viral Disease Control and Prevention, China CDC	Wenjie Tan et al
Beijing/IVDC-02-06/2020	EPI_ISL_469255	2020-06-11	National Institute for Viral Disease Control and Prevention, China CDC	Institute of Viral Disease Control and Prevention, China CDC	Xiang Zhao et al
UnitedArabEmirates/L9119/2020	EPI_ISL_469281	2020-03-28	Mohammed Bin Rashid University of Medicine and Health Sciences	Al Jalila Genomics Center	Ahmad Abou Tayoun et al
Japan/Donner32/2020	EPI_ISL_469290	2020-05-03	Keio University Hospital	Keio University Hospital	Kenjiro Kosaki et al
Japan/Donner34/2020	EPI_ISL_469292	2020-05-07	Keio University Hospital	Keio University Hospital	Kenjiro Kosaki et al
Georgia/Tb-3118/2020	EPI_ISL_470877	2020-04-15	Department for Virology, Molecular Biology and Genome Research, R. G. Lugar Center for Public Health Research, National Center for Disease Control and Public Health (NCDC) of Georgia.	Department for Virology, Molecular Biology and Genome Research, R. G. Lugar Center for Public Health Research, National Center for Disease Control and Public Health (NCDC) of Georgia.	Gvantsa Brachveli et al
Georgia/Tb-22208/2020	EPI_ISL_470876	2020-05-29	Department for Virology, Molecular Biology and Genome Research, R. G. Lugar Center for Public Health Research, National Center for Disease Control and Public Health (NCDC) of Georgia.	Department for Virology, Molecular Biology and Genome Research, R. G. Lugar Center for Public Health Research, National Center for Disease Control and Public Health (NCDC) of Georgia.	Giorgi Tomashvili et al
Gambia/0214/2020	EPI_ISL_471158	2020-03-29	MRCG at LSHTM Genomics lab	MRCG at LSHTM Genomics lab	Sesay et al et al
Gambia/0278/2020	EPI_ISL_471160	2020-03-20	MRCG at LSHTM Genomics lab	MRCG at LSHTM Genomics lab	Sesay et al et al
Gambia/0536/2020	EPI_ISL_471163	2020-04-30	MRCG at LSHTM Genomics lab	MRCG at LSHTM Genomics lab	Sesay et al et al
Gambia/0547/2020	EPI_ISL_471164	2020-04-30	MRCG at LSHTM Genomics lab	MRCG at LSHTM Genomics lab	Sesay et al et al
Gambia/0548/2020	EPI_ISL_471165	2020-04-30	MRCG at LSHTM Genomics lab	MRCG at LSHTM Genomics lab	Sesay et al et al
Gambia/1264/2020	EPI_ISL_471169	2020-05-07	MRCG at LSHTM Genomics lab	MRCG at LSHTM Genomics lab	Sesay et al et al
Norway/2534/2020	EPI_ISL_471176	2020-05-04	Hospital of Southern Norway - Kristiansand, Department of Medical Microbiology	Norwegian Institute of Public Health, Department of Virology	Kathrine Stene-Johansen et al
Norway/2549/2020	EPI_ISL_471177	2020-05-04	Oslo University Hospital, Department of Medical Microbiology	Norwegian Institute of Public Health, Department of Virology	Kathrine Stene-Johansen et al
Ecuador/USFQ-112/2020	EPI_ISL_471270	2020-05-19	Hospital Oncológico Solca Núcleo de Quito	Institute of Microbiology, Universidad San Francisco de Quito	Sully Márquez et al
Ecuador/USFQ-045/2020	EPI_ISL_471268	2020-04-17	Hospital IESS Babahoyo	Institute of Microbiology, Universidad San Francisco de Quito	Belén Prado-Vivar et al
DRC/4141/2020	EPI_ISL_471409	2020-04-27	Viral Respiratory Lab, National Institute for Biomedical Research (INRB)	Pathogen Sequencing Lab, National Institute for Biomedical Research (INRB)	Placide Mbala-Kingebeni et al
Romania/Valcea/2020	EPI_ISL_471424	2020-06-07	Laboratory for Respiratory Viruses, National Influenza Centre, Cantacuzino National Military-Medical Institute for Research and Development	Cantacuzino Institute	Luiza Ustea et al
Belgium/ULG-10195/2020	EPI_ISL_471430	2020-05-18	Department of Clinical Microbiology	GIGA Medical Genomics	Keith Durkin et al
SouthKorea/KCDC2025/2020	EPI_ISL_471441	2020-02-19	Division of Viral Diseases, Center for Laboratory Control of Infectious Diseases, Korea Centers for Diseases Control and Prevention	Division of Viral Diseases, Center for Laboratory Control of Infectious Diseases, Korea Centers for Diseases Control and Prevention	Jeong-Min Kim et al
Morocco/HMIMV-Rabat102-03/2020	EPI_ISL_471456	2020-03-31	Centre de Virologie des Maladies Tropicales	Functional Genomic Platform/Service Analyses Biologique/UATRS/ Centre National Pour la Recherche Scientifique Et Technique (CNRST)	Hicham EL ANNAZ et al
Morocco/HMIMV-Rabat1435-04/2020	EPI_ISL_471459	2020-04-19	Centre de Virologie des Maladies Tropicales	Functional Genomic Platform/Service Analyses Biologique/UATRS/ Centre National Pour la Recherche Scientifique Et Technique (CNRST)	Hicham EL ANNAZ et al
CzechRepublic/NRL_1751/2020	EPI_ISL_471528	2020-03-09	The National Institute of Public Health	State Veterinary Institute Prague and The National Institute of Public Health	Nagy et al
Georgia/Tb-27822/2020	EPI_ISL_471529	2020-06-11	Department for Virology, Molecular Biology and Genome Research, R. G. Lugar Center for Public Health Research, National Center for Disease Control and Public Health (NCDC) of Georgia.	Department for Virology, Molecular Biology and Genome Research, R. G. Lugar Center for Public Health Research, National Center for Disease Control and Public Health (NCDC) of Georgia.	Meri Pantsulaia et al
Wales/PHWC-1609E4/2020	EPI_ISL_473002	2020-05-23	Wales Specialist Virology Centre Sequencing lab: Pathogen Genomics Unit	COVID-19 Genomics UK (COG-UK) Consortium	Catherine Moore et al
Israel/CVL-n-6005/2020	EPI_ISL_474980	2020-03-15	Israel Central Virology laboratory	Israel Central Virology laboratory	Neta Zuckerman et al
Israel/CVL-n-8405/2020	EPI_ISL_474982	2020-04-16	Israel Central Virology laboratory	Israel Central Virology laboratory	Neta Zuckerman et al
Belgium/UGent-121/2020	EPI_ISL_475081	2020-05-22	Lab voor klinische biologie	Onderzoeksgroep Virologie	Nick Vereecke et al
Sweden/20-08804/2020	EPI_ISL_475121	2020-04-05	Halmstad klinisk mikrobiologi	The Public Health Agency of Sweden	Oskar Karlsson Lindsjo et al
Sweden/20-50298/2020	EPI_ISL_475128	2020-03-12	Orebro klinisk mikrobiologi	The Public Health Agency of Sweden	Oskar Karlsson Lindsjo et al
Sweden/20-50313/2020	EPI_ISL_475135	2020-03-12	Orebro klinisk mikrobiologi	The Public Health Agency of Sweden	Oskar Karlsson Lindsjo et al
Sweden/20-14178/2020	EPI_ISL_475513	2020-04-30	Huddinge VC	The Public Health Agency of Sweden	Oskar Karlsson Lindsjo et al
Sweden/20-04736/2020	EPI_ISL_475544	2020-02-26	Karolinska Universitetslaboratoriet	The Public Health Agency of Sweden	Oskar Karlsson Lindsjo et al
Sweden/20-04850/2020	EPI_ISL_475545	2020-02-28	Karolinska Universitetslaboratoriet	The Public Health Agency of Sweden	Oskar Karlsson Lindsjo et al
Sweden/20-04851/2020	EPI_ISL_475546	2020-02-28	Karolinska Universitetslaboratoriet	The Public Health Agency of Sweden	Oskar Karlsson Lindsjo et al
Bangladesh/JUST-GC40.38/2020	EPI_ISL_475571	2020-06-11	Genome Center	Genome Center	Hassan M. Al-Emran et al
USA/CA-CSMC76/2020	EPI_ISL_475691	2020-04-03	Cedars-Sinai Medical Center, Department of Pathology & Laboratory Medicine, Molecular Pathology Laboratory	Cedars-Sinai Medical Center, Molecular Pathology Laboratory of Department of Pathology & Laboratory Medicine and Genomic Core	Wenjuan Zhang et al
Egypt/CUNCI-HGC6I031/2020	EPI_ISL_475724	2020-06-02	Egyptian National Cancer Institute (ENCI)	Egyptian National Cancer Institute (ENCI)	Zekri et al
Bangladesh/BCSIR-NILMRC-105/2020	EPI_ISL_475757	2020-06-07	National Institute of Laboratory Medicine and Referral Center	Genomic Research Lab, BCSIR	Barna Goswami et al
Austria/CeMM0299/2020	EPI_ISL_475775	2020-03-27	Center for Virology, Medical University of Vienna	Bergthaler laboratory, CeMM Research Center for Molecular Medicine of the Austrian Academy of Sciences	Alexandra Popa et al
Austria/CeMM0326/2020	EPI_ISL_475795	2020-04-01	Center for Virology, Medical University of Vienna	Bergthaler laboratory, CeMM Research Center for Molecular Medicine of the Austrian Academy of Sciences	Alexandra Popa et al
Austria/CeMM0340/2020	EPI_ISL_475801	2020-04-03	Center for Virology, Medical University of Vienna	Bergthaler laboratory, CeMM Research Center for Molecular Medicine of the Austrian Academy of Sciences	Alexandra Popa et al
Austria/CeMM0352/2020	EPI_ISL_475811	2020-04-06	Center for Virology, Medical University of Vienna	Bergthaler laboratory, CeMM Research Center for Molecular Medicine of the Austrian Academy of Sciences	Alexandra Popa et al
Austria/CeMM0367/2020	EPI_ISL_475814	2020-03-17	Institut für Virologie am Department für Hygiene, Mikrobiologie und Public Health	Bergthaler laboratory, CeMM Research Center for Molecular Medicine of the Austrian Academy of Sciences	Alexandra Popa et al
Austria/CeMM0401/2020	EPI_ISL_475836	2020-02-28	Austrian Agency for Health and Food Safety (AGES)	Bergthaler laboratory, CeMM Research Center for Molecular Medicine of the Austrian Academy of Sciences	Alexandra Popa et al
Austria/CeMM0517/2020	EPI_ISL_475890	2020-03-28	Zentralinstitut für medizinische und chemische Labordiagnostik, Universitätskliniken Insbruck	Bergthaler laboratory, CeMM Research Center for Molecular Medicine of the Austrian Academy of Sciences	Alexandra Popa et al
Austria/CeMM0553/2020	EPI_ISL_475904	2020-05-04	Zentralinstitut für medizinische und chemische Labordiagnostik, Universitätskliniken Insbruck	Bergthaler laboratory, CeMM Research Center for Molecular Medicine of the Austrian Academy of Sciences	Alexandra Popa et al
Austria/CeMM0556/2020	EPI_ISL_475907	2020-03-16	Zentralinstitut für medizinische und chemische Labordiagnostik, Universitätskliniken Insbruck	Bergthaler laboratory, CeMM Research Center for Molecular Medicine of the Austrian Academy of Sciences	Alexandra Popa et al
Hungary/UD-7039/2020	EPI_ISL_476072	2020-04-09	University of Debrecen, Department of Medical Microbiology	National Laboratory of Virology, Szentágothai Research Centre	Endre Gábor Tóth et al
Hungary/UD-7373/2020	EPI_ISL_476074	2020-04-08	University of Debrecen, Department of Medical Microbiology	National Laboratory of Virology, Szentágothai Research Centre	Endre Gábor Tóth et al
Hungary/UD-7417/2020	EPI_ISL_476075	2020-04-08	University of Debrecen, Department of Medical Microbiology	National Laboratory of Virology, Szentágothai Research Centre	Endre Gábor Tóth et al
Hungary/UD-8157/2020	EPI_ISL_476077	2020-04-14	University of Debrecen, Department of Medical Microbiology	National Laboratory of Virology, Szentágothai Research Centre	Endre Gábor Tóth et al
Switzerland/ZH-ETHZ-140002/2020	EPI_ISL_476081	2020-05-15	Viollier AG	Department of Biosystems Science and Engineering, ETH Zürich	Christian Beisel et al
Switzerland/TI-ETHZ-140019/2020	EPI_ISL_476089	2020-05-18	Viollier AG	Department of Biosystems Science and Engineering, ETH Zürich	Christian Beisel et al
Switzerland/ZH-ETHZ-140028/2020	EPI_ISL_476093	2020-05-21	Viollier AG	Department of Biosystems Science and Engineering, ETH Zürich	Christian Beisel et al
Switzerland/BL-ETHZ-140032/2020	EPI_ISL_476094	2020-05-27	Viollier AG	Department of Biosystems Science and Engineering, ETH Zürich	Christian Beisel et al
Switzerland/ZH-ETHZ-140042/2020	EPI_ISL_476096	2020-05-27	Viollier AG	Department of Biosystems Science and Engineering, ETH Zürich	Christian Beisel et al
Switzerland/TI-ETHZ-140047/2020	EPI_ISL_476098	2020-05-28	Viollier AG	Department of Biosystems Science and Engineering, ETH Zürich	Christian Beisel et al
Switzerland/BS-ETHZ-140059/2020	EPI_ISL_476108	2020-04-30	Viollier AG	Department of Biosystems Science and Engineering, ETH Zürich	Christian Beisel et al
Sweden/20-51759/2020	EPI_ISL_476138	2020-05-27	Ulltuna Vardcentral	The Public Health Agency of Sweden	Oskar Karlsson Lindsjo et al
Sweden/20-02114/2020	EPI_ISL_476139	2020-01-31	Folkhalsomyndigheten	The Public Health Agency of Sweden	Oskar Karlsson Lindsjo et al
Senegal/64766/2020	EPI_ISL_476564	2020-06-13	Institut Pasteur Dakar	Institut Pasteur de Dakar	Ndongo Dia et al
Morocco/refstage1/2020	EPI_ISL_476559	2020-02-27	unknown	Laboratoire Sciences et Technologies de la Santé (STS) Institut Supérieur des Sciences de la Santé Université Hassan 1er, Settat, Morocco	Hajar Lemriss et al
Senegal/65030/2020	EPI_ISL_476572	2020-06-14	Institut Pasteur Dakar	Institut Pasteur de Dakar	Ndongo Dia et al
Venezuela/VEN-95072/2020	EPI_ISL_476704	2020-04-09	Incubadora Venezolana de Ciencia, Venezuela	Incubadora Venezolana de Ciencia, Venezuela / Instituto Nacional de Salud, Bogotá, Colombia / Grupo de Investigaciones Microbiológicas-UR (GIMUR), Departamento de Biología, Facultad de Ciencias Naturales, Universidad del Rosario, Bogotá, Colombia / Icahn School of Medicine at Mount Sinai, New York, USA	Alberto Paniz-Mondolfi et al
Venezuela/VEN-89312/2020	EPI_ISL_476702	2020-04-02	Incubadora Venezolana de Ciencia, Venezuela	Incubadora Venezolana de Ciencia, Venezuela / Instituto Nacional de Salud, Bogotá, Colombia / Grupo de Investigaciones Microbiológicas-UR (GIMUR), Departamento de Biología, Facultad de Ciencias Naturales, Universidad del Rosario, Bogotá, Colombia / Icahn School of Medicine at Mount Sinai, New York, USA	Alberto Paniz-Mondolfi et al
Benin/197/2020	EPI_ISL_476822	2020-03-15	Laboratoire des Fièvres Hémorragiques Virales du Benin	Charité-Universitätsmedizin Berlin	Yadouleton et al
Benin/1092/2020	EPI_ISL_476827	2020-03-27	Laboratoire des Fièvres Hémorragiques Virales du Benin	Charité-Universitätsmedizin Berlin	Yadouleton et al
Benin/1408/2020	EPI_ISL_476825	2020-04-04	Laboratoire des Fièvres Hémorragiques Virales du Benin	Charité-Universitätsmedizin Berlin	Yadouleton et al
Benin/1409/2020	EPI_ISL_476828	2020-04-06	Laboratoire des Fièvres Hémorragiques Virales du Benin	Charité-Universitätsmedizin Berlin	Yadouleton et al
Benin/843/2020	EPI_ISL_476829	2020-03-19	Laboratoire des Fièvres Hémorragiques Virales du Benin	Charité-Universitätsmedizin Berlin	Yadouleton et al
Benin/1950/2020	EPI_ISL_476830	2020-04-15	Laboratoire des Fièvres Hémorragiques Virales du Benin	Charité-Universitätsmedizin Berlin	Yadouleton et al
Benin/2012/2020	EPI_ISL_476831	2020-04-15	Laboratoire des Fièvres Hémorragiques Virales du Benin	Charité-Universitätsmedizin Berlin	Yadouleton et al
Benin/314/2020	EPI_ISL_476834	2020-03-17	Laboratoire des Fièvres Hémorragiques Virales du Benin	Charité-Universitätsmedizin Berlin	Yadouleton et al
Belgium/rega-0411441/2020	EPI_ISL_476951	2020-04-11	KU Leuven, Rega Institute, Clinical and Epidemiological Virology	KU Leuven, Rega Institute, Clinical and Epidemiological Virology	Tony Wawina-Bokalanga et al
Ecuador/USFQ-097/2020	EPI_ISL_477016	2020-06-17	Institute of Microbiology, Universidad San Francisco de Quito	Institute of Microbiology, Universidad San Francisco de Quito	Juan José Guadalupe et al
Ecuador/USFQ-096/2020	EPI_ISL_477015	2020-06-17	Institute of Microbiology, Universidad San Francisco de Quito	Institute of Microbiology, Universidad San Francisco de Quito	Sully Márquez et al
Singapore/485/2020	EPI_ISL_477175	2020-03-22	Department of Laboratory Medicine Tan Tock Seng Hospital	Department of Laboratory Medicine Tan Tock Seng Hospital	Chen YYC et al
Hungary/US-1816lc/2020	EPI_ISL_477616	2020-03-20	University of Szeged, Institute of Clinical Microbiology	National Laboratory of Virology, Szentágothai Research Centre	Endre Gábor Tóth et al
Australia/NSW606/2020	EPI_ISL_478718	2020-06-19	Sydney South West Pathology Service (SSWPS) - Concord Repatriation General Hospital - NSW Health Pathology	NSW Health Pathology - Institute of Clinical Pathology and Medical Research; Westmead Hospital; University of Sydney	CIDM-PH et al. et al
Singapore/515/2020	EPI_ISL_479593	2020-05-26	National Public Health Laboratory, National Centre for Infectious Diseases	National Public Health Laboratory, National Centre for Infectious Diseases	Mak TM et al
Vietnam/IBT-NIHE-05/2020	EPI_ISL_479757	2020-03-25	National Institute of Hygiene and Epidemiology (NIHE)	National Key Laboratory of Gene Technology, Institute of Biotechnology (IBT)	Le Tung Lam et al
Japan/PG-0082/2020	EPI_ISL_479833	2020-03-02	Sapporo City Institute of Public Health	Pathogen Genomics Center, National Institute of Infectious Diseases	Tsuyoshi Sekizuka et al
Japan/PG-0140/2020	EPI_ISL_479863	2020-02-17	Wakayama Prefectural Research Center of Environment and Public Health	Pathogen Genomics Center, National Institute of Infectious Diseases	Tsuyoshi Sekizuka et al
Japan/PG-0205/2020	EPI_ISL_479906	2020-03-11	Himeji City Institute of Environment and Health	Pathogen Genomics Center, National Institute of Infectious Diseases	Tsuyoshi Sekizuka et al
Japan/PG-0285/2020	EPI_ISL_479964	2020-03-23	Tokyo Metropolitan Institute of Public Health	Pathogen Genomics Center, National Institute of Infectious Diseases	Tsuyoshi Sekizuka et al
Japan/PG-0363/2020	EPI_ISL_480033	2020-02-22	Tochigi Prefectural Institute of Public Health and Environmental Science	Pathogen Genomics Center, National Institute of Infectious Diseases	Tsuyoshi Sekizuka et al
Japan/PG-0497/2020	EPI_ISL_480156	2020-04-06	Fukui Prefectural Institute of Public Health and Environmental Science	Pathogen Genomics Center, National Institute of Infectious Diseases	Tsuyoshi Sekizuka et al
Japan/PG-0505/2020	EPI_ISL_480164	2020-04-07	Fukui Prefectural Institute of Public Health and Environmental Science	Pathogen Genomics Center, National Institute of Infectious Diseases	Tsuyoshi Sekizuka et al
Japan/PG-0541/2020	EPI_ISL_480197	2020-04-03	Toyama Institute of Health	Pathogen Genomics Center, National Institute of Infectious Diseases	Tsuyoshi Sekizuka et al
Japan/PG-0552/2020	EPI_ISL_480205	2020-04-07	Department of Infectious Diseases, Kobe Institute of Health	Pathogen Genomics Center, National Institute of Infectious Diseases	Tsuyoshi Sekizuka et al
Bulgaria/10/2020	EPI_ISL_480224	2020-04-29	National Reference Laboratory "Influenza and acute respiratory diseases"	NRL-HIV	Ivan Ivanov et al
Bulgaria/06/2020	EPI_ISL_480297	2020-03-21	National Reference Laboratory "Influenza and acute respiratory diseases"	NRL-HIV	Ivan Ivanov et al
Bulgaria/15/2020	EPI_ISL_480298	2020-05-13	National Reference Laboratory "Influenza and acute respiratory diseases"	NRL-HIV	Ivan Ivanov et al
Bulgaria/16/2020	EPI_ISL_480299	2020-04-26	National Reference Laboratory "Influenza and acute respiratory diseases"	NRL-HIV	Ivan Ivanov et al
Bulgaria/17/2020	EPI_ISL_480300	2020-04-14	National Reference Laboratory "Influenza and acute respiratory diseases"	NRL-HIV	Ivan Ivanov et al
Bulgaria/18/2020	EPI_ISL_480301	2020-04-29	National Reference Laboratory "Influenza and acute respiratory diseases"	NRL-HIV	Ivan Ivanov et al
Bulgaria/21/2020	EPI_ISL_480302	2020-05-07	National Reference Laboratory "Influenza and acute respiratory diseases"	NRL-HIV	Ivan Ivanov et al
Bulgaria/23/2020	EPI_ISL_480303	2020-03-30	National Reference Laboratory "Influenza and acute respiratory diseases"	NRL-HIV	Ivan Ivanov et al
Bulgaria/24/2020	EPI_ISL_480304	2020-04-22	National Reference Laboratory "Influenza and acute respiratory diseases"	NRL-HIV	Ivan Ivanov et al
Bulgaria/27/2020	EPI_ISL_480305	2020-05-17	National Reference Laboratory "Influenza and acute respiratory diseases"	NRL-HIV	Ivan Ivanov et al
Bulgaria/34/2020	EPI_ISL_480306	2020-04-25	National Reference Laboratory "Influenza and acute respiratory diseases"	NRL-HIV	Ivan Ivanov et al
Bulgaria/36/2020	EPI_ISL_480307	2020-03-30	National Reference Laboratory "Influenza and acute respiratory diseases"	NRL-HIV	Ivan Ivanov et al
Bulgaria/37/2020	EPI_ISL_480308	2020-05-11	National Reference Laboratory "Influenza and acute respiratory diseases"	NRL-HIV	Ivan Ivanov et al
Bulgaria/40/2020	EPI_ISL_480309	2020-04-19	National Reference Laboratory "Influenza and acute respiratory diseases"	NRL-HIV	Ivan Ivanov et al
Bulgaria/41/2020	EPI_ISL_480310	2020-03-10	National Reference Laboratory "Influenza and acute respiratory diseases"	NRL-HIV	Ivan Ivanov et al
Senegal/62365/2020	EPI_ISL_476492	2020-06-10	Institut Pasteur Dakar	Institut Pasteur de Dakar	Ndongo Dia et al
Bangladesh/BCSIR-NILMRC-130/2020	EPI_ISL_480414	2020-06-17	National Institute of Laboratory Medicine and Referral Center	Bangladesh Council of Scientific and Industrial Research	Md. Saddam Hossain et al
Australia/VIC1806/2020	EPI_ISL_480632	2020-05-28	Victorian Infectious Diseases Reference Laboratory (VIDRL)	VIDRL and MDU-PHL	Caly L. et al
Spain/MD-IBV-004989/2020	EPI_ISL_481091	2020-06-11	Hospital General Universitario Gregorio Marañón	SeqCOVID-SPAIN consortium/IBV(CSIC)	Laura Pérez-Lago et al
Spain/MD-IBV-004945/2020	EPI_ISL_481101	2020-04-13	Hospital General Universitario Gregorio Marañón	SeqCOVID-SPAIN consortium/IBV(CSIC)	Laura Pérez-Lago et al
India/OR-ILSCV35461/2020	EPI_ISL_481198	2020-06-10	Immunogenomics lab, Institute of Life Sciences, Bhubaneswar	Immunogenomics lab, Institute of Life Sciences, Bhubaneswar	Sunil Raghav et al
Norway/2599/2020	EPI_ISL_481213	2020-05-12	Ostfold Hospital Trust - Kalnes, Centre for Laboratory Medicine, Section for gene technology and infection serology	Norwegian Institute of Public Health, Department of Virology	Kathrine Stene-Johansen et al
Senegal/5766/2020	EPI_ISL_481237	2020-04-17	Institut Pasteur Dakar	Institut Pasteur de Dakar	Ndongo Dia et al
Senegal/5785/2020	EPI_ISL_481239	2020-04-17	Institut Pasteur Dakar	Institut Pasteur de Dakar	Ndongo Dia et al
Ecuador/USFQ-054/2020	EPI_ISL_481246	2020-04-17	Hospital IESS Babahoyo	Institute of Microbiology, Universidad San Francisco de Quito	Belén Prado-Vivar et al
Ecuador/USFQ-066/2020	EPI_ISL_481248	2020-04-17	Hospital IESS Babahoyo	Institute of Microbiology, Universidad San Francisco de Quito	Belén Prado-Vivar et al
Japan/NGS-SC-1/2020	EPI_ISL_481254	2020-04-01	Department of Emerging Infectious Diseases, Institute of Tropical Medicine, Nagasaki University	Department of Emerging Infectious Diseases, Institute of Tropical Medicine, Nagasaki University	Jiro Yasuda et al
SouthKorea/KCDC2052/2020	EPI_ISL_481372	2020-02-21	Division of Viral Diseases, Center for Laboratory Control of Infectious Diseases, Korea Centers for Diseases Control and Prevention	Division of Viral Diseases, Center for Laboratory Control of Infectious Diseases, Korea Centers for Diseases Control and Prevention	Jeong-Min Kim et al
Georgia/Tb-7851/2020	EPI_ISL_477169	2020-05-01	Department for Virology, Molecular Biology and Genome Research, R. G. Lugar Center for Public Health Research, National Center for Disease Control and Public Health (NCDC) of Georgia.	Department for Virology, Molecular Biology and Genome Research, R. G. Lugar Center for Public Health Research, National Center for Disease Control and Public Health (NCDC) of Georgia.	Tata Imnadze et al
Georgia/Tb-7856/2020	EPI_ISL_481380	2020-05-01	Department for Virology, Molecular Biology and Genome Research, R. G. Lugar Center for Public Health Research, National Center for Disease Control and Public Health (NCDC) of Georgia.	Department for Virology, Molecular Biology and Genome Research, R. G. Lugar Center for Public Health Research, National Center for Disease Control and Public Health (NCDC) of Georgia.	Ana Papkiauri et al
Georgia/Tb-5727/2020	EPI_ISL_481483	2020-04-25	Department for Virology, Molecular Biology and Genome Research, R. G. Lugar Center for Public Health Research, National Center for Disease Control and Public Health (NCDC) of Georgia.	Department for Virology, Molecular Biology and Genome Research, R. G. Lugar Center for Public Health Research, National Center for Disease Control and Public Health (NCDC) of Georgia.	Nino Berishvili et al
Finland/10A30S14/2020	EPI_ISL_481524	2020-04-10	Department of Virology and Immunology, University of Helsinki and Helsinki University Hospital, Huslab Finland	Department of Virology, Faculty of Medicine, University of Helsinki, Helsinki, Finland	Teemu Smura et al
Finland/10A63S14/2020	EPI_ISL_481529	2020-04-10	Department of Virology and Immunology, University of Helsinki and Helsinki University Hospital, Huslab Finland	Department of Virology, Faculty of Medicine, University of Helsinki, Helsinki, Finland	Teemu Smura et al
Finland/12A46SVI/2020	EPI_ISL_481540	2020-04-12	Department of Virology and Immunology, University of Helsinki and Helsinki University Hospital, Huslab Finland	Department of Virology, Faculty of Medicine, University of Helsinki, Helsinki, Finland	Teemu Smura et al
Finland/16A25S14/2020	EPI_ISL_481567	2020-04-16	Department of Virology and Immunology, University of Helsinki and Helsinki University Hospital, Huslab Finland	Department of Virology, Faculty of Medicine, University of Helsinki, Helsinki, Finland	Teemu Smura et al
Finland/16A68S11/2020	EPI_ISL_481568	2020-04-16	Department of Virology and Immunology, University of Helsinki and Helsinki University Hospital, Huslab Finland	Department of Virology, Faculty of Medicine, University of Helsinki, Helsinki, Finland	Teemu Smura et al
Finland/17A38S4/2020	EPI_ISL_481575	2020-04-17	Department of Virology and Immunology, University of Helsinki and Helsinki University Hospital, Huslab Finland	Department of Virology, Faculty of Medicine, University of Helsinki, Helsinki, Finland	Teemu Smura et al
Finland/22A33S5/2020	EPI_ISL_481614	2020-04-22	Department of Virology and Immunology, University of Helsinki and Helsinki University Hospital, Huslab Finland	Department of Virology, Faculty of Medicine, University of Helsinki, Helsinki, Finland	Teemu Smura et al
Finland/26A79S5/2020	EPI_ISL_481621	2020-04-26	Department of Virology and Immunology, University of Helsinki and Helsinki University Hospital, Huslab Finland	Department of Virology, Faculty of Medicine, University of Helsinki, Helsinki, Finland	Teemu Smura et al
Finland/28A79S6/2020	EPI_ISL_481634	2020-04-28	Department of Virology and Immunology, University of Helsinki and Helsinki University Hospital, Huslab Finland	Department of Virology, Faculty of Medicine, University of Helsinki, Helsinki, Finland	Teemu Smura et al
Finland/29M17S2/2020	EPI_ISL_481642	2020-03-29	Department of Virology and Immunology, University of Helsinki and Helsinki University Hospital, Huslab Finland	Department of Virology, Faculty of Medicine, University of Helsinki, Helsinki, Finland	Teemu Smura et al
Finland/3A26S9/2020	EPI_ISL_481666	2020-04-03	Department of Virology and Immunology, University of Helsinki and Helsinki University Hospital, Huslab Finland	Department of Virology, Faculty of Medicine, University of Helsinki, Helsinki, Finland	Teemu Smura et al
Finland/4A9S1/2020	EPI_ISL_481673	2020-04-04	Department of Virology and Immunology, University of Helsinki and Helsinki University Hospital, Huslab Finland	Department of Virology, Faculty of Medicine, University of Helsinki, Helsinki, Finland	Teemu Smura et al
Finland/5A81S4A10/2020	EPI_ISL_481693	2020-04-05	Department of Virology and Immunology, University of Helsinki and Helsinki University Hospital, Huslab Finland	Department of Virology, Faculty of Medicine, University of Helsinki, Helsinki, Finland	Teemu Smura et al
Finland/5May25S4/2020	EPI_ISL_481696	2020-05-05	Department of Virology and Immunology, University of Helsinki and Helsinki University Hospital, Huslab Finland	Department of Virology, Faculty of Medicine, University of Helsinki, Helsinki, Finland	Teemu Smura et al
Finland/5May36S12/2020	EPI_ISL_481698	2020-05-05	Department of Virology and Immunology, University of Helsinki and Helsinki University Hospital, Huslab Finland	Department of Virology, Faculty of Medicine, University of Helsinki, Helsinki, Finland	Teemu Smura et al
Finland/5May47S12/2020	EPI_ISL_481701	2020-05-05	Department of Virology and Immunology, University of Helsinki and Helsinki University Hospital, Huslab Finland	Department of Virology, Faculty of Medicine, University of Helsinki, Helsinki, Finland	Teemu Smura et al
Finland/5May56S6/2020	EPI_ISL_481704	2020-05-05	Department of Virology and Immunology, University of Helsinki and Helsinki University Hospital, Huslab Finland	Department of Virology, Faculty of Medicine, University of Helsinki, Helsinki, Finland	Teemu Smura et al
Finland/7May92S23/2020	EPI_ISL_481718	2020-05-07	Department of Virology and Immunology, University of Helsinki and Helsinki University Hospital, Huslab Finland	Department of Virology, Faculty of Medicine, University of Helsinki, Helsinki, Finland	Teemu Smura et al
Finland/8May24S14/2020	EPI_ISL_481722	2020-05-08	Department of Virology and Immunology, University of Helsinki and Helsinki University Hospital, Huslab Finland	Department of Virology, Faculty of Medicine, University of Helsinki, Helsinki, Finland	Teemu Smura et al
Finland/8May89S14/2020	EPI_ISL_481729	2020-05-08	Department of Virology and Immunology, University of Helsinki and Helsinki University Hospital, Huslab Finland	Department of Virology, Faculty of Medicine, University of Helsinki, Helsinki, Finland	Teemu Smura et al
England/BRIS-12D7E9/2020	EPI_ISL_481800	2020-05-05	PHE South West Regional Laboratory, National Infection Service	Wellcome Sanger Institute for the COVID-19 Genomics UK (COG-UK) consortium	Stephanie Hutchings et al
Bangladesh/BCSIR-NILMRC-004-2/2020	EPI_ISL_482701	2020-05-21	National Institute of Laboratory Medicine and Referral Center	Genomic Research Lab, BCSIR	Abu Sayeed Mohammad Mahmud et al
SouthAfrica/KRISP-0178/2020	EPI_ISL_482704	2020-06-05	Molecular Diagnostics Services (MDS)	KRISP, KZN Research Innovation and Sequencing Platform	Giandhari J et al
Serbia/UE92/2020	EPI_ISL_482744	2020-04-03	Laboratory Diagnostic, Veterinary Specialized Institute Kraljevo	Laboratory Diagnostic, Veterinary Specialized Institute Kraljevo	Vidanovic et al
Egypt/MASRI-005/2020	EPI_ISL_482759	2020-04-30	Medical Ain Shams Research Institute (MASRI), Ain Shams University	Medical Ain Shams Research Institute (MASRI), Ain Shams University	Hesham Elghazaly et al
Egypt/MASRI-008/2020	EPI_ISL_482761	2020-04-30	Medical Ain Shams Research Institute (MASRI), Ain Shams University	Medical Ain Shams Research Institute (MASRI), Ain Shams University	Hesham Elghazaly et al
Egypt/MASRI-014/2020	EPI_ISL_482765	2020-04-30	Medical Ain Shams Research Institute (MASRI), Ain Shams University	Medical Ain Shams Research Institute (MASRI), Ain Shams University	Hesham Elghazaly et al
Senegal/68550/2020	EPI_ISL_482875	2020-06-16	Institut Pasteur Dakar	Institut Pasteur de Dakar	Ndongo Dia et al
Bahrein/BAH-10/2020	EPI_ISL_483551	2020-03-30	Kingdom of Bahrein Ministry of Health	Erasmus Medical Center	Bas Oude Munnink et al
Bahrein/BAH-11/2020	EPI_ISL_483552	2020-03-30	Kingdom of Bahrein Ministry of Health	Erasmus Medical Center	Bas Oude Munnink et al
Bahrein/BAH-12/2020	EPI_ISL_483553	2020-03-30	Kingdom of Bahrein Ministry of Health	Erasmus Medical Center	Bas Oude Munnink et al
Bahrein/BAH-14/2020	EPI_ISL_483555	2020-04-08	Kingdom of Bahrein Ministry of Health	Erasmus Medical Center	Bas Oude Munnink et al
Bahrein/BAH-15/2020	EPI_ISL_483556	2020-04-04	Kingdom of Bahrein Ministry of Health	Erasmus Medical Center	Bas Oude Munnink et al
Bahrein/BAH-17/2020	EPI_ISL_483558	2020-04-08	Kingdom of Bahrein Ministry of Health	Erasmus Medical Center	Bas Oude Munnink et al
Bahrein/BAH-21/2020	EPI_ISL_483562	2020-04-05	Kingdom of Bahrein Ministry of Health	Erasmus Medical Center	Bas Oude Munnink et al
Bahrein/BAH-22/2020	EPI_ISL_483563	2020-04-08	Kingdom of Bahrein Ministry of Health	Erasmus Medical Center	Bas Oude Munnink et al
Bahrein/BAH-23/2020	EPI_ISL_483564	2020-04-08	Kingdom of Bahrein Ministry of Health	Erasmus Medical Center	Bas Oude Munnink et al
Bahrein/BAH-27/2020	EPI_ISL_483565	2020-04-07	Kingdom of Bahrein Ministry of Health	Erasmus Medical Center	Bas Oude Munnink et al
Spain/PV-HUB-56597693/2020	EPI_ISL_483566	2020-06-07	Clinical Microbiology Laboratory- Basurto University Hospital	Biocruces-Bizkaia	Mikel J. Urrutikoetxea-Gutierrez et al
Bangladesh/BCSIR-NILMRC-177/2020	EPI_ISL_483624	2020-06-12	National Institute of Laboratory Medicine and Referral Center	Genomic Research Lab, BCSIR	Md. Maruf Ahmed Molla et al
Bangladesh/BCSIR-NILMRC-181/2020	EPI_ISL_483629	2020-06-20	National Institute of Laboratory Medicine and Referral Center	Genomic Research Lab, BCSIR	Asish Kumar Ghosh et al
Switzerland/ZH-ETHZ-150034/2020	EPI_ISL_483662	2020-06-03	Viollier AG	Department of Biosystems Science and Engineering, ETH Zürich	Christian Beisel et al
Switzerland/ZH-ETHZ-150040/2020	EPI_ISL_483665	2020-06-02	Viollier AG	Department of Biosystems Science and Engineering, ETH Zürich	Christian Beisel et al
Bangladesh/BCSIR-NILMRC-198/2020	EPI_ISL_483642	2020-06-20	National Institute of Laboratory Medicine and Referral Center	Genomic Research Lab, BCSIR	Barna Goswami et al
SouthKorea/A3/2020	EPI_ISL_485002	2020-03-13	University of Ulsan College of Medicine and Asan Medical Center	University of Ulsan College of Medicine and Asan Medical Center	Kuenyoul Park et al
SouthKorea/A6/2020	EPI_ISL_485390	2020-04-06	University of Ulsan College of Medicine and Asan Medical Center	University of Ulsan College of Medicine and Asan Medical Center	Kuenyoul Park et al
Senegal/66298/2020	EPI_ISL_485708	2020-06-15	Institut Pasteur Dakar	Institut Pasteur de Dakar	Ndongo Dia et al
Senegal/66458/2020	EPI_ISL_485710	2020-06-15	Institut Pasteur Dakar	Institut Pasteur de Dakar	Ndongo Dia et al
USA/CA-CZB-2016/2020	EPI_ISL_486269	2020-05-01	Orange County Public Health Laboratory	Chan-Zuckerberg Biohub	CZB Cliahub Consortium et al
Switzerland/BL-ETHZ-110021/2020	EPI_ISL_486461	2020-04-01	Viollier AG	Department of Biosystems Science and Engineering, ETH Zürich	Christian Beisel et al
Switzerland/TI-ETHZ-110061/2020	EPI_ISL_486491	2020-04-01	Viollier AG	Department of Biosystems Science and Engineering, ETH Zürich	Christian Beisel et al
Switzerland/BE-ETHZ-160017/2020	EPI_ISL_486510	2020-06-15	Viollier AG	Department of Biosystems Science and Engineering, ETH Zürich	Christian Beisel et al
Switzerland/GR-ETHZ-170019/2020	EPI_ISL_486531	2020-06-24	Viollier AG	Department of Biosystems Science and Engineering, ETH Zürich	Christian Beisel et al
Switzerland/BL-ETHZ-170025/2020	EPI_ISL_486537	2020-06-23	Viollier AG	Department of Biosystems Science and Engineering, ETH Zürich	Christian Beisel et al
Latvia/032/2020	EPI_ISL_486415	2020-04-27	Centrālā laboratorija	Latvian Biomedical Research and Study Centre	Ivars Silamiķelis et al
Latvia/033/2020	EPI_ISL_486416	2020-04-27	Centrālā laboratorija	Latvian Biomedical Research and Study Centre	Ivars Silamiķelis et al
Latvia/035/2020	EPI_ISL_486418	2020-05-09	Centrālā laboratorija	Latvian Biomedical Research and Study Centre	Ivars Silamiķelis et al
Latvia/050/2020	EPI_ISL_486434	2020-03-16	Latvijas Infektoloģijas centrs	Latvian Biomedical Research and Study Centre	Ivars Silamiķelis et al
Latvia/027/2020	EPI_ISL_486410	2020-05-09	Centrala laboratorija	Latvian Biomedical Research and Study Centre	Ivars Silamiķelis et al
Latvia/040/2020	EPI_ISL_486423	2020-03-17	Latvijas Infektoloģijas centrs	Latvian Biomedical Research and Study Centre	Ivars Silamiķelis et al
Italy/LOM-ASST-21/2020	EPI_ISL_486658	2020-04-01	Microbiology, Virology and Biemergency Laboratory-ASST FBF Sacco	Microbiology, Virology and Biemergency Laboratory-ASST FBF Sacco	Romeri F et al
Italy/LOM-ASST-3/2020	EPI_ISL_486659	2020-02-22	Microbiology, Virology and Biemergency Laboratory-ASST FBF Sacco	Microbiology, Virology and Biemergency Laboratory-ASST FBF Sacco	Micheli V et al
Italy/LOM-ASST-4/2020	EPI_ISL_486660	2020-02-23	Microbiology, Virology and Biemergency Laboratory-ASST FBF Sacco	Microbiology, Virology and Biemergency Laboratory-ASST FBF Sacco	Rimoldi SG et al
Italy/LOM-ASST-8/2020	EPI_ISL_486664	2020-02-26	Microbiology, Virology and Biemergency Laboratory-ASST FBF Sacco	Microbiology, Virology and Biemergency Laboratory-ASST FBF Sacco	Rimoldi SG et al
Russia/CRIE160790/2020	EPI_ISL_486819	2020-03-30	Molecular diagnostic laboratory of Federal Budget Institution of Science "Central Research Institute of Epidemiology" of The Federal Service on Customers' Rights Protection and Human Well-being Surveillance	Group of Genomics and Postgenomic Technologies of Central Research Institute of Epidemilology	Speranskaya AS et al
Ecuador/USFQ-105/2020	EPI_ISL_486842	2020-07-01	Institute of Microbiology, Universidad San Francisco de Quito	Institute of Microbiology, Universidad San Francisco de Quito	Belén Prado-Vivar et al
Ecuador/USFQ-108/2020	EPI_ISL_486843	2020-07-01	Institute of Microbiology, Universidad San Francisco de Quito	Institute of Microbiology, Universidad San Francisco de Quito	Belén Prado-Vivar et al
Ecuador/USFQ-113/2020	EPI_ISL_486848	2020-06-30	Institute of Microbiology, Universidad San Francisco de Quito	Institute of Microbiology, Universidad San Francisco de Quito	Belén Prado-Vivar et al
Ecuador/USFQ-119/2020	EPI_ISL_486851	2020-06-30	Institute of Microbiology, Universidad San Francisco de Quito	Institute of Microbiology, Universidad San Francisco de Quito	Belén Prado-Vivar et al
Senegal/9615/2020	EPI_ISL_486860	2020-04-25	Institut Pasteur Dakar	Institut Pasteur de Dakar	Ndongo Dia et al
Senegal/6837/2020	EPI_ISL_486868	2020-04-21	Institut Pasteur Dakar	Institut Pasteur de Dakar	Ndongo Dia et al
Bahrain/03/2020	EPI_ISL_486888	2020-06-23	National Influenza Center, Bahrain	National Influenza Center, Bahrain	AlWasti et al
Bahrain/04/2020	EPI_ISL_486889	2020-06-23	National Influenza Center, Bahrain	National Influenza Center, Bahrain	Altaif et al
Nigeria/ON507-CV44/2020	EPI_ISL_487111	2020-05-24	Nigeria Centre for Disease Control (NCDC)	African Centre of Excellence for Genomics of Infectious Diseases (ACEGID), Redeemer's University, Ede, Osun State, Nigeria	Oluniyi P.E. et al
Nigeria/OS294-CV42/2020	EPI_ISL_487113	2020-04-23	Nigeria Centre for Disease Control (NCDC)	Redeemer's University, ACEGID	Oluniyi P.E. et al
Nigeria/OY094-CV57/2020	EPI_ISL_487099	2020-04-24	Nigeria Centre for Disease Control (NCDC)	African Centre of Excellence for Genomics of Infectious Diseases (ACEGID), Redeemer's University, Ede, Osun State, Nigeria	Oluniyi P.E. et al
Nigeria/OS524-CV45/2020	EPI_ISL_487110	2020-05-11	Nigeria Centre for Disease Control (NCDC)	African Centre of Excellence for Genomics of Infectious Diseases (ACEGID), Redeemer's University, Ede, Osun State, Nigeria	Oluniyi P.E. et al
Nigeria/KW326-CV52/2020	EPI_ISL_487103	2020-05-09	Nigeria Centre for Disease Control (NCDC)	African Centre of Excellence for Genomics of Infectious Diseases (ACEGID), Redeemer's University, Ede, Osun State, Nigeria	Oluniyi P.E. et al
Bahrain/920267586/2020	EPI_ISL_487272	2020-06-22	unknown	Communicable Disease Laboratory, Public Health Directorate	Altaif et al
Bahrain/110003611/2020	EPI_ISL_487273	2020-06-25	unknown	Communicable Disease Laboratory, Public Health Directorate	Zaed et al
SouthAfrica/KRISP-0348/2020	EPI_ISL_487309	2020-06-18	NHLS-IALCH	KRISP, KZN Research Innovation and Sequencing Platform	Giandhari J et al
Belgium/ITM_C2184_2/2020	EPI_ISL_487432	2020-06-02	Queen Astrid Military Hospital	Institute of Tropical Medicine	Philippe Selhorst et al
Greece/8594_HPI/2020	EPI_ISL_487377	2020-04-02	Hellenic Pasteur Institute, National Influenza Reference laboratory of Southern Greece & Unit of Bioinformatics and Applied Genomics	Hellenic Pasteur Institute, National Influenza Reference laboratory of Southern Greece & Unit of Bioinformatics and Applied Genomics	Vasiliki Pogka et al
Greece/9060_HPI/2020	EPI_ISL_487381	2020-04-05	Hellenic Pasteur Institute, National Influenza Reference laboratory of Southern Greece & Unit of Bioinformatics and Applied Genomics	Hellenic Pasteur Institute, National Influenza Reference laboratory of Southern Greece & Unit of Bioinformatics and Applied Genomics	Vasiliki Pogka et al
Mali/M002593/2020	EPI_ISL_487446	2020-04-06	CICM-Mali	Bundeswehr Institut of Microbiology	Kouriba et al
Mali/M002644/2020	EPI_ISL_487450	2020-04-08	CICM-Mali	Bundeswehr Institut of Microbiology	Kouriba et al
Mali/M002673/2020	EPI_ISL_487455	2020-04-10	CICM-Mali	Bundeswehr Institut of Microbiology	Kouriba et al
Mali/M002758/2020	EPI_ISL_487462	2020-04-13	CICM-Mali	Bundeswehr Institut of Microbiology	Kouriba et al
Mali/M002823/2020	EPI_ISL_487463	2020-04-14	CICM-Mali	Bundeswehr Institut of Microbiology	Kouriba et al
Mali/M002826/2020	EPI_ISL_487465	2020-04-14	CICM-Mali	Bundeswehr Institut of Microbiology	Kouriba et al
NorthernIreland/NIRE-FE445/2020	EPI_ISL_489265	2020-05-09	Regional Virus Laboratory, Belfast Health and Social Care Trust	Wellcome Sanger Institute for the COVID-19 Genomics UK (COG-UK) consortium	Conall McCaughey et al
Peru/LIM-INS-011/2020	EPI_ISL_489988	2020-03-11	Laboratorio de Referencia Nacional de Virus Respiratorio. Instituto Nacional de Salud Perú	Laboratorio de Referencia Nacional de Biotecnología y Biología Molecular. Instituto Nacional de Salud Perú	Carlos Padilla Rojas et al
SaudiArabia/583/2020	EPI_ISL_490005	2020-02-18	King Fahad Medical City	King Fahad Medical City	Alosaimi et al
SaudiArabia/596/2020	EPI_ISL_490006	2020-02-18	King Fahad Medical City	King Fahad Medical City	Alosaimi et al
SaudiArabia/477/2020	EPI_ISL_489996	2020-02-03	King Fahad Medical City	King Fahad Medical City	Alosaimi et al
SaudiArabia/518/2020	EPI_ISL_489999	2020-02-10	King Fahad Medical City	King Fahad Medical City	Alosaimi et al
SaudiArabia/492/2020	EPI_ISL_489997	2020-02-04	King Fahad Medical City	King Fahad Medical City	Alosaimi et al
Malaysia/IMR_WC12897/2020	EPI_ISL_490015	2020-04-10	Institute for Medical Research, Infectious Disease Research Centre, National Institutes of Health, Ministry of Health Malaysia	Institute for Medical Research, Infectious Disease Research Centre, National Institutes of Health, Ministry of Health Malaysia	Suppiah J et al
Malaysia/IMR_WC99045/2020	EPI_ISL_490100	2020-05-23	Institute for Medical Research, Infectious Disease Research Centre, National Institutes of Health, Ministry of Health Malaysia	Institute for Medical Research, Infectious Disease Research Centre, National Institutes of Health, Ministry of Health Malaysia	Suppiah J et al
Germany/BY-MGZ-01/2020	EPI_ISL_490205	2020-04-19	München Klinik Schwabing	MGZ Medical Genetics Center	Dieter A. Wolf et al
Peru/LIM-INS-020/2020	EPI_ISL_490976	2020-03-27	Laboratorio de Referencia Nacional de Virus Respiratorio. Instituto Nacional de Salud Perú	Laboratorio de Referencia Nacional de Biotecnología y Biología Molecular. Instituto Nacional de Salud Perú	Carlos Padilla Rojas et al
Romania/ROSV_10626/2020	EPI_ISL_491036	2020-05-26	Suceava County Emergency Hospital	"Stefan cel Mare" University Metagenomics Lab	Lobiuc Andrei et al
Romania/ROSV_12587/2020	EPI_ISL_491044	2020-06-09	Suceava County Emergency Hospital	"Stefan cel Mare" University Metagenomics Lab	Lobiuc Andrei et al. et al
Romania/ROSV_12618/2020	EPI_ISL_491046	2020-06-09	Suceava County Emergency Hospital	"Stefan cel Mare" University Metagenomics Lab	Lobiuc Andrei et al
Romania/ROSV_12619/2020	EPI_ISL_491047	2020-06-09	Suceava County Emergency Hospital	"Stefan cel Mare" University Metagenomics Lab	Lobiuc Andrei et al
Romania/ROSV_12812/2020	EPI_ISL_491049	2020-06-11	Suceava County Emergency Hospital	"Stefan cel Mare" University Metagenomics Lab	Lobiuc Andrei et al
Romania/ROSV_1979/2020	EPI_ISL_491056	2020-04-11	Suceava County Emergency Hospital	"Stefan cel Mare" University Metagenomics Lab	Lobiuc Andrei et al. et al
Romania/ROSV_2794/2020	EPI_ISL_491060	2020-04-16	Suceava County Emergency Hospital	"Stefan cel Mare" University Metagenomics Lab	Lobiuc Andrei et al. et al
Romania/ROSV_4730/2020	EPI_ISL_491079	2020-04-26	Suceava County Emergency Hospital	"Stefan cel Mare" University Metagenomics Lab	Lobiuc Andrei et al
Romania/ROSV_5230/2020	EPI_ISL_491083	2020-04-28	Suceava County Emergency Hospital	"Stefan cel Mare" University Metagenomics Lab	Lobiuc Andrei et al. et al
Romania/ROSV_569/2020	EPI_ISL_491085	2020-04-05	Suceava County Emergency Hospital	"Stefan cel Mare" University Metagenomics Lab	Lobiuc Andrei et al
Romania/ROSV_9826/2020	EPI_ISL_491091	2020-05-22	Suceava County Emergency Hospital	"Stefan cel Mare" University Metagenomics Lab	Lobiuc Andrei et al. et al
CzechRepublic/NRL_5752/2020	EPI_ISL_491118	2020-04-01	The National Institute of Public Health	The National Institute of Public Health and State Veterinary Institute Prague	Nagy et al
Oman/C-6583/2020	EPI_ISL_491127	2020-04-26	Oman-National Influenza Center	Biotechnology & OMICs Laboratory	Samira Al-Mahruqi et al
Oman/C-9263/2020	EPI_ISL_491133	2020-04-28	Oman-National Influenza Center	Biotechnology & OMICs Laboratory	Samiha Al-Kharusi et al
Oman/12096/2020	EPI_ISL_491147	2020-04-08	Oman-National Influenza Center	Biotechnology & OMICs Laboratory	Abdul Latif Khan et al
Oman/C-5806/2020	EPI_ISL_491165	2020-04-24	Oman-National Influenza Center	Biotechnology & OMICs Laboratory	Sajjad Asaf et al
Portugal/IGC3629/2020	EPI_ISL_491196	2020-05-26	Instituto Gulbenkian de Ciência	Instituto Gulbenkian de Ciência	João Costa et al
Portugal/IGC4095/2020	EPI_ISL_491228	2020-06-01	Instituto Gulbenkian de Ciência	Instituto Gulbenkian de Ciência	Cathy Paulino et al
Portugal/IGC4479/2020	EPI_ISL_491259	2020-06-08	Instituto Gulbenkian de Ciência	Instituto Gulbenkian de Ciência	Joao Sobral et al
Portugal/IGC4251/2020	EPI_ISL_491242	2020-06-03	Instituto Gulbenkian de Ciência	Instituto Gulbenkian de Ciência	Joao Sobral et al
Portugal/IGC2882/2020	EPI_ISL_491174	2020-05-17	Instituto Gulbenkian de Ciência	Instituto Gulbenkian de Ciência	João Costa et al
Portugal/IGC3860/2020	EPI_ISL_491211	2020-05-28	Instituto Gulbenkian de Ciência	Instituto Gulbenkian de Ciência	Cathy Paulino et al
Portugal/IGC4000/2020	EPI_ISL_491219	2020-05-31	Instituto Gulbenkian de Ciência	Instituto Gulbenkian de Ciência	Cathy Paulino et al
Portugal/IGC3853/2020	EPI_ISL_491208	2020-05-28	Instituto Gulbenkian de Ciência	Instituto Gulbenkian de Ciência	Cathy Paulino et al
Peru/LIM-INS-024/2020	EPI_ISL_491429	2020-03-25	Laboratorio de Referencia Nacional de Virus Respiratorio. Instituto Nacional de Salud Perú	Laboratorio de Referencia Nacional de Biotecnología y Biología Molecular. Instituto Nacional de Salud Perú	Carlos Padilla Rojas et al
CostaRica/INC-0028/2020	EPI_ISL_491440	2020-03-11	Hospital San Rafael de Alajuela	Inciensa, Instituto Costarricense de Investigación y Enseñanza en Nutrición y Salud	Francisco Duarte et al
CostaRica/INC-0035/2020	EPI_ISL_491447	2020-03-15	Hospital Fernando Escalante Pradilla	Inciensa, Instituto Costarricense de Investigación y Enseñanza en Nutrición y Salud	Francisco Duarte et al
CostaRica/INC-0041/2020	EPI_ISL_491452	2020-03-20	Hospital San Rafael de Alajuela	Inciensa, Instituto Costarricense de Investigación y Enseñanza en Nutrición y Salud	Francisco Duarte et al
CostaRica/INC-0044/2020	EPI_ISL_491455	2020-03-20	Hospital Clinica Biblica	Inciensa, Instituto Costarricense de Investigación y Enseñanza en Nutrición y Salud	Francisco Duarte et al
Peru/LIM-INS-013/2020	EPI_ISL_491463	2020-03-10	Laboratorio de Referencia Nacional de Virus Respiratorio. Instituto Nacional de Salud Perú	Laboratorio de Referencia Nacional de Biotecnología y Biología Molecular. Instituto Nacional de Salud Perú	Carlos Padilla Rojas et al
Scotland/EDB1919/2020	EPI_ISL_491610	2020-04-17	Virology Department, Royal Infirmary of Edinburgh, NHS Lothian / School of Biological Sciences, University of Edinburgh	Wellcome Sanger Institute for the COVID-19 Genomics UK (COG-UK) consortium	McHugh M et al
Ecuador/USFQ-120/2020	EPI_ISL_491932	2020-07-03	Institute of Microbiology, Universidad San Francisco de Quito	Institute of Microbiology, Universidad San Francisco de Quito	Belén Prado-Vivar et al
Ecuador/USFQ-131/2020	EPI_ISL_491935	2020-04-13	Centro de Investigaciones, Universidad de Especialidades Espíritu Santo	Institute of Microbiology, Universidad San Francisco de Quito	Derly Andrade et al
Ecuador/USFQ-147/2020	EPI_ISL_491937	2020-06-30	Institute of Microbiology, Universidad San Francisco de Quito	Institute of Microbiology, Universidad San Francisco de Quito	Belén Prado-Vivar et al
Ecuador/USFQ-126/2020	EPI_ISL_491939	2020-07-03	Institute of Microbiology, Universidad San Francisco de Quito	Institute of Microbiology, Universidad San Francisco de Quito	Belén Prado-Vivar et al
Ecuador/USFQ-133/2020	EPI_ISL_491941	2020-05-02	Centro de Investigaciones, Universidad de Especialidades Espíritu Santo	Institute of Microbiology, Universidad San Francisco de Quito	Derly Andrade et al
Ecuador/23890/2020	EPI_ISL_491944	2020-04-25	Instituto Nacional de Investigación en Salud Pública - INSPI	INSPI - Charité	Alfredo Bruno Caicedo et al
Ecuador/52872/2020	EPI_ISL_491946	2020-05-28	Instituto Nacional de Investigación en Salud Pública - INSPI	INSPI - Charité	Alfredo Bruno Caicedo et al
Ecuador/36192/2020	EPI_ISL_491947	2020-05-08	Instituto Nacional de Investigación en Salud Pública - INSPI	INSPI - Charité	Alfredo Bruno Caicedo et al
Oman/205035037/2020	EPI_ISL_491968	2020-05-10	Oman-NIC	Department of Microbiology and Immunology-SQUH	Fahad Zadjali et al
Oman/205036457/2020	EPI_ISL_491979	2020-05-17	Oman-NIC	Department of Microbiology and Immunology-SQUH	Fahad Zadjali et al
Oman/205038852/2020	EPI_ISL_491998	2020-05-25	Oman-NIC	Department of Microbiology and Immunology-SQUH	Fahad Zadjali et al
Oman/205041214/2020	EPI_ISL_492014	2020-06-03	Oman-NIC	Department of Microbiology and Immunology-SQUH	Fahad Zadjali et al
Oman/205042592/2020	EPI_ISL_492019	2020-06-08	Oman-NIC	Department of Microbiology and Immunology-SQUH	Fahad Zadjali et al
Oman/205042904/2020	EPI_ISL_492021	2020-06-09	Oman-NIC	Department of Microbiology and Immunology-SQUH	Fahad Zadjali et al
Oman/205043490/2020	EPI_ISL_492026	2020-06-11	Oman-NIC	Department of Microbiology and Immunology-SQUH	Fahad Zadjali et al
Bangladesh/CHRF-0019/2020	EPI_ISL_492030	2020-05-14	Child Health Research Foundation	Child Health Research Foundation	Senjuti Saha et al
Poland/PL_P46/2020	EPI_ISL_492071	2020-04-16	1. ViroGenetics - BSL3 Laboratory of Virology, Małopolska Centre of Biotechnology, Jagiellonian University; 2. II Department of Internal Medicine, Faculty of Medicine, Jagiellonian University Medical College; 3. Narodowy Instytut Zdrowia Publicznego – Państwowy Zakład Higieny (NIZP-PZH)	1. ViroGenetics - BSL3 Laboratory of Virology, Małopolska Centre of Biotechnology, Jagiellonian University; 2. II Department of Internal Medicine, Faculty of Medicine, Jagiellonian University Medical College; 3. Narodowy Instytut Zdrowia Publicznego – Państwowy Zakład Higieny (NIZP-PZH).	Katarzyna Pancer et al
NorthMacedonia/ChVir7913/2020	EPI_ISL_492083	2020-06-25	Institute for Public Health of the Republic of North Macedonia	Charite Universitatsmedizin Berlin, Institute of Virology	Victor M Corman et al
Latvia/060/2020	EPI_ISL_492995	2020-07-07	E. Gulbja Laboratorija	Latvian Biomedical Research and Study Centre	Ivars Silamiķelis et al
Latvia/058/2020	EPI_ISL_492993	2020-07-08	E. Gulbja Laboratorija	Latvian Biomedical Research and Study Centre	Ivars Silamiķelis et al
Thailand/MUMT-3/2020	EPI_ISL_493137	2020-02-25	Center for Research and Innovation, Faculty of Medical Technology, Mahidol University	Center for Research and Innovation, Faculty of Medical Technology, Mahidol University	Kantima Sangsiriwut et al
Wuhan/0126-C94/2020	EPI_ISL_493180	2020-01-26	National Virus Resource Center, Chinese Academy of Sciences, Wuhan 430071, China	Computational Virology Group, Center for Bacteria and Viruses Resources and Bioinformation, Wuhan Institute of Virology, Chinese Academy of Sciences，Wuhan 430071, China	Jianjun Chen et al
Taiwan/NCKUH-002/2020	EPI_ISL_493198	2020-03-16	Virology Lab,Department of Pathology, National Cheng Kung University Hospital	Virology Lab,Department of Pathology, National Cheng Kung University Hospital	Huey-Pin Tsai et al
Norway/2802/2020	EPI_ISL_493368	2020-06-26	Furst Medical Laboratory	Norwegian Institute of Public Health, Department of Virology	Kathrine Stene-Johansen et al
Norway/2803/2020	EPI_ISL_493369	2020-06-26	Furst Medical Laboratory	Norwegian Institute of Public Health, Department of Virology	Kathrine Stene-Johansen et al
Norway/2805/2020	EPI_ISL_493370	2020-06-27	Furst Medical Laboratory	Norwegian Institute of Public Health, Department of Virology	Kathrine Stene-Johansen et al
Norway/2810/2020	EPI_ISL_493375	2020-06-29	Furst Medical Laboratory	Norwegian Institute of Public Health, Department of Virology	Kathrine Stene-Johansen et al
Norway/2828/2020	EPI_ISL_493381	2020-06-29	Medical Microbiology Unit, Department for Laboratory Medicine, Drammen Hospital, Vestre Viken Health Trust,	Norwegian Institute of Public Health, Department of Virology	Kathrine Stene-Johansen et al
Norway/2830/2020	EPI_ISL_493383	2020-06-29	Medical Microbiology Unit, Department for Laboratory Medicine, Drammen Hospital, Vestre Viken Health Trust,	Norwegian Institute of Public Health, Department of Virology	Kathrine Stene-Johansen et al
Norway/2832/2020	EPI_ISL_493385	2020-06-30	Oslo University Hospital, Department of Medical Microbiology	Norwegian Institute of Public Health, Department of Virology	Kathrine Stene-Johansen et al
Singapore/639/2020	EPI_ISL_493399	2020-05-06	National Public Health Laboratory, National Centre for Infectious Diseases	National Public Health Laboratory, National Centre for Infectious Diseases	Mak TM et al
England/SHEF-CFA78/2020	EPI_ISL_493725	2020-05-06	Virology Department, Sheffield Teaching Hospitals NHS Foundation Trust/Department of Infection, Immunity and Cardiovascular Disease, The Medical School, University of Sheffield	COVID-19 Genomics UK (COG-UK) Consortium	Thushan de Silva et al
Taiwan/NCKUH-006/2020	EPI_ISL_493201	2020-03-19	Virology Lab,Department of Pathology, National Cheng Kung University Hospital	Virology Lab,Department of Pathology, National Cheng Kung University Hospital	Huey-Pin Tsai et al
Taiwan/NCKUH-015/2020	EPI_ISL_493208	2020-03-21	Virology Lab,Department of Pathology, National Cheng Kung University Hospital	Virology Lab,Department of Pathology, National Cheng Kung University Hospital	Huey-Pin Tsai et al et al
Turkey/KU-021/2020	EPI_ISL_495431	2020-05-25	Kafkas University, Faculty of Medicine, Department of Medical Microbiology	Kafkas University, Faculty of Medicine, Department of Medical Microbiology	Murat Karamese et al
Turkey/KU-033/2020	EPI_ISL_495443	2020-04-29	Kafkas University, Faculty of Medicine, Department of Medical Microbiology	Kafkas University, Faculty of Medicine, Department of Medical Microbiology	Murat Karamese et al
Turkey/KU-039/2020	EPI_ISL_495449	2020-05-26	Kafkas University, Faculty of Medicine, Department of Medical Microbiology	Kafkas University, Faculty of Medicine, Department of Medical Microbiology	Murat Karamese et al
USA/WA-S1664/2020	EPI_ISL_496090	2020-05-29	Washington State Department of Health	Seattle Flu Study	Deborah A. Nickerson et al
Mexico/BCN-ALSR-1479/2020	EPI_ISL_496348	2020-04-28	Infectolab	Andersen lab at Scripps Research	SEARCH Alliance San Diego with Samuel Navarro Alvarez et al
Mexico/BCN-ALSR-1695/2020	EPI_ISL_496356	2020-04-25	Infectolab	Andersen lab at Scripps Research	SEARCH Alliance San Diego with Samuel Navarro Alvarez et al
Mexico/BCN-ALSR-1700/2020	EPI_ISL_496361	2020-04-22	Infectolab	Andersen lab at Scripps Research	SEARCH Alliance San Diego with Samuel Navarro Alvarez et al
Mexico/BCN-ALSR-1710/2020	EPI_ISL_496371	2020-03-26	Infectolab	Andersen lab at Scripps Research	SEARCH Alliance San Diego with Samuel Navarro Alvarez et al
India/MH-NCCS-NR2517/2020	EPI_ISL_496583	2020-05-24	National Centre For Cell Science	National Centre For Cell Science	Dhiraj Paul et al
USA/WA-S2317/2020	EPI_ISL_496949	2020-06-11	Washington State Department of Health	Seattle Flu Study	Deborah A. Nickerson et al
Colombia/RIS-INS-81402/2020	EPI_ISL_497736	2020-03-18	Instituto Nacional de Salud, Bogotá, Colombia	Instituto Nacional de Salud, Bogotá, Colombia	Katherine Laiton-Donato et al
SouthKorea/KCDC2061/2020	EPI_ISL_497962	2020-01-30	Division of Viral Diseases, Center for Laboratory Control of Infectious Diseases, Korea Centers for Diseases Control and Prevention	Division of Viral Diseases, Center for Laboratory Control of Infectious Diseases, Korea Centers for Diseases Control and Prevention	Jeong-Min Kim et al
SouthKorea/KCDC2062/2020	EPI_ISL_497963	2020-01-31	Division of Viral Diseases, Center for Laboratory Control of Infectious Diseases, Korea Centers for Diseases Control and Prevention	Division of Viral Diseases, Center for Laboratory Control of Infectious Diseases, Korea Centers for Diseases Control and Prevention	Jeong-Min Kim et al
SouthKorea/KCDC2101/2020	EPI_ISL_498002	2020-03-05	Division of Viral Diseases, Center for Laboratory Control of Infectious Diseases, Korea Centers for Diseases Control and Prevention	Division of Viral Diseases, Center for Laboratory Control of Infectious Diseases, Korea Centers for Diseases Control and Prevention	Jeong-Min Kim et al
SouthKorea/KCDC2103/2020	EPI_ISL_498004	2020-03-09	Division of Viral Diseases, Center for Laboratory Control of Infectious Diseases, Korea Centers for Diseases Control and Prevention	Division of Viral Diseases, Center for Laboratory Control of Infectious Diseases, Korea Centers for Diseases Control and Prevention	Jeong-Min Kim et al
SouthKorea/KCDC2130/2020	EPI_ISL_498031	2020-03-16	Division of Viral Diseases, Center for Laboratory Control of Infectious Diseases, Korea Centers for Diseases Control and Prevention	Division of Viral Diseases, Center for Laboratory Control of Infectious Diseases, Korea Centers for Diseases Control and Prevention	Jeong-Min Kim et al
SouthKorea/KCDC2134/2020	EPI_ISL_498035	2020-03-20	Division of Viral Diseases, Center for Laboratory Control of Infectious Diseases, Korea Centers for Diseases Control and Prevention	Division of Viral Diseases, Center for Laboratory Control of Infectious Diseases, Korea Centers for Diseases Control and Prevention	Jeong-Min Kim et al
Zhejiang/SX0715/2020	EPI_ISL_497950	2020-07-15	Shaoxing CDC	Zhejiang Provincial Center for Disease Control and Prevention	Yin Chen et al
SouthAfrica/KRISP-0535/2020	EPI_ISL_498078	2020-07-08	NHLS-IALCH	KRISP, KZN Research Innovation and Sequencing Platform	Giandhari J et al
Belgium/ULG-10221/2020	EPI_ISL_498127	2020-05-14	Department of Clinical Microbiology	GIGA Medical Genomics	Keith Durkin et al
Colombia/BOL-INS-94411/2020	EPI_ISL_498161	2020-03-30	Instituto Nacional de Salud, Bogotá, Colombia	Instituto Nacional de Salud, Bogotá, Colombia	Katherine Laiton-Donato et al
Colombia/MAG-INS-95839/2020	EPI_ISL_498166	2020-03-31	Instituto Nacional de Salud, Bogotá, Colombia	Instituto Nacional de Salud, Bogotá, Colombia	Katherine Laiton-Donato et al
Senegal/6619/2020	EPI_ISL_498230	2020-04-21	Institut Pasteur de Dakar	Institut Pasteur de Dakar	Ndongo Dia et al
Senegal/45436/2020	EPI_ISL_498238	2020-05-27	Institut Pasteur de Dakar	Institut Pasteur de Dakar	Ndongo Dia et al
Senegal/45557/2020	EPI_ISL_498239	2020-05-27	Institut Pasteur de Dakar	Institut Pasteur de Dakar	Ndongo Dia et al
Australia/ACT0074/2020	EPI_ISL_498534	2020-05-16	ACT Pathology	Schwessinger Lab	Ashley Jones et al
Australia/ACT0084/2020	EPI_ISL_498543	2020-06-15	ACT Pathology	Schwessinger Lab	Ashley Jones et al
Lebanon/LB-LR10/2020	EPI_ISL_498554	2020-03-20	Lebanese American University	Lebanese American University	Abi Habib et al
Lebanon/LB-LR9/2020	EPI_ISL_498552	2020-03-18	Lebanese American University	Lebanese American University	Abi Habib et al
Lebanon/LB-R8/2020	EPI_ISL_498551	2020-03-19	Lebanese American University	Lebanese American University	Abi Habib et al
Italy/FVG-ICGEB-S211/2020	EPI_ISL_498559	2020-07-01	Laboratory of Molecular Virology International Center for Genetic Engineering and Biotechnology (ICGEB)	ARGO Open Lab Platform for Genome Sequencing	Licastro D et al
Italy/FVG-ICGEB-S214/2020	EPI_ISL_498561	2020-07-01	Laboratory of Molecular Virology International Center for Genetic Engineering and Biotechnology (ICGEB)	ARGO Open Lab Platform for Genome Sequencing	Licastro D et al
Singapore/676/2020	EPI_ISL_498574	2020-06-23	National Public Health Laboratory, National Centre for Infectious Diseases	National Public Health Laboratory, National Centre for Infectious Diseases	Mak TM et al
Singapore/717/2020	EPI_ISL_498615	2020-07-20	National Public Health Laboratory, National Centre for Infectious Diseases	National Public Health Laboratory, National Centre for Infectious Diseases	Mak TM et al
Liaoning/IVDC-04/2020	EPI_ISL_498691	2020-07-22	National Institute for Viral Disease Control and Prevention, China CDC	National Institute for Viral Disease Control and Prevention, China CDC	Xiang Zhao et al
Liaoning/IVDC-01/2020	EPI_ISL_498692	2020-07-22	National Institute for Viral Disease Control and Prevention, China CDC	National Institute for Viral Disease Control and Prevention, China CDC	Xiang Zhao et al
Liaoning/IVDC-03/2020	EPI_ISL_498693	2020-07-22	National Institute for Viral Disease Control and Prevention, China CDC	National Institute for Viral Disease Control and Prevention, China CDC	Xiang Zhao et al
Bangladesh/BCSIR-NILMRC-306/2020	EPI_ISL_498786	2020-07-18	National Institute of Laboratory Medicine and Referral Center	Genomic Research Lab, BCSIR	Md. Saddam Hossain et al
Bangladesh/BCSIR-NILMRC-346/2020	EPI_ISL_498805	2020-07-15	National Institute of Laboratory Medicine and Referral Center	Genomic Research Lab, BCSIR	Md. Murshed Hasan Sarkar et al
HongKong/HKU-200723-106/2020	EPI_ISL_498271	2020-05-15	Department of Microbiology, The University of Hong Kong	Department of Microbiology, The University of Hong Kong	Kelvin K.W. To et al
HongKong/HKU-200723-105/2020	EPI_ISL_498270	2020-05-08	Department of Microbiology, The University of Hong Kong	Department of Microbiology, The University of Hong Kong	Kelvin K.W. To et al
HongKong/HKU-200723-098/2020	EPI_ISL_497865	2020-04-14	Department of Microbiology, The University of Hong Kong	Department of Microbiology, The University of Hong Kong	Kelvin K.W. To et al
HongKong/HKU-200723-008/2020	EPI_ISL_497775	2020-03-20	Department of Microbiology, The University of Hong Kong	Department of Microbiology, The University of Hong Kong	Kelvin K.W. To et al
HongKong/HKU-200723-046/2020	EPI_ISL_497813	2020-03-21	Department of Microbiology, The University of Hong Kong	Department of Microbiology, The University of Hong Kong	Kelvin K.W. To et al
HongKong/HKU-200723-051/2020	EPI_ISL_497818	2020-04-01	Department of Microbiology, The University of Hong Kong	Department of Microbiology, The University of Hong Kong	Kelvin K.W. To et al
HongKong/HKU-200723-031/2020	EPI_ISL_497798	2020-03-21	Department of Microbiology, The University of Hong Kong	Department of Microbiology, The University of Hong Kong	Kelvin K.W. To et al
HongKong/HKU-200723-056/2020	EPI_ISL_497823	2020-04-07	Department of Microbiology, The University of Hong Kong	Department of Microbiology, The University of Hong Kong	Kelvin K.W. To et al
HongKong/HKU-200723-060/2020	EPI_ISL_497827	2020-01-29	Department of Microbiology, The University of Hong Kong	Department of Microbiology, The University of Hong Kong	Kelvin K.W. To et al
England/NORT-29D376/2020	EPI_ISL_499802	2020-05-04	Northumbria University / South Tees Hospitals NHS Foundation Trust / North Cumbria Integrated Care NHS Foundation Trust / North Tees and Hartlepool NHS Foundation Trust / Newcastle Hospitals NHS Foundation Trust	COVID-19 Genomics UK (COG-UK) Consortium	Darren L Smith et al
Singapore/722/2020	EPI_ISL_500543	2020-06-24	Singapore General Hospital	Department of Microbiology	Nurdyana Abdul Rahman et al
Singapore/723/2020	EPI_ISL_500544	2020-06-24	Singapore General Hospital	Department of Microbiology	Nurdyana Abdul Rahman et al
Ireland/SO-NVRL-70IRL90620/2020	EPI_ISL_500573	2020-07-02	National Virus Reference Laboratory	National Virus Reference Laboratory	Michael Carr et al
Ireland/D-NVRL-70IRL98924/2020	EPI_ISL_500577	2020-07-04	National Virus Reference Laboratory	National Virus Reference Laboratory	Michael Carr et al
Ireland/D-NVRL-71IRL06434/2020	EPI_ISL_500580	2020-07-06	National Virus Reference Laboratory	National Virus Reference Laboratory	Michael Carr et al
Ireland/D-NVRL-71IRL07177/2020	EPI_ISL_500587	2020-07-07	National Virus Reference Laboratory	National Virus Reference Laboratory	Michael Carr et al
Ireland/D-NVRL-71IRL21349/2020	EPI_ISL_500594	2020-07-08	National Virus Reference Laboratory	National Virus Reference Laboratory	Michael Carr et al
Switzerland/AG-ETHZ-190045/2020	EPI_ISL_500907	2020-07-08	Viollier AG	Department of Biosystems Science and Engineering, ETH Zürich	Christian Beisel et al
Malaysia/1121/2020	EPI_ISL_501182	2020-03-24	Department of Medical Microbiology, University Malaya Medical Centre	Department of Medical Microbiology, Faculty of Medicine, University of Malaya	Yoong Min CHONG et al
Malaysia/1399/2020	EPI_ISL_501184	2020-03-25	Department of Medical Microbiology, University Malaya Medical Centre	Department of Medical Microbiology, Faculty of Medicine, University of Malaya	Yoong Min CHONG et al
Malaysia/1713/2020	EPI_ISL_501186	2020-03-25	Department of Medical Microbiology, University Malaya Medical Centre	Department of Medical Microbiology, Faculty of Medicine, University of Malaya	Yoong Min CHONG et al
Malaysia/2079/2020	EPI_ISL_501190	2020-03-26	Department of Medical Microbiology, University Malaya Medical Centre	Department of Medical Microbiology, Faculty of Medicine, University of Malaya	Yoong Min CHONG et al
Malaysia/3097/2020	EPI_ISL_501200	2020-05-04	Department of Medical Microbiology, University Malaya Medical Centre	Department of Medical Microbiology, Faculty of Medicine, University of Malaya	Yoong Min CHONG et al
Malaysia/3321/2020	EPI_ISL_501203	2020-03-30	Department of Medical Microbiology, University Malaya Medical Centre	Department of Medical Microbiology, Faculty of Medicine, University of Malaya	Yoong Min CHONG et al
Malaysia/7618/2020	EPI_ISL_501221	2020-03-17	Department of Medical Microbiology, University Malaya Medical Centre	Department of Medical Microbiology, Faculty of Medicine, University of Malaya	Yoong Min CHONG et al
Malaysia/8454/2020	EPI_ISL_501223	2020-03-18	Department of Medical Microbiology, University Malaya Medical Centre	Department of Medical Microbiology, Faculty of Medicine, University of Malaya	Yoong Min CHONG et al
Greece/8334_HPI/2020	EPI_ISL_501251	2020-04-01	Hellenic Pasteur Institute, National Influenza Reference laboratory of Southern Greece & Unit of Bioinformatics and Applied Genomics	Hellenic Pasteur Institute, National Influenza Reference laboratory of Southern Greece & Unit of Bioinformatics and Applied Genomics	Vasiliki Pogka et al
Greece/22565_HPI/2020	EPI_ISL_501250	2020-05-08	Hellenic Pasteur Institute, National Influenza Reference laboratory of Southern Greece & Unit of Bioinformatics and Applied Genomics	Hellenic Pasteur Institute, National Influenza Reference laboratory of Southern Greece & Unit of Bioinformatics and Applied Genomics	Vasiliki Pogka et al
Greece/14999_HPI/2020	EPI_ISL_501248	2020-04-22	Hellenic Pasteur Institute, National Influenza Reference laboratory of Southern Greece & Unit of Bioinformatics and Applied Genomics	Hellenic Pasteur Institute, National Influenza Reference laboratory of Southern Greece & Unit of Bioinformatics and Applied Genomics	Vasiliki Pogka et al
Greece/26072_HPI/2020	EPI_ISL_501236	2020-05-13	Hellenic Pasteur Institute, National Influenza Reference laboratory of Southern Greece & Unit of Bioinformatics and Applied Genomics	Hellenic Pasteur Institute, National Influenza Reference laboratory of Southern Greece & Unit of Bioinformatics and Applied Genomics	Vasiliki Pogka et al
Greece/19553_HPI/2020	EPI_ISL_501233	2020-05-03	Hellenic Pasteur Institute, National Influenza Reference laboratory of Southern Greece & Unit of Bioinformatics and Applied Genomics	Hellenic Pasteur Institute, National Influenza Reference laboratory of Southern Greece & Unit of Bioinformatics and Applied Genomics	Vasiliki Pogka et al
Latvia/081/2020	EPI_ISL_501894	2020-07-20	E. Gulbja Laboratorija	Latvian Biomedical Research and Study Centre	Ivars Silamiķelis et al
Latvia/085/2020	EPI_ISL_501922	2020-06-16	Centrālā laboratorija	Latvian Biomedical Research and Study Centre	Ivars Silamiķelis et al
Latvia/068/2020	EPI_ISL_501284	2020-07-10	E. Gulbja Laboratorija	Latvian Biomedical Research and Study Centre	Ivars Silamiķelis et al
Latvia/067/2020	EPI_ISL_501275	2020-07-08	E. Gulbja Laboratorija	Latvian Biomedical Research and Study Centre	Ivars Silamiķelis et al
Bangladesh/BCSIR-NILMRC-320/2020	EPI_ISL_504181	2020-05-31	National Institute of Laboratory Medicine and Referral Center	Genomic Research Lab, BCSIR	Abu Sayeed Mohammad Mahmud et al
SouthKorea/KCDC2185/2020	EPI_ISL_506979	2020-03-26	Division of Viral Diseases, Center for Laboratory Control of Infectious Diseases, Korea Centers for Diseases Control and Prevention	Division of Viral Diseases, Center for Laboratory Control of Infectious Diseases, Korea Centers for Diseases Control and Prevention	Jeong-Min Kim et al
SouthKorea/KCDC2189/2020	EPI_ISL_506983	2020-03-28	Division of Viral Diseases, Center for Laboratory Control of Infectious Diseases, Korea Centers for Diseases Control and Prevention	Division of Viral Diseases, Center for Laboratory Control of Infectious Diseases, Korea Centers for Diseases Control and Prevention	Jeong-Min Kim et al
SouthKorea/KCDC2195/2020	EPI_ISL_506989	2020-04-02	Division of Viral Diseases, Center for Laboratory Control of Infectious Diseases, Korea Centers for Diseases Control and Prevention	Division of Viral Diseases, Center for Laboratory Control of Infectious Diseases, Korea Centers for Diseases Control and Prevention	Jeong-Min Kim et al
SouthKorea/KCDC2196/2020	EPI_ISL_506990	2020-04-01	Division of Viral Diseases, Center for Laboratory Control of Infectious Diseases, Korea Centers for Diseases Control and Prevention	Division of Viral Diseases, Center for Laboratory Control of Infectious Diseases, Korea Centers for Diseases Control and Prevention	Jeong-Min Kim et al
SouthKorea/KCDC2197/2020	EPI_ISL_506991	2020-04-02	Division of Viral Diseases, Center for Laboratory Control of Infectious Diseases, Korea Centers for Diseases Control and Prevention	Division of Viral Diseases, Center for Laboratory Control of Infectious Diseases, Korea Centers for Diseases Control and Prevention	Jeong-Min Kim et al
Iran/IRVSH-01/2020	EPI_ISL_507007	2020-05-01	Yaftabad Hospital, Covid Lab Center	Tehran University of Medical Sciences	Shahabzadeh et al
SaudiArabia/KFSHRC44/2020	EPI_ISL_507037	2020-03-28	unknown	Infectious Diseases Research, King Abdullah International Medical Research Center (KAIMRC)	Alghoribi et al
Russia/StPetersburg-RII11164S/2020	EPI_ISL_507239	2020-05-03	WHO National Influenza Centre Russian Federation	WHO National Influenza Centre Russian Federation	Andrey Komissarov et al
Russia/StPetersburg-RII11168S/2020	EPI_ISL_507240	2020-05-02	WHO National Influenza Centre Russian Federation	WHO National Influenza Centre Russian Federation	Andrey Komissarov et al
Russia/StPetersburg-RII15674S/2020	EPI_ISL_507271	2020-05-15	WHO National Influenza Centre Russian Federation	WHO National Influenza Centre Russian Federation	Andrey Komissarov et al
USA/MI-MDHHS-SC21293/2020	EPI_ISL_507548	2020-04-08	Michigan Department of Health and Human Services, Bureau of Laboratories	Michigan Department of Health and Human Services, Bureau of Laboratories	Blankenship HM et al
USA/MI-MDHHS-SC21148/2020	EPI_ISL_507924	2020-03-26	Michigan Department of Health and Human Services, Bureau of Laboratories	Michigan Department of Health and Human Services, Bureau of Laboratories	Blankenship HM et al
USA/NM-UNM-00403/2020	EPI_ISL_508091	2020-05-01	New Mexico Department of Health Scientific Laboratory Division	Center for Global Health, University of New Mexico Health Sciences Center	Daryl Domman et al
India/MH-GA65/2020	EPI_ISL_508259	2020-06-18	Government Medical College	National Institute of Biomedical Genomics	Arindam Maitra et al
India/KA-IB4/2020	EPI_ISL_508318	2020-06-17	Indian Institute of Science	National Institute of Biomedical Genomics	Arindam Maitra et al
India/HR-TF4/2020	EPI_ISL_508505	2020-06-14	Translational Health Science and Technology Institute	National Institute of Biomedical Genomics	Arindam Maitra et al
Germany/BW-UT-025/2020	EPI_ISL_508700	2020-05-20	Institut für Virologie und Epidemiologie der Viruskrankheiten, Universitätsklinikum Tübingen	NGS Competence Center Tübingen, Institut für Medizinische Mikrobiologie und Hygiene, Universitätsklinikum Tübingen	Angel Angelov et al
Madagascar/IP-01650/2020	EPI_ISL_508862	2020-03-20	Virology Unit, Institut Pasteur de Madagascar	Virology Unit, Institut Pasteur de Madagascar	Christian Ranaivoson et al
Madagascar/IP-01861/2020	EPI_ISL_508863	2020-03-22	Virology Unit, Institut Pasteur de Madagascar	Virology Unit, Institut Pasteur de Madagascar	Christian Ranaivoson et al
France/ARA-07910/2020	EPI_ISL_508873	2020-03-12	Institut des Agents Infectieux (IAI), Hospices Civils de Lyon	CNR Virus des Infections Respiratoires - France SUD	Antonin Bal et al
France/ARA-14951/2020	EPI_ISL_508896	2020-03-27	Institut des Agents Infectieux (IAI), Hospices Civils de Lyon	CNR Virus des Infections Respiratoires - France SUD	Antonin Bal et al
France/ARA-13374/2020	EPI_ISL_508956	2020-03-24	CNR Virus des Infections Respiratoires - France SUD	CNR Virus des Infections Respiratoires - France SUD	Antonin Bal et al
SouthAfrica/KRISP-K000573/2020	EPI_ISL_509229	2020-07-10	NHLS-IALCH	KRISP, KZN Research Innovation and Sequencing Platform	Giandhari J et al
SouthAfrica/KRISP-K000601/2020	EPI_ISL_509254	2020-07-13	NHLS-IALCH	KRISP, KZN Research Innovation and Sequencing Platform	Giandhari J et al
Singapore/779/2020	EPI_ISL_509389	2020-07-11	Singapore General Hospital	Department of Microbiology	Nurdyana Abdul Rahman et al
Spain/PV-IBV-005145/2020	EPI_ISL_509636	2020-06-18	Servicio de Microbiología. Hospital Universitario Donostia. OSI Donostialdea. Área de Enfermedades Infecciosas, Grupo de Infección Respiratoria y Resistencia Antimicrobiana. Instituto de Investigación Sanitaria Biodonostia	SeqCOVID-SPAIN consortium/IBV(CSIC)	Gustavo Cilla et al
Spain/PV-IBV-005156/2020	EPI_ISL_509643	2020-06-23	Servicio de Microbiología. Hospital Universitario Donostia. OSI Donostialdea. Área de Enfermedades Infecciosas, Grupo de Infección Respiratoria y Resistencia Antimicrobiana. Instituto de Investigación Sanitaria Biodonostia	SeqCOVID-SPAIN consortium/IBV(CSIC)	Gustavo Cilla et al
Spain/PV-IBV-005163/2020	EPI_ISL_509648	2020-06-24	Servicio de Microbiología. Hospital Universitario Donostia. OSI Donostialdea. Área de Enfermedades Infecciosas, Grupo de Infección Respiratoria y Resistencia Antimicrobiana. Instituto de Investigación Sanitaria Biodonostia	SeqCOVID-SPAIN consortium/IBV(CSIC)	Gustavo Cilla et al
Spain/PV-IBV-005174/2020	EPI_ISL_509653	2020-06-27	Servicio de Microbiología. Hospital Universitario Donostia. OSI Donostialdea. Área de Enfermedades Infecciosas, Grupo de Infección Respiratoria y Resistencia Antimicrobiana. Instituto de Investigación Sanitaria Biodonostia	SeqCOVID-SPAIN consortium/IBV(CSIC)	Gustavo Cilla et al
Guatemala/CDC-1227/2020	EPI_ISL_509695	2020-03-13	Guatemala Ministry of Public Health	Pathogen Discovery, Respiratory Viruses Branch, Division of Viral Diseases, Centers for Disease Control and Prevention	Ying Tao et al
Guatemala/CDC-1228/2020	EPI_ISL_509696	2020-03-15	Guatemala Ministry of Public Health	Pathogen Discovery, Respiratory Viruses Branch, Division of Viral Diseases, Centers for Disease Control and Prevention	Ying Tao et al
Guatemala/CDC-1230/2020	EPI_ISL_509697	2020-03-15	Guatemala Ministry of Public Health	Pathogen Discovery, Respiratory Viruses Branch, Division of Viral Diseases, Centers for Disease Control and Prevention	Ying Tao et al
Guatemala/CDC-1232/2020	EPI_ISL_509699	2020-03-17	Guatemala Ministry of Public Health	Pathogen Discovery, Respiratory Viruses Branch, Division of Viral Diseases, Centers for Disease Control and Prevention	Ying Tao et al
Guatemala/CDC-1236/2020	EPI_ISL_509703	2020-03-21	Guatemala Ministry of Public Health	Pathogen Discovery, Respiratory Viruses Branch, Division of Viral Diseases, Centers for Disease Control and Prevention	Ying Tao et al
Belize/CDC-6840/2020	EPI_ISL_509711	2020-03-20	Belize Ministry of Health	Pathogen Discovery, Respiratory Viruses Branch, Division of Viral Diseases, Centers for Disease Control and Prevention	Jing Zhang et al
Belize/CDC-6846/2020	EPI_ISL_509712	2020-03-01	Belize Ministry of Health	Pathogen Discovery, Respiratory Viruses Branch, Division of Viral Diseases, Centers for Disease Control and Prevention	Jing Zhang et al
Belize/CDC-6851/2020	EPI_ISL_509713	2020-03-27	Belize Ministry of Health	Pathogen Discovery, Respiratory Viruses Branch, Division of Viral Diseases, Centers for Disease Control and Prevention	Jing Zhang et al
Belize/CDC-6852/2020	EPI_ISL_509714	2020-04-09	Belize Ministry of Health	Pathogen Discovery, Respiratory Viruses Branch, Division of Viral Diseases, Centers for Disease Control and Prevention	Jing Zhang et al
USA/WI-UW-923/2020	EPI_ISL_509923	2020-07-13	University of Wisconsin-Madison AIDS Vaccine Research Laboratories	University of Wisconsin-Madison AIDS Vaccine Research Laboratories	Gage Moreno et al
Spain/MD-IBV-006414/2020	EPI_ISL_510129	2020-05-19	Hospital General Universitario Gregorio Marañón	SeqCOVID-SPAIN consortium/IBV(CSIC)	Laura Pérez-Lago et al
Spain/CT-IBV-003166/2020	EPI_ISL_510262	2020-03-16	Hospital de la Santa Creu i Sant Pau. Servicio de Microbiología	SeqCOVID-SPAIN consortium/IBV(CSIC)	Ferran Navarro et al
Spain/EX-IBV-005009/2020	EPI_ISL_510318	2020-03-13	Hospital San Pedro de Alcántara (Cáceres)	SeqCOVID-SPAIN consortium/IBV(CSIC)	Cristina Muñoz Cuevas et al
Spain/CT-IBV-005488/2020	EPI_ISL_510516	2020-05-21	Servicio de Microbiología, Laboratori Clínic Metropolitana Nord. Hospital Universitari Germans Trias i Pujol. Institut d’Investigació en Ciències de la Salut Germans Trias i Pujol (IGTP)	SeqCOVID-SPAIN consortium/IBV(CSIC)	Elisa Martró et al
Bahrain/140008296/2020	EPI_ISL_510528	2020-06-23	Communicable Disease Laboratory, Public Health Directorate	Communicable Disease Laboratory, Public Health Directorate	Al Wasti et al
Zambia/29/2020	EPI_ISL_510529	2020-03-16	School of Veterinary Medicine, Disease Control	School of Veterinary Medicine, Disease Control	Simulundu et al
SouthKorea/KCDC2232/2020	EPI_ISL_510570	2020-05-08	Division of Viral Diseases, Center for Laboratory Control of Infectious Diseases, Korea Centers for Diseases Control and Prevention	Division of Viral Diseases, Center for Laboratory Control of Infectious Diseases, Korea Centers for Diseases Control and Prevention	Jeong-Min Kim et al
SouthKorea/KCDC2236/2020	EPI_ISL_510574	2020-05-09	Division of Viral Diseases, Center for Laboratory Control of Infectious Diseases, Korea Centers for Diseases Control and Prevention	Division of Viral Diseases, Center for Laboratory Control of Infectious Diseases, Korea Centers for Diseases Control and Prevention	Jeong-Min Kim et al
SouthKorea/KCDC2255/2020	EPI_ISL_510593	2020-05-12	Division of Viral Diseases, Center for Laboratory Control of Infectious Diseases, Korea Centers for Diseases Control and Prevention	Division of Viral Diseases, Center for Laboratory Control of Infectious Diseases, Korea Centers for Diseases Control and Prevention	Jeong-Min Kim et al
SouthKorea/KCDC2313/2020	EPI_ISL_510649	2020-05-26	Division of Viral Diseases, Center for Laboratory Control of Infectious Diseases, Korea Centers for Diseases Control and Prevention	Division of Viral Diseases, Center for Laboratory Control of Infectious Diseases, Korea Centers for Diseases Control and Prevention	Jeong-Min Kim et al
Switzerland/UR-ETHZ-200013/2020	EPI_ISL_510702	2020-07-13	Viollier AG	Department of Biosystems Science and Engineering, ETH Zürich	Christian Beisel et al
Switzerland/GE-ETHZ-210084/2020	EPI_ISL_510809	2020-07-23	Viollier AG	Department of Biosystems Science and Engineering, ETH Zürich	Christian Beisel et al
Sweden/20-08905/2020	EPI_ISL_510812	2020-05-24	NA	The Public Health Agency of Sweden	Oskar Karlsson Lindsjo et al
Sweden/20-08906/2020	EPI_ISL_510813	2020-05-23	NA	The Public Health Agency of Sweden	Oskar Karlsson Lindsjo et al
Sweden/20-51279/2020	EPI_ISL_510824	2020-05-06	Klinisk mikrobiologi centralsjukhuset Karlstad	The Public Health Agency of Sweden	Oskar Karlsson Lindsjo et al
Sweden/20-51570/2020	EPI_ISL_510831	2020-05-18	Halmstad klinisk mikrobiologi	The Public Health Agency of Sweden	Oskar Karlsson Lindsjo et al
Sweden/20-51894/2020	EPI_ISL_510859	2020-05-25	Kalmar klinisk mikrobiologi	The Public Health Agency of Sweden	Oskar Karlsson Lindsjo et al
Sweden/20-52000/2020	EPI_ISL_510865	2020-06-05	Kalmar klinisk mikrobiologi	The Public Health Agency of Sweden	Oskar Karlsson Lindsjo et al
Sweden/20-52079/2020	EPI_ISL_510876	2020-06-15	Klinsisk mikrobiologi Linkoping	The Public Health Agency of Sweden	Oskar Karlsson Lindsjo et al
Portugal/PT0762/2020	EPI_ISL_511021	2020-03-24	Instituto Nacional de Saude (INSA)	Instituto Nacional de Saude (INSA)	Borges et al et al
Portugal/PT0787/2020	EPI_ISL_511046	2020-03-17	Instituto Nacional de Saude (INSA)	Instituto Nacional de Saude (INSA)	Borges et al et al
Portugal/PT0846/2020	EPI_ISL_511105	2020-05-05	Instituto Nacional de Saude (INSA)	Instituto Nacional de Saude (INSA)	Borges et al et al
Portugal/PT1276/2020	EPI_ISL_511237	2020-03-21	Instituto Nacional de Saude (INSA) and Instituto Gulbenkian de Ciencia (IGC)	Instituto Nacional de Saude (INSA) and Instituto Gulbenkian de Ciencia (IGC)	Borges et al et al
Portugal/PT1483/2020	EPI_ISL_511442	2020-03-30	Instituto Nacional de Saude (INSA)	Instituto Nacional de Saude (INSA)	Borges et al et al
Portugal/PT1004/2020	EPI_ISL_511551	2020-03-25	Instituto Nacional de Saude (INSA)	Instituto Nacional de Saude (INSA)	Borges et al et al
India/WB-IK3/2020	EPI_ISL_511900	2020-03-31	Institute of Post Graduate Medical Education & Research	National Institute of Biomedical Genomics - DBT's PAN-INDIA 1000 SARS--CoV-2 RNA Genome Sequencing Consortium	Arindam Maitra et al
Vietnam/VNHN_5152/2020	EPI_ISL_511898	2020-04-14	National Hospital of Tropical Diseases	Oxford University Clinical Research Unit, Hanoi, Vietnam	Nguyen Thi Tam et al
Vietnam/VNHN_0899/2020	EPI_ISL_511895	2020-03-16	National Hospital of Tropical Diseases	Oxford University Clinical Research Unit, Hanoi, Vietnam	Nguyen Thi Tam et al
Vietnam/VNHN_0847/2020	EPI_ISL_511893	2020-03-15	National Hospital of Tropical Diseases	Oxford University Clinical Research Unit, Hanoi, Vietnam	Nguyen Thi Tam et al
Ireland/D-NVRL-71IRL79618/2020	EPI_ISL_512094	2020-07-23	National Virus Reference Laboratory	National Virus Reference Laboratory	Michael Carr et al
Ireland/D-NVRL-71IRL85733/2020	EPI_ISL_512101	2020-07-20	National Virus Reference Laboratory	National Virus Reference Laboratory	Michael Carr et al
Poland/1140683/2020	EPI_ISL_512298	2020-05-19	Hematology Laboratory, Section of Molecular Diagnostics, University Clinical Centre, Medical University of Gdansk	Department of Virology, Faculty of Medicine, University of Helsinki, Helsinki, Finland	Maciej Grzybek et al
Poland/1156085/2020	EPI_ISL_512301	2020-06-08	Hematology Laboratory, Section of Molecular Diagnostics, University Clinical Centre, Medical University of Gdansk	Department of Virology, Faculty of Medicine, University of Helsinki, Helsinki, Finland	Maciej Grzybek et al
Ukraine/203100318/2020	EPI_ISL_512598	2020-06-23	National Laboratory for Influenza/Virology reference laboratory, Public Health Center of the Ministry of Health of Ukraine	Respiratory Virus Unit, Microbiology Services Colindale, Public Health England	PHE Covid Sequencing Team et al
Ukraine/203100319/2020	EPI_ISL_512599	2020-06-23	National Laboratory for Influenza/Virology reference laboratory, Public Health Center of the Ministry of Health of Ukraine	Respiratory Virus Unit, Microbiology Services Colindale, Public Health England	PHE Covid Sequencing Team et al
Ukraine/203100321/2020	EPI_ISL_512601	2020-06-23	National Laboratory for Influenza/Virology reference laboratory, Public Health Center of the Ministry of Health of Ukraine	Respiratory Virus Unit, Microbiology Services Colindale, Public Health England	PHE Covid Sequencing Team et al
Ukraine/203100322/2020	EPI_ISL_512602	2020-05-26	National Laboratory for Influenza/Virology reference laboratory, Public Health Center of the Ministry of Health of Ukraine	Respiratory Virus Unit, Microbiology Services Colindale, Public Health England	PHE Covid Sequencing Team et al
Ukraine/203100332/2020	EPI_ISL_512611	2020-05-27	National Laboratory for Influenza/Virology reference laboratory, Public Health Center of the Ministry of Health of Ukraine	Respiratory Virus Unit, Microbiology Services Colindale, Public Health England	PHE Covid Sequencing Team et al
Ukraine/203100336/2020	EPI_ISL_512615	2020-06-23	National Laboratory for Influenza/Virology reference laboratory, Public Health Center of the Ministry of Health of Ukraine	Respiratory Virus Unit, Microbiology Services Colindale, Public Health England	PHE Covid Sequencing Team et al
Ukraine/203100337/2020	EPI_ISL_512616	2020-07-10	National Laboratory for Influenza/Virology reference laboratory, Public Health Center of the Ministry of Health of Ukraine	Respiratory Virus Unit, Microbiology Services Colindale, Public Health England	PHE Covid Sequencing Team et al
Ukraine/203100338/2020	EPI_ISL_512617	2020-07-10	National Laboratory for Influenza/Virology reference laboratory, Public Health Center of the Ministry of Health of Ukraine	Respiratory Virus Unit, Microbiology Services Colindale, Public Health England	PHE Covid Sequencing Team et al
Ukraine/203100339/2020	EPI_ISL_512618	2020-07-11	National Laboratory for Influenza/Virology reference laboratory, Public Health Center of the Ministry of Health of Ukraine	Respiratory Virus Unit, Microbiology Services Colindale, Public Health England	PHE Covid Sequencing Team et al
Ukraine/203100343/2020	EPI_ISL_512622	2020-05-27	National Laboratory for Influenza/Virology reference laboratory, Public Health Center of the Ministry of Health of Ukraine	Respiratory Virus Unit, Microbiology Services Colindale, Public Health England	PHE Covid Sequencing Team et al
Ukraine/203100350/2020	EPI_ISL_512629	2020-06-24	National Laboratory for Influenza/Virology reference laboratory, Public Health Center of the Ministry of Health of Ukraine	Respiratory Virus Unit, Microbiology Services Colindale, Public Health England	PHE Covid Sequencing Team et al
Ukraine/203100352/2020	EPI_ISL_512631	2020-06-24	National Laboratory for Influenza/Virology reference laboratory, Public Health Center of the Ministry of Health of Ukraine	Respiratory Virus Unit, Microbiology Services Colindale, Public Health England	PHE Covid Sequencing Team et al
Ukraine/203100357/2020	EPI_ISL_512636	2020-05-08	National Laboratory for Influenza/Virology reference laboratory, Public Health Center of the Ministry of Health of Ukraine	Respiratory Virus Unit, Microbiology Services Colindale, Public Health England	PHE Covid Sequencing Team et al
Ukraine/203100360/2020	EPI_ISL_512639	2020-04-24	National Laboratory for Influenza/Virology reference laboratory, Public Health Center of the Ministry of Health of Ukraine	Respiratory Virus Unit, Microbiology Services Colindale, Public Health England	PHE Covid Sequencing Team et al
Ukraine/203100361/2020	EPI_ISL_512640	2020-04-24	National Laboratory for Influenza/Virology reference laboratory, Public Health Center of the Ministry of Health of Ukraine	Respiratory Virus Unit, Microbiology Services Colindale, Public Health England	PHE Covid Sequencing Team et al
Ukraine/203100365/2020	EPI_ISL_512643	2020-05-15	National Laboratory for Influenza/Virology reference laboratory, Public Health Center of the Ministry of Health of Ukraine	Respiratory Virus Unit, Microbiology Services Colindale, Public Health England	PHE Covid Sequencing Team et al
Ukraine/203100366/2020	EPI_ISL_512644	2020-05-16	National Laboratory for Influenza/Virology reference laboratory, Public Health Center of the Ministry of Health of Ukraine	Respiratory Virus Unit, Microbiology Services Colindale, Public Health England	PHE Covid Sequencing Team et al
Latvia/092/2020	EPI_ISL_512647	2020-06-26	Latvijas Infektoloģijas centrs	Latvian Biomedical Research and Study Centre	Ivars Silamiķelis et al
Latvia/097/2020	EPI_ISL_512652	2020-07-25	Latvijas Infektoloģijas centrs	Latvian Biomedical Research and Study Centre	Ivars Silamiķelis et al
CostaRica/INC-0053/2020	EPI_ISL_512659	2020-06-08	Area De Salud Fortuna	Inciensa, Instituto Costarricense de Investigación y Enseñanza en Nutrición y Salud	Francisco Duarte et al
CostaRica/INC-0055/2020	EPI_ISL_512661	2020-06-11	Area De Salud Los Chiles	Inciensa, Instituto Costarricense de Investigación y Enseñanza en Nutrición y Salud	Francisco Duarte et al
CostaRica/INC-0060/2020	EPI_ISL_512666	2020-06-19	Area De Salud La Cruz	Inciensa, Instituto Costarricense de Investigación y Enseñanza en Nutrición y Salud	Francisco Duarte et al
CostaRica/INC-0063/2020	EPI_ISL_512669	2020-06-20	Area De Salud Alajuela Norte - Clinica Dr. Marcial Rodriguez	Inciensa, Instituto Costarricense de Investigación y Enseñanza en Nutrición y Salud	Francisco Duarte et al
CostaRica/INC-0065/2020	EPI_ISL_512671	2020-06-21	Area De Salud La Cruz	Inciensa, Instituto Costarricense de Investigación y Enseñanza en Nutrición y Salud	Francisco Duarte et al
CostaRica/INC-0067/2020	EPI_ISL_512672	2020-07-02	Hospital De Niños Dr. Carlos Saenz Herrera [San Jose/San Jose]	Inciensa, Instituto Costarricense de Investigación y Enseñanza en Nutrición y Salud	Francisco Duarte et al
CostaRica/INC-0068/2020	EPI_ISL_512673	2020-07-02	Hospital De Niños Dr. Carlos Saenz Herrera [San Jose/San Jose]	Inciensa, Instituto Costarricense de Investigación y Enseñanza en Nutrición y Salud	Francisco Duarte et al
Australia/WA60/2020	EPI_ISL_512713	2020-04-08	PathWest Laboratory Medicine WA	PathWest Laboratory Medicine WA Microbial Surveillance Unit	PathWest Laboratory Medicine WA Microbial Surveillance Unit et al
SierraLeone/KGH-G-8548/2020	EPI_ISL_512811	2020-03-30	Kenema Government Hospital, Ministry of Health and Sanitation	Kenema Government Hospital, Ministry of Health and Sanitation	Goba et al
SierraLeone/KGH-G-8549/2020	EPI_ISL_512812	2020-03-31	Kenema Government Hospital, Ministry of Health and Sanitation	Kenema Government Hospital, Ministry of Health and Sanitation	Goba et al
SierraLeone/KGH-G-8603/2020	EPI_ISL_512813	2020-04-23	Kenema Government Hospital, Ministry of Health and Sanitation	Kenema Government Hospital, Ministry of Health and Sanitation	Goba et al
SierraLeone/KGH-G-8604/2020	EPI_ISL_512814	2020-04-03	Kenema Government Hospital, Ministry of Health and Sanitation	Kenema Government Hospital, Ministry of Health and Sanitation	Goba et al
SierraLeone/KGH-G-8607/2020	EPI_ISL_512815	2020-04-03	Kenema Government Hospital, Ministry of Health and Sanitation	Kenema Government Hospital, Ministry of Health and Sanitation	Goba et al
SierraLeone/KGH-G-8626/2020	EPI_ISL_512817	2020-04-10	Kenema Government Hospital, Ministry of Health and Sanitation	Kenema Government Hospital, Ministry of Health and Sanitation	Goba et al
SierraLeone/KGH-G-8668/2020	EPI_ISL_512819	2020-04-11	Kenema Government Hospital, Ministry of Health and Sanitation	Kenema Government Hospital, Ministry of Health and Sanitation	Goba et al
Singapore/792/2020	EPI_ISL_512828	2020-06-04	National Public Health Laboratory, National Centre for Infectious Diseases	National Public Health Laboratory, National Centre for Infectious Diseases	Mak TM et al
Singapore/799/2020	EPI_ISL_512835	2020-07-17	National Public Health Laboratory, National Centre for Infectious Diseases	National Public Health Laboratory, National Centre for Infectious Diseases	Mak TM et al
Singapore/802/2020	EPI_ISL_512838	2020-07-26	National Public Health Laboratory, National Centre for Infectious Diseases	National Public Health Laboratory, National Centre for Infectious Diseases	Mak TM et al
SaudiArabia/KAUST-JEDDAH329/2020	EPI_ISL_512914	2020-04-16	Pathogen Genomics Lab King Abdullah University of Science and Technology(KAUST)	Pathogen Genomics Lab King Abdullah University of Science and Technology(KAUST)	Sharif Hala et al
SaudiArabia/KAUST-JEDDAH826/2020	EPI_ISL_513002	2020-05-24	Pathogen Genomics Lab King Abdullah University of Science and Technology(KAUST)	Pathogen Genomics Lab King Abdullah University of Science and Technology(KAUST)	Afrah Alsomali et al
SaudiArabia/KAUST-JEDDAH836/2020	EPI_ISL_513009	2020-05-24	Pathogen Genomics Lab King Abdullah University of Science and Technology(KAUST)	Pathogen Genomics Lab King Abdullah University of Science and Technology(KAUST)	Afrah Alsomali et al
SaudiArabia/KAUST-JEDDAH842/2020	EPI_ISL_513014	2020-05-24	Pathogen Genomics Lab King Abdullah University of Science and Technology(KAUST)	Pathogen Genomics Lab King Abdullah University of Science and Technology(KAUST)	Afrah Alsomali et al
SaudiArabia/KAUST-MADINAH1116/2020	EPI_ISL_513120	2020-06-11	Pathogen Genomics Lab King Abdullah University of Science and Technology(KAUST)	Pathogen Genomics Lab King Abdullah University of Science and Technology(KAUST)	Fathia Ben Rached et al
SaudiArabia/KAUST-MADINAH397/2020	EPI_ISL_513150	2020-04-24	Pathogen Genomics Lab King Abdullah University of Science and Technology(KAUST)	Pathogen Genomics Lab King Abdullah University of Science and Technology(KAUST)	Fadwa Alofi et al
SaudiArabia/KAUST-MADINAH644/2020	EPI_ISL_513173	2020-04-21	Pathogen Genomics Lab King Abdullah University of Science and Technology(KAUST)	Pathogen Genomics Lab King Abdullah University of Science and Technology(KAUST)	Sara Mfarrej et al
SaudiArabia/KAUST-MAKKAH778/2020	EPI_ISL_513247	2020-04-18	Pathogen Genomics Lab King Abdullah University of Science and Technology(KAUST)	Pathogen Genomics Lab King Abdullah University of Science and Technology(KAUST)	Amit Kumar Subudhi et al
Myanmar/MMC_137/2020	EPI_ISL_512844	2020-04-22	Department of Medical Research	DMR_Myanmar	Myat Htut Nyunt et al
Cuba/USAFSAM-S030/2020	EPI_ISL_513312	2020-03-19	Public Health, United States Air Force School of Aerospace Medicine	Public Health, United States Air Force School of Aerospace Medicine	Fries et al
Brazil/RJ-INCA-C78/2020	EPI_ISL_513568	2020-04-24	Programa de Oncovirologia, Instituto Nacional de Câncer	Programa de Oncovirologia, Instituto Nacional de Câncer	Juliana D. Siqueira et al
DRC/4633/2020	EPI_ISL_513607	2020-04-30	Viral Respiratory Lab, National Institute for Biomedical Research (INRB)	Pathogen Sequencing Lab, National Institute for Biomedical Research (INRB)	Placide Mbala-Kingebeni et al
DRC/6386/2020	EPI_ISL_513613	2020-05-07	Viral Respiratory Lab, National Institute for Biomedical Research (INRB)	Pathogen Sequencing Lab, National Institute for Biomedical Research (INRB)	Placide Mbala-Kingebeni et al
DRC/6392/2020	EPI_ISL_513616	2020-05-04	Viral Respiratory Lab, National Institute for Biomedical Research (INRB)	Pathogen Sequencing Lab, National Institute for Biomedical Research (INRB)	Placide Mbala-Kingebeni et al
DRC/10733/2020	EPI_ISL_513630	2020-05-23	Viral Respiratory Lab, National Institute for Biomedical Research (INRB)	Pathogen Sequencing Lab, National Institute for Biomedical Research (INRB)	Placide Mbala-Kingebeni et al
USA/CA-CZB-2341/2020	EPI_ISL_513791	2020-05-12	Orange County Public Health Laboratory	Chan-Zuckerberg Biohub	CZB Cliahub Consortium et al
DRC/4720/2020	EPI_ISL_514108	2020-05-01	Viral Respiratory Lab, National Institute for Biomedical Research (INRB)	Pathogen Sequencing Lab, National Institute for Biomedical Research (INRB)	Placide Mbala-Kingebeni et al
Brazil/RO-01/2020	EPI_ISL_514131	2020-05-11	Rondônia Central Public Health Laboratory (LACEN/RO), vinculated to State Health Secretariat of Rondônia (SESAU/RO)	Molecular Virology Laboratory of Oswaldo Cruz Foundation of Rondônia	Luan Felipo Botelho-Souza et al
Brazil/RO-08/2020	EPI_ISL_514138	2020-06-05	Rondônia Central Public Health Laboratory (LACEN/RO), vinculated to State Health Secretariat of Rondônia (SESAU/RO)	Molecular Virology Laboratory of Oswaldo Cruz Foundation of Rondônia	Luan Felipo Botelho-Souza et al
Israel/CVL-n25794/2020	EPI_ISL_514268	2020-07-19	Israel Central Virology laboratory	Israel Central Virology laboratory	Neta Zuckerman et al
Israel/CVL-n26113/2020	EPI_ISL_514286	2020-07-20	Israel Central Virology laboratory	Israel Central Virology laboratory	Neta Zuckerman et al
Israel/CVL-n26166/2020	EPI_ISL_514293	2020-07-20	Israel Central Virology laboratory	Israel Central Virology laboratory	Neta Zuckerman et al
Israel/CVL-n26455/2020	EPI_ISL_514302	2020-07-21	Israel Central Virology laboratory	Israel Central Virology laboratory	Neta Zuckerman et al
Bangladesh/BCSIR-NILMRC-382/2020	EPI_ISL_514247	2020-07-21	National Institute of Laboratory Medicine and Referral Center	Genomic Research Lab, BCSIR	Iffat Jahan et al
SouthAfrica/LR00118/2020	EPI_ISL_514411	2020-07-20	National Institute for Communicable Diseases of the National Health Laboratory Service	National Institute for Communicable Diseases of the National Health Laboratory Service	Allam M et al
Serbia/KV08-15-07/2020	EPI_ISL_514425	2020-07-14	Laboratory Diagnostic, Veterinary Specialized Institute Kraljevo	Laboratory Diagnostic, Veterinary Specialized Institute Kraljevo	Vidanovic et al
Serbia/KV52-12-05/2020	EPI_ISL_514426	2020-05-11	Laboratory Diagnostic, Veterinary Specialized Institute Kraljevo	Laboratory Diagnostic, Veterinary Specialized Institute Kraljevo	Vidanovic et al
SouthKorea/KCDC2358/2020	EPI_ISL_514761	2020-05-29	Division of Viral Diseases, Center for Laboratory Control of Infectious Diseases, Korea Centers for Diseases Control and Prevention	Division of Viral Diseases, Center for Laboratory Control of Infectious Diseases, Korea Centers for Diseases Control and Prevention	Jeong-Min Kim et al
SouthKorea/KCDC2377/2020	EPI_ISL_514780	2020-05-31	Division of Viral Diseases, Center for Laboratory Control of Infectious Diseases, Korea Centers for Diseases Control and Prevention	Division of Viral Diseases, Center for Laboratory Control of Infectious Diseases, Korea Centers for Diseases Control and Prevention	Jeong-Min Kim et al
SouthKorea/KCDC2389/2020	EPI_ISL_514792	2020-05-31	Division of Viral Diseases, Center for Laboratory Control of Infectious Diseases, Korea Centers for Diseases Control and Prevention	Division of Viral Diseases, Center for Laboratory Control of Infectious Diseases, Korea Centers for Diseases Control and Prevention	Jeong-Min Kim et al
SouthKorea/KCDC2399/2020	EPI_ISL_514802	2020-06-02	Division of Viral Diseases, Center for Laboratory Control of Infectious Diseases, Korea Centers for Diseases Control and Prevention	Division of Viral Diseases, Center for Laboratory Control of Infectious Diseases, Korea Centers for Diseases Control and Prevention	Jeong-Min Kim et al
SouthKorea/KCDC2433/2020	EPI_ISL_514836	2020-06-04	Division of Viral Diseases, Center for Laboratory Control of Infectious Diseases, Korea Centers for Diseases Control and Prevention	Division of Viral Diseases, Center for Laboratory Control of Infectious Diseases, Korea Centers for Diseases Control and Prevention	Jeong-Min Kim et al
SouthKorea/KCDC2524/2020	EPI_ISL_514927	2020-06-17	Division of Viral Diseases, Center for Laboratory Control of Infectious Diseases, Korea Centers for Diseases Control and Prevention	Division of Viral Diseases, Center for Laboratory Control of Infectious Diseases, Korea Centers for Diseases Control and Prevention	Jeong-Min Kim et al
SouthKorea/KCDC2588/2020	EPI_ISL_514991	2020-06-29	Division of Viral Diseases, Center for Laboratory Control of Infectious Diseases, Korea Centers for Diseases Control and Prevention	Division of Viral Diseases, Center for Laboratory Control of Infectious Diseases, Korea Centers for Diseases Control and Prevention	Jeong-Min Kim et al
SouthKorea/KCDC2634/2020	EPI_ISL_515036	2020-07-06	Division of Viral Diseases, Center for Laboratory Control of Infectious Diseases, Korea Centers for Diseases Control and Prevention	Division of Viral Diseases, Center for Laboratory Control of Infectious Diseases, Korea Centers for Diseases Control and Prevention	Jeong-Min Kim et al
Belgium/ULG-10252/2020	EPI_ISL_515059	2020-07-14	Department of Clinical Microbiology	GIGA Medical Genomics	Keith Durkin et al
Ghana/2666_S32/2020	EPI_ISL_515083	2020-03-27	Department of Biochemistry, Cell and Molecular Biology	WACCBIP, University of Ghana	Ngoi et al
Ghana/2852_S30/2020	EPI_ISL_515085	2020-03-28	Department of Biochemistry, Cell and Molecular Biology	WACCBIP, University of Ghana	Ngoi et al
Ghana/34927_S20/2020	EPI_ISL_515086	2020-05-23	Department of Biochemistry, Cell and Molecular Biology	WACCBIP, University of Ghana	Ngoi et al
Ghana/35012_S17/2020	EPI_ISL_515090	2020-05-23	Department of Biochemistry, Cell and Molecular Biology	WACCBIP, University of Ghana	Ngoi et al
Ghana/35183_S24/2020	EPI_ISL_515092	2020-05-24	Department of Biochemistry, Cell and Molecular Biology	WACCBIP, University of Ghana	Ngoi et al
Ghana/36523_S23/2020	EPI_ISL_515097	2020-05-27	Department of Biochemistry, Cell and Molecular Biology	WACCBIP, University of Ghana	Ngoi et al
Ghana/81216_S36/2020	EPI_ISL_515098	2020-05-20	Department of Biochemistry, Cell and Molecular Biology	WACCBIP, University of Ghana	Ngoi et al
Ghana/83637_S29/2020	EPI_ISL_515101	2020-05-22	Department of Biochemistry, Cell and Molecular Biology	WACCBIP, University of Ghana	Ngoi et al
Ghana/84162_S45/2020	EPI_ISL_515103	2020-04-25	Department of Biochemistry, Cell and Molecular Biology	WACCBIP, University of Ghana	Ngoi et al
Ghana/84210_S44/2020	EPI_ISL_515105	2020-05-24	Department of Biochemistry, Cell and Molecular Biology	WACCBIP, University of Ghana	Ngoi et al
Ghana/84260_S28/2020	EPI_ISL_515107	2020-05-25	Department of Biochemistry, Cell and Molecular Biology	WACCBIP, University of Ghana	Ngoi et al
Ghana/84438_S50/2020	EPI_ISL_515111	2020-05-24	Department of Biochemistry, Cell and Molecular Biology	WACCBIP, University of Ghana	Ngoi et al
Ghana/KATH23/2020	EPI_ISL_515181	2020-03-22	Kumasi Centre for Collaborative Research in Tropical Medicine, Kumasi.	Institute of Virology, Charité – Universitätsmedizin Berlin	Augustina Sylverken et al
Ghana/TTH10/2020	EPI_ISL_515182	2020-03-27	Kumasi Centre for Collaborative Research in Tropical Medicine, Kumasi.	Institute of Virology, Charité – Universitätsmedizin Berlin	Augustina Sylverken et al
Ghana/TTH11/2020	EPI_ISL_515183	2020-03-27	Kumasi Centre for Collaborative Research in Tropical Medicine, Kumasi.	Institute of Virology, Charité – Universitätsmedizin Berlin	Augustina Sylverken et al
USA/NV-NSPHL-A0175/2020	EPI_ISL_515433	2020-05-18	Nevada State Public Health Laboratory	Nevada State Public Health Laboratory	Richard Tillett et al
Brazil/SP-602/2020	EPI_ISL_515526	2020-03-23	Hospital Municipal do Tatuape Carmino Caricchio	Instituto Adolfo Lutz, Interdiciplinary Procedures Center, Strategic Laboratory	Claudio Tavares Sacchi et al
Brazil/SP-137/2020	EPI_ISL_515543	2020-04-01	Serviço de Vigilância Sanitária e Epidemiológica	Instituto Adolfo Lutz, Interdiciplinary Procedures Center, Strategic Laboratory	Claudio Tavares Sacchi et al
Brazil/SP-155/2020	EPI_ISL_515559	2020-04-18	Hospital Sao Paulo de Ensino da Unifesp	Instituto Adolfo Lutz, Interdiciplinary Procedures Center, Strategic Laboratory	Claudio Tavares Sacchi et al
SouthAfrica/KRISP-K002183/2020	EPI_ISL_515582	2020-07-09	NHLS-IALCH	KRISP, KZN Research Innovation and Sequencing Platform	Giandhari J et al
SouthAfrica/KRISP-K002273/2020	EPI_ISL_515654	2020-07-21	NHLS-IALCH	KRISP, KZN Research Innovation and Sequencing Platform	Giandhari J et al
SouthAfrica/KRISP-K002440/2020	EPI_ISL_515796	2020-07-29	NHLS-IALCH	KRISP, KZN Research Innovation and Sequencing Platform	Giandhari J et al
SouthAfrica/KRISP-K001352/2020	EPI_ISL_515837	2020-06-24	Medical Disagnostics Services (MDS)	KRISP, KZN Research Innovation and Sequencing Platform	Giandhari J et al
NorthMacedonia/2819/2020	EPI_ISL_516415	2020-06-09	Center for public health - Skopje	Research Center for Genetic Engineering and Biotechnology "Georgi D. Efremov” , Macedonian Academy of Sciences and Arts	RCGEB - MASA et al
NorthMacedonia/2979/2020	EPI_ISL_516419	2020-06-10	Center for public health - Skopje	Research Center for Genetic Engineering and Biotechnology "Georgi D. Efremov” , Macedonian Academy of Sciences and Arts	RCGEB - MASA et al
NorthMacedonia/7245/2020	EPI_ISL_516430	2020-07-14	Clinical Hospital - Shtip	Research Center for Genetic Engineering and Biotechnology "Georgi D. Efremov” , Macedonian Academy of Sciences and Arts	RCGEB - MASA et al
NorthMacedonia/6497/2020	EPI_ISL_516428	2020-07-08	Clinical Hospital - Shtip	Research Center for Genetic Engineering and Biotechnology "Georgi D. Efremov” , Macedonian Academy of Sciences and Arts	RCGEB - MASA et al
Mexico/BCN-InDRE-45/2020	EPI_ISL_516609	2020-06-27	Instituto de Diagnostico y Referencia Epidemiologicos (INDRE)	Instituto de Diagnostico y Referencia Epidemiologicos (INDRE)	Ernesto Ramirez-Gonzalez et al
Peru/LIM-INS-053/2020	EPI_ISL_516721	2020-04-11	Laboratorio de Referencia Nacional de Virus Respiratorio. Centro Nacional de Salud Publica. Instituto Nacional de Salud Peru.	Laboratorio de Referencia Nacional de Biotecnología y Biología Molecular. Centro Nacional de Salud Publica. Instituto Nacional de Salud Peru.	Carlos Padilla Rojas et al
Israel/CVL-n17884/2020	EPI_ISL_516888	2020-06-02	Israel Central Virology laboratory	Israel Central Virology laboratory	Neta Zuckerman et al
Israel/CVL-n18311/2020	EPI_ISL_516892	2020-06-04	Israeli Central Virology laboratory	Israel Central Virology laboratory	Neta Zuckerman et al
Israel/CVL1133/2020	EPI_ISL_516903	2020-06-29	Israel Central Virology laboratory	Israel Central Virology laboratory	Neta Zuckerman et al
Israel/CVL5786/2020	EPI_ISL_516919	2020-06-25	Israel Central Virology laboratory	Israel Central Virology laboratory	Neta Zuckerman et al
Montenegro/ChVir-1265622002/2020	EPI_ISL_516922	2020-03-17	Department for Molecular Diagnostics, Centre for Medical Microbiology, Institute of Public Health of Montenegro	Charité Universitätsmedizin Berlin, Institut für Virologie	Victor M Corman et al
Montenegro/ChVir-1267392002/2020	EPI_ISL_516923	2020-03-18	Department for Molecular Diagnostics, Centre for Medical Microbiology, Institute of Public Health of Montenegro	Charité Universitätsmedizin Berlin, Institut für Virologie	Victor M Corman et al
Montenegro/ChVir-1268662002/2020	EPI_ISL_516924	2020-03-19	Department for Molecular Diagnostics, Centre for Medical Microbiology, Institute of Public Health of Montenegro	Charité Universitätsmedizin Berlin, Institut für Virologie	Victor M Corman et al
Montenegro/ChVir-1793232002/2020	EPI_ISL_516925	2020-07-17	Department for Molecular Diagnostics, Centre for Medical Microbiology, Institute of Public Health of Montenegro	Charité Universitätsmedizin Berlin, Institut für Virologie	Victor M Corman et al
Montenegro/ChVir-1796572002/2020	EPI_ISL_516927	2020-07-17	Department for Molecular Diagnostics, Centre for Medical Microbiology, Institute of Public Health of Montenegro	Charité Universitätsmedizin Berlin, Institut für Virologie	Victor M Corman et al
Moldova/ICGEB_MD7/2020	EPI_ISL_516936	2020-06-17	Nicolae Testemitanu State University of Medicine and Pharmacy	International Centre for Genetic Engineering and Biotechnology (ICGEB) and ARGO Open Lab Platform for Genome Sequencing	Ulinici M et al
Moldova/ICGEB_MD1/2020	EPI_ISL_516934	2020-06-18	Nicolae Testemitanu State University of Medicine and Pharmacy	International Centre for Genetic Engineering and Biotechnology (ICGEB) and ARGO Open Lab Platform for Genome Sequencing	Ulinici M et al
Peru/ICA-INS-055/2020	EPI_ISL_517531	2020-04-10	Laboratorio de Referencia Nacional de Virus Respiratorio. Centro Nacional de Salud Publica. Instituto Nacional de Salud Peru.	Laboratorio de Referencia Nacional de Biotecnología y Biología Molecular. Centro Nacional de Salud Publica. Instituto Nacional de Salud Peru.	Carlos Padilla Rojas et al
Suriname/SR-05/2020	EPI_ISL_517616	2020-05-07	Academic Hospital Paramaribo	Erasmus Medical Center	Bas Oude Munnink et al
Suriname/SR-36/2020	EPI_ISL_517647	2020-06-26	Academic Hospital Paramaribo	Erasmus Medical Center	Bas Oude Munnink et al
Peru/LIM-INS-048/2020	EPI_ISL_517959	2020-04-12	Laboratorio de Referencia Nacional de Virus Respiratorio. Centro Nacional de Salud Publica. Instituto Nacional de Salud Peru	Laboratorio de Referencia Nacional de Biotecnología y Biología Molecular. Centro Nacional de Salud Publica. Instituto Nacional de Salud Peru.	Carlos Padilla Rojas et al
Singapore/840/2020	EPI_ISL_518004	2020-07-22	Singapore General Hospital	Department of Microbiology	Nurdyana Abdul Rahman et al
Australia/VIC6043/2020	EPI_ISL_518084	2020-07-20	Victorian Infectious Diseases Reference Laboratory (VIDRL)	VIDRL and MDU-PHL	Caly L. et al
Australia/VIC5846/2020	EPI_ISL_518640	2020-07-19	Microbiological Diagnostic Unit - Public Health Laboratory (MDU-PHL)	MDU-PHL	Seemann T. et al
Suriname/SR-53/2020	EPI_ISL_518802	2020-07-16	Academic Hospital Paramaribo	Erasmus Medical Center	Bas Oude Munnink et al
Suriname/SR-59/2020	EPI_ISL_518808	2020-07-16	Academic Hospital Paramaribo	Erasmus Medical Center	Bas Oude Munnink et al
Suriname/SR-60/2020	EPI_ISL_518809	2020-07-16	Academic Hospital Paramaribo	Erasmus Medical Center	Bas Oude Munnink et al
Suriname/SR-61/2020	EPI_ISL_518810	2020-07-16	Academic Hospital Paramaribo	Erasmus Medical Center	Bas Oude Munnink et al
Suriname/SR-67/2020	EPI_ISL_518816	2020-07-18	Academic Hospital Paramaribo	Erasmus Medical Center	Bas Oude Munnink et al
Suriname/SR-68/2020	EPI_ISL_518817	2020-07-19	Academic Hospital Paramaribo	Erasmus Medical Center	Bas Oude Munnink et al
Oman/RESP-20-4395/2020	EPI_ISL_518822	2020-03-21	Oman-National Influenza Center	Biotechnology & OMICs Laboratory, Natural & Medical Sciences Research Center, University of Nizwa	Samira Al-Mahruqi et al
Oman/RESP-20-B-15719/2020	EPI_ISL_518832	2020-05-22	Oman-National Influenza Center	Biotechnology & OMICs Laboratory, Natural & Medical Sciences Research Center, University of Nizwa	Sajjad Asaf et al
Australia/VIC4379/2020	EPI_ISL_519675	2020-07-15	Microbiological Diagnostic Unit - Public Health Laboratory (MDU-PHL)	MDU-PHL	Seemann T. et al
Australia/VIC5327/2020	EPI_ISL_520090	2020-07-18	Microbiological Diagnostic Unit - Public Health Laboratory (MDU-PHL)	MDU-PHL	Seemann T. et al
Australia/VIC3903/2020	EPI_ISL_520615	2020-06-22	Microbiological Diagnostic Unit - Public Health Laboratory (MDU-PHL)	MDU-PHL	Seemann T. et al
UnitedArabEmirates/L2004035019/2020	EPI_ISL_520672	2020-04-24	Mohammed Bin Rashid University of Medicine and Health Sciences	Al Jalila Genomics Center	Ahmad Abou Tayoun et al
UnitedArabEmirates/L920633045/2020	EPI_ISL_520723	2020-03-30	Mohammed Bin Rashid University of Medicine and Health Sciences	Al Jalila Genomics Center	Ahmad Abou Tayoun et al
UnitedArabEmirates/L920633851/2020	EPI_ISL_520726	2020-03-31	Mohammed Bin Rashid University of Medicine and Health Sciences	Al Jalila Genomics Center	Ahmad Abou Tayoun et al
UnitedArabEmirates/L920634731/2020	EPI_ISL_520728	2020-03-31	Mohammed Bin Rashid University of Medicine and Health Sciences	Al Jalila Genomics Center	Ahmad Abou Tayoun et al
UnitedArabEmirates/L920647430/2020	EPI_ISL_520733	2020-04-07	Mohammed Bin Rashid University of Medicine and Health Sciences	Al Jalila Genomics Center	Ahmad Abou Tayoun et al
Australia/VIC2717/2020	EPI_ISL_521554	2020-07-04	Victorian Infectious Diseases Reference Laboratory (VIDRL)	VIDRL and MDU-PHL	Caly L. et al
Australia/VIC2006/2020	EPI_ISL_521903	2020-05-02	Victorian Infectious Diseases Reference Laboratory (VIDRL)	VIDRL and MDU-PHL	Caly L. et al
Australia/VIC2169/2020	EPI_ISL_521918	2020-06-22	Victorian Infectious Diseases Reference Laboratory (VIDRL)	VIDRL and MDU-PHL	Caly L. et al
Australia/VIC2232/2020	EPI_ISL_521969	2020-06-22	Victorian Infectious Diseases Reference Laboratory (VIDRL)	VIDRL and MDU-PHL	Caly L. et al
Australia/VIC2303/2020	EPI_ISL_522024	2020-06-16	Microbiological Diagnostic Unit - Public Health Laboratory (MDU-PHL)	MDU-PHL	Seemann T. et al
Australia/VIC2313/2020	EPI_ISL_522034	2020-06-25	Microbiological Diagnostic Unit - Public Health Laboratory (MDU-PHL)	MDU-PHL	Seemann T. et al
Australia/VIC2421/2020	EPI_ISL_522131	2020-06-27	Victorian Infectious Diseases Reference Laboratory (VIDRL)	VIDRL and MDU-PHL	Caly L. et al
Australia/VIC2468/2020	EPI_ISL_522171	2020-06-28	Victorian Infectious Diseases Reference Laboratory (VIDRL)	VIDRL and MDU-PHL	Caly L. et al
Australia/VIC2519/2020	EPI_ISL_522214	2020-06-29	Microbiological Diagnostic Unit - Public Health Laboratory (MDU-PHL)	MDU-PHL	Seemann T. et al
SouthKorea/KCDC2677/2020	EPI_ISL_522459	2020-06-22	Center for Laboratory Control of Infectious Diseases, Korea Centers for Diseases Control and Prevention	Center for Laboratory Control of Infectious Diseases, Korea Centers for Diseases Control and Prevention	Junyoung Kim et al
SouthKorea/KCDC2712/2020	EPI_ISL_522491	2020-07-11	Center for Laboratory Control of Infectious Diseases, Korea Centers for Diseases Control and Prevention	Center for Laboratory Control of Infectious Diseases, Korea Centers for Diseases Control and Prevention	Junyoung Kim et al
SouthKorea/KCDC2735/2020	EPI_ISL_522514	2020-07-16	Division of Viral Diseases, Center for Laboratory Control of Infectious Diseases, Korea Centers for Diseases Control and Prevention	Division of Viral Diseases, Center for Laboratory Control of Infectious Diseases, Korea Centers for Diseases Control and Prevention	Jeong-Min Kim et al
SouthKorea/KCDC2747/2020	EPI_ISL_522526	2020-07-19	Division of Viral Diseases, Center for Laboratory Control of Infectious Diseases, Korea Centers for Diseases Control and Prevention	Division of Viral Diseases, Center for Laboratory Control of Infectious Diseases, Korea Centers for Diseases Control and Prevention	Jeong-Min Kim et al
Moldova/ICGEB_MD6/2020	EPI_ISL_516938	2020-06-17	Nicolae Testemitanu State University of Medicine and Pharmacy	International Centre for Genetic Engineering and Biotechnology (ICGEB) and ARGO Open Lab Platform for Genome Sequencing	Ulinici M et al
Australia/TAS269/2020	EPI_ISL_522697	2020-04-11	Royal Hobart Hospital Microbiology Department	MDU-PHL	Cooley L. et al
Australia/TAS77/2020	EPI_ISL_522748	2020-04-07	Royal Hobart Hospital Microbiology Department	MDU-PHL	Cooley L. et al
mink/Netherlands/NB-EMC-13-11/2020	EPI_ISL_523012	2020-06-14	Dutch COVID-19 response team	Erasmus Medical Center	OH consortium et al
mink/Netherlands/NB-EMC-21-2/2020	EPI_ISL_523066	2020-07-09	Dutch COVID-19 response team	Erasmus Medical Center	OH consortium et al
mink/Netherlands/NB-EMC-23-5/2020	EPI_ISL_523080	2020-07-14	Dutch COVID-19 response team	Erasmus Medical Center	OH consortium et al
Netherlands/GE-EMC-164/2020	EPI_ISL_523147	2020-05-22	Dutch COVID-19 response team	Erasmus Medical Center	Bas Oude Munnink et al
Netherlands/GE-EMC-267/2020	EPI_ISL_523246	2020-05-29	Dutch COVID-19 response team	Erasmus Medical Center	Bas Oude Munnink et al
Netherlands/GE-EMC-275/2020	EPI_ISL_523254	2020-06-09	Dutch COVID-19 response team	Erasmus Medical Center	Bas Oude Munnink et al
Netherlands/GE-EMC-290/2020	EPI_ISL_523269	2020-06-11	Dutch COVID-19 response team	Erasmus Medical Center	Bas Oude Munnink et al
Netherlands/NB-EMC-243/2020	EPI_ISL_523366	2020-06-19	Dutch COVID-19 response team	Erasmus Medical Center	Bas Oude Munnink et al
Netherlands/OV-EMC-79/2020	EPI_ISL_523463	2020-06-27	Dutch COVID-19 response team	Erasmus Medical Center	Bas Oude Munnink et al
Netherlands/UT-EMC-53/2020	EPI_ISL_523530	2020-05-22	Dutch COVID-19 response team	Erasmus Medical Center	Bas Oude Munnink et al
Netherlands/UT-EMC-56/2020	EPI_ISL_523533	2020-06-28	Dutch COVID-19 response team	Erasmus Medical Center	Bas Oude Munnink et al
Netherlands/ZH-EMC-264/2020	EPI_ISL_523606	2020-05-04	Dutch COVID-19 response team	Erasmus Medical Center	Bas Oude Munnink et al
Netherlands/ZH-EMC-337/2020	EPI_ISL_523678	2020-06-24	Dutch COVID-19 response team	Erasmus Medical Center	Bas Oude Munnink et al
Netherlands/ZH-EMC-341/2020	EPI_ISL_523682	2020-06-26	Dutch COVID-19 response team	Erasmus Medical Center	Bas Oude Munnink et al
Peru/LAL-INS-070/2020	EPI_ISL_523810	2020-03-11	Laboratorio de Referencia Nacional de Virus Respiratorio. Centro Nacional de Salud Publica. Instituto Nacional de Salud Peru.	Laboratorio de Referencia Nacional de Biotecnología y Biología Molecular. Centro Nacional de Salud Publica. Instituto Nacional de Salud Peru.	Carlos Padilla Rojas et al
DominicanRepublic/ICGEB_UNIBE051/2020	EPI_ISL_523811	2020-03-01	Universidad Iberoamericana, Instituto de Medicina Tropical & Salud Global	International Centre for Genetic Engineering and Biotechnology (ICGEB) and ARGO Open Lab Platform	Robert Paulino-Ramirez et al
Moldova/ChVir7768/2020	EPI_ISL_523960	2020-03-13	National Agency for Public Health, Republic of Moldova	Charite Universitatsmedizin Berlin, Institute of Virology	Victor M Corman et al
Moldova/ChVir7777/2020	EPI_ISL_523966	2020-03-12	National Agency for Public Health, Republic of Moldova	Charite Universitatsmedizin Berlin, Institute of Virology	Victor M Corman et al
Russia/SPE-RII-13784V/2020	EPI_ISL_524006	2020-05-12	WHO National Influenza Centre Russian Federation	WHO National Influenza Centre Russian Federation	Andrey Komissarov et al
Russia/SPE-RII-17291V/2020	EPI_ISL_524014	2020-05-25	WHO National Influenza Centre Russian Federation	WHO National Influenza Centre Russian Federation	Andrey Komissarov et al
Russia/SPE-RII-21056V/2020	EPI_ISL_524031	2020-06-04	WHO National Influenza Centre Russian Federation	WHO National Influenza Centre Russian Federation	Andrey Komissarov et al
Russia/SPE-RII-22266V/2020	EPI_ISL_524040	2020-06-08	WHO National Influenza Centre Russian Federation	WHO National Influenza Centre Russian Federation	Andrey Komissarov et al
Egypt/CUNCI-7I028/2020	EPI_ISL_524426	2020-07-19	Egyptian National Cancer Institute (ENCI)	Egyptian National Cancer Institute (ENCI)	Zekri et al
Egypt/CUNCI-7I026/2020	EPI_ISL_524427	2020-07-19	Egyptian National Cancer Institute (ENCI)	Egyptian National Cancer Institute (ENCI)	Zekri et al
Peru/LAL-INS-064/2020	EPI_ISL_525206	2020-03-14	Laboratorio de Referencia Nacional de Virus Respiratorio. Centro Nacional de Salud Publica. Instituto Nacional de Salud Peru.	Laboratorio de Referencia Nacional de Biotecnología y Biología Molecular. Centro Nacional de Salud Publica. Instituto Nacional de Salud Peru.	Carlos Padilla Rojas et al
Ireland/LS-NVRL-71IRL93650/2020	EPI_ISL_525352	2020-07-28	National Virus Reference Laboratory	National Virus Reference Laboratory	Michael Carr et al
Oman/RESP-20-B-6588/2020	EPI_ISL_525429	2020-06-05	Oman-National Influenza Center	Biotechnology & OMICs Laboratory	Samira Al-Mahruqi et al
DominicanRepublic/ICGEB_UNIBE022/2020	EPI_ISL_525467	2020-05-05	Universidad Iberoamericana	International Centre for Genetic Engineering and Biotechnology (ICGEB) and ARGO Open Lab Platform	Robert Paulino-Ramirez et al
DominicanRepublic/ICGEB_UNIBE032.2/2020	EPI_ISL_525468	2020-05-06	Universidad Iberoamericana	International Centre for Genetic Engineering and Biotechnology (ICGEB) and ARGO Open Lab Platform	Robert Paulino-Ramirez et al
DominicanRepublic/ICGEB_UNIBE032.7/2020	EPI_ISL_525469	2020-05-06	Universidad Iberoamericana	International Centre for Genetic Engineering and Biotechnology (ICGEB) and ARGO Open Lab Platform	Robert Paulino-Ramirez et al
SriLanka/CDR142/2020	EPI_ISL_525474	2020-04-19	Centre for Dengue Research	Centre for Dengue Research, USJ, SL	Chandima Jeewandara et al
SriLanka/CDR1885/2020	EPI_ISL_525476	2020-04-28	Centre for Dengue Research	Centre for Dengue Research	Chandima Jeewandara et al
SriLanka/CDR194/2020	EPI_ISL_525478	2020-03-22	Centre for Dengue Research	Centre for Dengue Research	Chandima Jeewandara et al
SriLanka/CDR503/2020	EPI_ISL_525479	2020-03-31	Centre for Dengue Research	Centre for Dengue Research	Chandima Jeewandara et al
SriLanka/CDR-SL7066/2020	EPI_ISL_525481	2020-06-16	Centre for Dengue Research	Centre for Dengue Research	Chandima Jeewandara et al
SriLanka/CDR-KK57/2020	EPI_ISL_525486	2020-07-21	Centre for Dengue Research	Centre for Dengue Research	Chandima Jeewandara et al
SriLanka/CDR-KK230/2020	EPI_ISL_525489	2020-07-21	Centre for Dengue Research	Centre for Dengue Research	Chandima Jeewandara et al
Hungary/MH-6633/2020	EPI_ISL_526220	2020-05-11	Hungarian Defence Forces Military Medical Centre	National Laboratory of Virology, Szentágothai Research Centre	Endre Gábor Tóth et al
Hungary/MH-6657/2020	EPI_ISL_526221	2020-05-11	Hungarian Defence Forces Military Medical Centre	National Laboratory of Virology, Szentágothai Research Centre	Endre Gábor Tóth et al
Hungary/MH-7051/2020	EPI_ISL_526222	2020-05-14	Hungarian Defence Forces Military Medical Centre	National Laboratory of Virology, Szentágothai Research Centre	Endre Gábor Tóth et al
Hungary/MH-8268/2020	EPI_ISL_526223	2020-05-25	Hungarian Defence Forces Military Medical Centre	National Laboratory of Virology, Szentágothai Research Centre	Endre Gábor Tóth et al
Hungary/MH-13211/2020	EPI_ISL_526225	2020-07-06	Hungarian Defence Forces Military Medical Centre	National Laboratory of Virology, Szentágothai Research Centre	Endre Gábor Tóth et al
Hungary/MH-726/2020	EPI_ISL_526234	2020-04-15	Hungarian Defence Forces Military Medical Centre	National Laboratory of Virology, Szentágothai Research Centre	Endre Gábor Tóth et al
Hungary/MH-6603/2020	EPI_ISL_526236	2020-05-08	Hungarian Defence Forces Military Medical Centre	National Laboratory of Virology, Szentágothai Research Centre	Endre Gábor Tóth et al
SouthKorea/KCDC2779/2020	EPI_ISL_526713	2020-07-24	Division of Viral Diseases, Center for Laboratory Control of Infectious Diseases, Korea Centers for Diseases Control and Prevention	Division of Viral Diseases, Center for Laboratory Control of Infectious Diseases, Korea Centers for Diseases Control and Prevention	Jeong-Min Kim et al
Colombia/AMA-INS-109363/2020	EPI_ISL_526949	2020-05-11	Instituto Nacional de Salud, Bogotá, Colombia	Instituto Nacional de Salud, Bogotá, Colombia	Katherine Laiton-Donato et al
Colombia/NAR-INS-103313/2020	EPI_ISL_526956	2020-04-28	Instituto Nacional de Salud, Bogotá, Colombia	Instituto Nacional de Salud, Bogotá, Colombia	Katherine Laiton-Donato et al
Colombia/INS-CUN-AG2/2020	EPI_ISL_526958	2020-07-17	Instituto Nacional de Salud, Bogotá, Colombia	Instituto Nacional de Salud, Bogotá, Colombia	Katherine Laiton-Donato et al
Australia/NSW2487/2020	EPI_ISL_527023	2020-06-30	Area of Virology, Serology and Virology Division (SAViD), New South Wales Health Pathology Randwick	Area of Virology, Serology and Virology Division (SAViD), New South Wales Health Pathology Randwick	Rawlinson et al
Australia/NSW2541/2020	EPI_ISL_527042	2020-04-04	Area of Virology, Serology and Virology Division (SAViD), New South Wales Health Pathology Randwick	Area of Virology, Serology and Virology Division (SAViD), New South Wales Health Pathology Randwick	Rawlinson et al
Australia/NSW2551/2020	EPI_ISL_527052	2020-04-04	Area of Virology, Serology and Virology Division (SAViD), New South Wales Health Pathology Randwick	Area of Virology, Serology and Virology Division (SAViD), New South Wales Health Pathology Randwick	Rawlinson et al
Colombia/DC-INS-289/2020	EPI_ISL_526967	2020-07-07	Instituto Nacional de Salud, Bogotá, Colombia	Instituto Nacional de Salud, Bogotá, Colombia	Katherine Laiton-Donato et al
CostaRica/INC-0074/2020	EPI_ISL_527742	2020-06-30	Centro Nacional De Rehabilitacion Humberto Araya Rojas (Cenare)	Inciensa, Instituto Costarricense de Investigación y Enseñanza en Nutrición y Salud	Francisco Duarte et al
CostaRica/INC-0077/2020	EPI_ISL_527745	2020-07-02	Area De Salud Corredores	Inciensa, Instituto Costarricense de Investigación y Enseñanza en Nutrición y Salud	Francisco Duarte et al
CostaRica/INC-0081/2020	EPI_ISL_527749	2020-07-07	Area De Salud Alajuela Norte - Clinica Dr. Marcial Rodriguez	Inciensa, Instituto Costarricense de Investigación y Enseñanza en Nutrición y Salud	Francisco Duarte et al
Nigeria/AB03-CV135/2020	EPI_ISL_527872	2020-05-12	Nigeria Centre for Disease Control (NCDC)	African Centre of Excellence for Genomics of Infectious Diseases (ACEGID), Redeemer's University, Ede, Osun State, Nigeria	Oluniyi P.E. et al et al
Nigeria/ED02-CV156/2020	EPI_ISL_527874	2020-03-23	Nigeria Centre for Disease Control (NCDC)	African Centre of Excellence for Genomics of Infectious Diseases (ACEGID), Redeemer's University, Ede, Osun State, Nigeria	Oluniyi P.E. et al et al
Nigeria/ED04-CV158/2020	EPI_ISL_527876	2020-03-25	Nigeria Centre for Disease Control (NCDC)	African Centre of Excellence for Genomics of Infectious Diseases (ACEGID), Redeemer's University, Ede, Osun State, Nigeria	Oluniyi P.E. et al et al
Nigeria/ED06-CV159/2020	EPI_ISL_527877	2020-03-25	Nigeria Centre for Disease Control (NCDC)	African Centre of Excellence for Genomics of Infectious Diseases (ACEGID), Redeemer's University, Ede, Osun State, Nigeria	Oluniyi P.E. et al et al
Nigeria/ED20-CV162/2020	EPI_ISL_527881	2020-03-30	Nigeria Centre for Disease Control (NCDC)	African Centre of Excellence for Genomics of Infectious Diseases (ACEGID), Redeemer's University, Ede, Osun State, Nigeria	Oluniyi P.E. et al et al
Nigeria/ED25-CV163/2020	EPI_ISL_527882	2020-05-09	Nigeria Centre for Disease Control (NCDC)	African Centre of Excellence for Genomics of Infectious Diseases (ACEGID), Redeemer's University, Ede, Osun State, Nigeria	Oluniyi P.E. et al et al
Nigeria/ED48-CV193/2020	EPI_ISL_527885	2020-04-26	Nigeria Centre for Disease Control (NCDC)	African Centre of Excellence for Genomics of Infectious Diseases (ACEGID), Redeemer's University, Ede, Osun State, Nigeria	Oluniyi P.E. et al et al
Nigeria/OY627-CV184/2020	EPI_ISL_527911	2020-06-13	Nigeria Centre for Disease Control (NCDC)	African Centre of Excellence for Genomics of Infectious Diseases (ACEGID), Redeemer's University, Ede, Osun State, Nigeria	Oluniyi P.E. et al et al
Switzerland/BL-UHB-42191153/2020	EPI_ISL_528090	2020-03-14	University Hospital Basel, Clinical Virology	University Hospital Basel, Clinical Bacteriology	Madlen Stange et al
Switzerland/BL-UHB-42201578/2020	EPI_ISL_528301	2020-03-21	University Hospital Basel, Clinical Virology	University Hospital Basel, Clinical Bacteriology	Madlen Stange et al
Switzerland/BS-UHB-42201258/2020	EPI_ISL_528285	2020-03-21	University Hospital Basel, Clinical Virology	University Hospital Basel, Clinical Bacteriology	Madlen Stange et al
Switzerland/BS-UHB-42191577/2020	EPI_ISL_528101	2020-03-15	University Hospital Basel, Clinical Virology	University Hospital Basel, Clinical Bacteriology	Madlen Stange et al
Switzerland/BL-UHB-42191739/2020	EPI_ISL_528109	2020-03-15	University Hospital Basel, Clinical Virology	University Hospital Basel, Clinical Bacteriology	Madlen Stange et al
UnitedArabEmirates/306/2020	EPI_ISL_528694	2020-06-02	Alsafar - Khalifa University Abu Dhabi	Alsafar - Khalifa University Abu Dhabi	Andreas Henschel et al
UnitedArabEmirates/31B/2020	EPI_ISL_528697	2020-04-29	Alsafar - Khalifa University Abu Dhabi	Alsafar - Khalifa University Abu Dhabi	Andreas Henschel et al
UnitedArabEmirates/581/2020	EPI_ISL_528707	2020-07-01	Alsafar - Khalifa University Abu Dhabi	Alsafar - Khalifa University Abu Dhabi	Andreas Henschel et al
UnitedArabEmirates/H12/2020	EPI_ISL_528711	2020-04-26	Alsafar - Khalifa University Abu Dhabi	Alsafar - Khalifa University Abu Dhabi	Andreas Henschel et al
Malaysia/MGI-MAEPS54/2020	EPI_ISL_528743	2020-06-04	Malaysia Genome Institute	Malaysia Genome Institute	Mohd Noor Mat Isa et al
Malaysia/MGI-MAEPS67/2020	EPI_ISL_528744	2020-06-04	Malaysia Genome Institute	Malaysia Genome Institute	Mohd Noor Mat Isa et al
Indonesia/JB-TFRIC19-R48875/2020	EPI_ISL_528752	2020-07-23	Dr. H. A. Rotinsulu Lung Hospital	School of Pharmacy & School of Life Sciences and Technology - Institut Teknologi Bandung; Molecular Genetics Laboratory-Faculty of Medicine-Universitas Padjadjaran; Laboratorium Kesehatan Provinsi Jawa Barat	Catur Riani et al
Italy/ABR-IZSGC-TE46424/2020	EPI_ISL_528995	2020-05-14	Servizio di igiene epidemiologia e sanità pubblica (SIESP)-Chieti	Istitituto Zooprofilattico Sperimentale dell'Abruzzo e Molise "G.Caporale"	Lorusso A et al
Italy/ABR-IZSGC-TE46429/2020	EPI_ISL_528997	2020-05-14	Servizio di igiene epidemiologia e sanità pubblica (SIESP)-Chieti	Istitituto Zooprofilattico Sperimentale dell'Abruzzo e Molise "G.Caporale"	Lorusso A et al
Italy/ABR-IZSGC-TE46433/2020	EPI_ISL_528998	2020-05-14	Servizio di igiene epidemiologia e sanità pubblica (SIESP)-Chieti	Istitituto Zooprofilattico Sperimentale dell'Abruzzo e Molise "G.Caporale"	Lorusso A et al
Peru/CAL-UPCH-0013/2020	EPI_ISL_529070	2020-06-17	Laboratorio de Referencia Nacional de Virus Respiratorios, Instituto Nacional de Salud Peru	Laboratorio de Genómica Microbiana, Universidad Peruana Cayetano Heredia	Pablo Tsukayama et al
Indonesia/JI-ITD-150Sp/2020	EPI_ISL_529962	2020-03-16	Universitas Airlangga Hospital	Institute of Tropical Disease, Universitas Airlangga	Jezzy R Dewantari et al
Spain/MD-HLP-113/2020	EPI_ISL_530042	2020-02-27	Hospital Universitario La Paz	Hospital Universitario La Paz	María Rodríguez et al
Spain/MD-HLP-88/2020	EPI_ISL_530085	2020-04-22	Hospital Universitario La Paz	Hospital Universitario La Paz	María Rodríguez et al
Spain/MD-HLP-89/2020	EPI_ISL_530086	2020-05-02	Hospital Universitario La Paz	Hospital Universitario La Paz	María Rodríguez et al
Sweden/20-52306/2020	EPI_ISL_534238	2020-06-27	Lanssjukhuset Kalmar	The Public Health Agency of Sweden	Anna-Malin Linde et al
Sweden/20-52387/2020	EPI_ISL_534242	2020-07-06	Norra Alvsborgs lanssjukhus	The Public Health Agency of Sweden	Anna-Malin Linde et al
Brazil/SP-340/2020	EPI_ISL_534326	2020-05-01	Notre Dame Intermedica Saude AS	Instituto Adolfo Lutz, Interdiciplinary Procedures Center, Strategic Laboratory	Claudio Tavares Sacchi et al
Russia/CRIE5049919/2020	EPI_ISL_534345	2020-07-17	Molecular diagnostic laboratory of Federal Budget Institution of Science "Central Research Institute of Epidemiology" of The Federal Service on Customers' Rights Protection and Human Well-being Surveillance	Group of Genomics and Postgenomic Technologies of Central Research Institute of Epidemilology	Speranskaya AS et al
England/QEUH-896B33/2020	EPI_ISL_532825	2020-07-25	Lighthouse Lab in Glasgow	Wellcome Sanger Institute for the COVID-19 Genomics UK (COG-UK) consortium	Harper VanSteenhouse et al
England/OXON-B4162/2020	EPI_ISL_534934	2020-03-27	Oxford Viromics, NDM, University of Oxford; Oxford University Hospitals; Basingstoke and North Hampshire Hospital	COVID-19 Genomics UK (COG-UK) Consortium	Tanya Golubchik et al
SouthAfrica/KRISP-K002715/2020	EPI_ISL_535572	2020-07-30	NHLS-IALCH	KRISP, KZN Research Innovation and Sequencing Platform	Giandhari J et al
Canada/QC-LSPQ-L00229554/2020	EPI_ISL_535896	2020-03-20	Centre Hospitalier Régional de Lanaudière	Laboratoire de santé publique du Québec	Sandrine Moreira et al
Canada/QC-LSPQ-L00234533/2020	EPI_ISL_536056	2020-03-23	Hôpital Sainte-Croix	Laboratoire de santé publique du Québec	Sandrine Moreira et al
Peru/LIM-INS-086/2020	EPI_ISL_536485	2020-07-04	Instituto Nacional de Salud	Laboratorio de Infecciones Respiratorias Agudas	Eduardo Juscamayta Lopez et al
Peru/LIM-INS-087/2020	EPI_ISL_536486	2020-07-04	Instituto Nacional de Salud	Laboratorio de Infecciones Respiratorias Agudas	Eduardo Juscamayta Lopez et al
Peru/ANC-INS-092/2020	EPI_ISL_536491	2020-07-03	Instituto Nacional de Salud	Laboratorio de Infecciones Respiratorias Agudas	Eduardo Juscamayta Lopez et al
Peru/LIM-INS-093/2020	EPI_ISL_536492	2020-07-04	Instituto Nacional de Salud	Laboratorio de Infecciones Respiratorias Agudas	Eduardo Juscamayta Lopez et al
Peru/LIM-INS-096/2020	EPI_ISL_536495	2020-07-03	Instituto Nacional de Salud	Laboratorio de Infecciones Respiratorias Agudas	Eduardo Juscamayta Lopez et al
Peru/LIM-INS-099/2020	EPI_ISL_536498	2020-07-04	Instituto Nacional de Salud	Laboratorio de Infecciones Respiratorias Agudas	Eduardo Juscamayta Lopez et al
Peru/LIM-INS-102/2020	EPI_ISL_536501	2020-05-02	Instituto Nacional de Salud	Laboratorio de Infecciones Respiratorias Agudas	Eduardo Juscamayta Lopez et al
Peru/LIM-INS-115/2020	EPI_ISL_536513	2020-05-04	Instituto Nacional de Salud	Laboratorio de Infecciones Respiratorias Agudas	Eduardo Juscamayta Lopez et al
Peru/LIM-INS-118/2020	EPI_ISL_536516	2020-05-04	Instituto Nacional de Salud	Laboratorio de Infecciones Respiratorias Agudas	Eduardo Juscamayta Lopez et al
Peru/JUN-INS-127/2020	EPI_ISL_536525	2020-04-01	Instituto Nacional de Salud	Laboratorio de Infecciones Respiratorias Agudas	Eduardo Juscamayta Lopez et al
Peru/LIM-INS-146/2020	EPI_ISL_536541	2020-03-18	Instituto Nacional de Salud	Laboratorio de Infecciones Respiratorias Agudas	Eduardo Juscamayta Lopez et al
Peru/LIM-INS-160/2020	EPI_ISL_536553	2020-03-11	Instituto Nacional de Salud	Laboratorio de Infecciones Respiratorias Agudas	Eduardo Juscamayta Lopez et al
Peru/CAL-INS-163/2020	EPI_ISL_536556	2020-03-21	Instituto Nacional de Salud	Laboratorio de Infecciones Respiratorias Agudas	Eduardo Juscamayta Lopez et al
Spain/AN-IBV-98001788/2020	EPI_ISL_538157	2020-04-04	Servicio de Microbiología y Parasitología clínica. UCEIMP. Hospital Universitario Virgen del Rocío/IBIS/CSIC/US	SeqCOVID-SPAIN consortium/IBV(CSIC)	Guillermo Martín Gutiérrez et al
Singapore/36nan/2020	EPI_ISL_538435	2020-02-16	Department of Laboratory Medicine, Tan Tock Seng Hospital	Department of Laboratory Medicine, Tan Tock Seng Hospital	Chen YYC et al
Singapore/923/2020	EPI_ISL_538454	2020-03-24	Department of Laboratory Medicine, Tan Tock Seng Hospital	Department of Laboratory Medicine, Tan Tock Seng Hospital	Chen YYC et al
Singapore/953/2020	EPI_ISL_538487	2020-04-07	Department of Laboratory Medicine, Tan Tock Seng Hospital	Department of Laboratory Medicine, Tan Tock Seng Hospital	Chen YYC et al
Indonesia/PA-NIHRD-PME4306/2020	EPI_ISL_538512	2020-07-30	Balai Penelitian dan Pengembangan Biomedis Papua	National Institute of Health Research and Development	Pawestri et al
Andorra/202552/2020	EPI_ISL_539496	2020-03-13	Hospital Nostra Senyora de Meritxell	Instituto de Salud Carlos III	Iglesias-Caballero et al
Spain/EX-ISCIII-201248/2020	EPI_ISL_539558	2020-02-28	Hospital San Pedro de Alcántara	Instituto de Salud Carlos III	Iglesias-Caballero et al
Gabon/ITM-K011/2020	EPI_ISL_539573	2020-03-22	Centre de Recherches Medicales de Lambarene (CERMEL)	Department of Emerging Infectious Diseases, Institute of Tropical Medicine, Nagasaki University	Haruka Abe et al
Gabon/ITM-K023/2020	EPI_ISL_539574	2020-03-27	Centre de Recherches Medicales de Lambarene (CERMEL)	Department of Emerging Infectious Diseases, Institute of Tropical Medicine, Nagasaki University	Haruka Abe et al
Gabon/ITM-K027/2020	EPI_ISL_539575	2020-03-27	Centre de Recherches Medicales de Lambarene (CERMEL)	Department of Emerging Infectious Diseases, Institute of Tropical Medicine, Nagasaki University	Haruka Abe et al
Gabon/ITM-K028/2020	EPI_ISL_539576	2020-03-27	Centre de Recherches Medicales de Lambarene (CERMEL)	Department of Emerging Infectious Diseases, Institute of Tropical Medicine, Nagasaki University	Haruka Abe et al
Ecuador/USFQ-208/2020	EPI_ISL_539783	2020-06-15	Universidad Regional Amazonica IKIAM	Institute of Microbiology, Universidad San Francisco de Quito	Fabian Aguilar et al
HongKong/VM20060346/2020	EPI_ISL_539812	2020-07-19	Asiaworld Expo Command Post	Hong Kong Department of Health	Alan K.L. Tsang et al
HongKong/VM20063264/2020	EPI_ISL_539813	2020-07-20	Prince of Wales Hospital	Hong Kong Department of Health	Alan K.L. Tsang et al
HongKong/VM20008964-2/2020	EPI_ISL_539851	2020-04-03	Pok Oi Hospital	Hong Kong Department of Health	Alan K.L. Tsang et al
Sweden/20-52156/2020	EPI_ISL_539883	2020-06-24	Omtanken Grimmered	The Public Health Agency of Sweden	Anna-Malin Linde et al
Sweden/20-52453/2020	EPI_ISL_539885	2020-07-28	Narhalsan Fjallbacka VC	The Public Health Agency of Sweden	Anna-Malin Linde et al
Belgium/ULG-10291/2020	EPI_ISL_540458	2020-07-23	University of Liège COVID-19 testing center	GIGA Medical Genomics	Keith Durkin et al
Peru/CAL-UPCH-0047/2020	EPI_ISL_540938	2020-06-18	Laboratorio de Referencia Nacional de Virus Respiratorios, Instituto Nacional de Salud Peru	Laboratorio de Genómica Microbiana, Universidad Peruana Cayetano Heredia	Pablo Tsukayama et al
Peru/LIM-UPCH-0050/2020	EPI_ISL_540939	2020-06-17	Laboratorio de Referencia Nacional de Virus Respiratorios, Instituto Nacional de Salud Peru	Laboratorio de Genómica Microbiana, Universidad Peruana Cayetano Heredia	Pablo Tsukayama et al
Peru/LIM-UPCH-0057/2020	EPI_ISL_540943	2020-06-17	Laboratorio de Referencia Nacional de Virus Respiratorios, Instituto Nacional de Salud Peru	Laboratorio de Genómica Microbiana, Universidad Peruana Cayetano Heredia	Pablo Tsukayama et al
Peru/LIM-UPCH-0059/2020	EPI_ISL_540944	2020-06-17	Laboratorio de Referencia Nacional de Virus Respiratorios, Instituto Nacional de Salud Peru	Laboratorio de Genómica Microbiana, Universidad Peruana Cayetano Heredia	Pablo Tsukayama et al
Peru/LIM-UPCH-0085/2020	EPI_ISL_540963	2020-06-17	Laboratorio de Referencia Nacional de Virus Respiratorios, Instituto Nacional de Salud Peru	Laboratorio de Genómica Microbiana, Universidad Peruana Cayetano Heredia	Pablo Tsukayama et al
Peru/LIM-UPCH-0112/2020	EPI_ISL_540989	2020-06-18	Laboratorio de Referencia Nacional de Virus Respiratorios, Instituto Nacional de Salud Peru	Laboratorio de Genómica Microbiana, Universidad Peruana Cayetano Heredia	Pablo Tsukayama et al
CzechRepublic/NRL_7000/2020	EPI_ISL_541082	2020-06-10	The National Institute of Public Health	State Veterinary Institute Prague	Nagy et al
Lithuania/MR-LUHS-Eilnr51/2020	EPI_ISL_541863	2020-04-08	Lithuanian University of Health Sciences Hospital, Department of Laboratory Medicine	Lithuanian University of Health Sciences, Laboratory of Molecular Cardiology	Lukas Zemaitis et al
Lithuania/MR-LUHS-Eilnr52/2020	EPI_ISL_541864	2020-04-08	Lithuanian University of Health Sciences Hospital, Department of Laboratory Medicine	Lithuanian University of Health Sciences, Laboratory of Molecular Cardiology	Lukas Zemaitis et al
Lithuania/MR-LUHS-Eilnr90/2020	EPI_ISL_541875	2020-04-17	Lithuanian University of Health Sciences Hospital, Department of Laboratory Medicine	Lithuanian University of Health Sciences, Laboratory of Molecular Cardiology	Lukas Zemaitis et al
Spain/MD-IBV-99007124/2020	EPI_ISL_541898	2020-07-30	Hospital General Universitario Gregorio Marañón	SeqCOVID-SPAIN consortium/IBV(CSIC)	Laura Pérez-Lago et al
Italy/LOM-UniMI-L212/2020	EPI_ISL_542199	2020-03-14	ASST GOM Niguarda	Dep. Of Oncology and Hemato-Oncology University of Milan	Claudia Alteri et al
Italy/LOM-UniMI-L220/2020	EPI_ISL_542207	2020-03-11	ASST GOM Niguarda	Dep. Of Oncology and Hemato-Oncology University of Milan	Claudia Alteri et al
Italy/LOM-UniMI-L269/2020	EPI_ISL_542235	2020-02-25	ASST GOM Niguarda	Dep. Of Oncology and Hemato-Oncology University of Milan	Claudia Alteri et al
Italy/LOM-UniMI-L492/2020	EPI_ISL_542397	2020-03-20	San Matteo Hospital Pavia	Dep. Of Oncology and Hemato-Oncology University of Milan	Claudia Alteri et al
USA/TX-HMH-888/2020	EPI_ISL_545901	2020-04-16	Houston Methodist Hospital	Houston Methodist Hospital	S. Wesley Long et al
CzechRepublic/NRL_7918/2020	EPI_ISL_545954	2020-07-27	The National Institute of Public Health	State Veterinary Institute Prague	Nagy et al
USA/TX-HMH-6561/2020	EPI_ISL_546085	2020-06-24	Houston Methodist Hospital	Houston Methodist Hospital	S. Wesley Long et al
CzechRepublic/NRL-7944/2020	EPI_ISL_545957	2020-07-28	The National Institute of Public Health	State Veterinary Institute Prague	Nagy et al
Aruba/AW-RIVM-10101/2020	EPI_ISL_547445	2020-03-13	Dutch COVID-19 response team	National Institute for Public Health and the Environment (RIVM)	Adam Meijer et al
Aruba/AW-RIVM-10122/2020	EPI_ISL_547449	2020-03-22	Dutch COVID-19 response team	National Institute for Public Health and the Environment (RIVM)	Adam Meijer et al
Curacao/CW-RIVM-10093/2020	EPI_ISL_547451	2020-03-10	Dutch COVID-19 response team	National Institute for Public Health and the Environment (RIVM)	Adam Meijer et al
Curacao/CW-RIVM-10094/2020	EPI_ISL_547452	2020-03-10	Dutch COVID-19 response team	National Institute for Public Health and the Environment (RIVM)	Adam Meijer et al
Netherlands/LI-RIVM-10150/2020	EPI_ISL_547478	2020-07-14	Dutch COVID-19 response team	National Institute for Public Health and the Environment (RIVM)	Adam Meijer et al
Netherlands/NH-RIVM-10073/2020	EPI_ISL_547499	2020-02-27	Dutch COVID-19 response team	National Institute for Public Health and the Environment (RIVM)	Adam Meijer et al
Brazil/SP-418/2020	EPI_ISL_547580	2020-07-09	Santa Casa da Misericórdia de Presidente Prudente	Instituto Adolfo Lutz, Interdiciplinary Procedures Center, Strategic Laboratory	Claudio Tavares Sacchi et al
NewZealand/20VR3494/2020	EPI_ISL_548130	2020-06-20	Middlemore Hospital	Institute of Environmental Science and Research (ESR)	Xiaoyun Ren et al
NewZealand/20VR3755/2020	EPI_ISL_548132	2020-06-21	Middlemore Hospital	Institute of Environmental Science and Research (ESR)	Xiaoyun Ren et al
NewZealand/20VR3759/2020	EPI_ISL_548133	2020-06-28	Middlemore Hospital	Institute of Environmental Science and Research (ESR)	Xiaoyun Ren et al
NewZealand/20VR3802/2020	EPI_ISL_548138	2020-07-07	Canterbury Health Laboratories	Institute of Environmental Science and Research (ESR)	Xiaoyun Ren et al
NewZealand/20VR3804/2020	EPI_ISL_548139	2020-07-10	Canterbury Health Laboratories	Institute of Environmental Science and Research (ESR)	Xiaoyun Ren et al
NewZealand/20VR3828/2020	EPI_ISL_548140	2020-07-14	Canterbury Health Laboratories	Institute of Environmental Science and Research (ESR)	Xiaoyun Ren et al
Switzerland/GE-SNRCI-8123/2020	EPI_ISL_548216	2020-03-14	Laboratoire de Virologie, HUG	Swiss National Reference Centre for Influenza	LAUBSCHER F. et al
Pakistan/UN-UVAS-Lahore-IV/2020	EPI_ISL_548945	2020-05-11	Institute of Microbiology, University of Veterinary and Animal sciences	Institute of Microbiology, University of Veterinary and Animal sciences	Yaqub et al
Pakistan/UN-UVAS-Lahore-II/2020	EPI_ISL_548943	2020-05-11	Institute of Microbiology, University of Veterinary and Animal sciences	Institute of Microbiology, University of Veterinary and Animal sciences	Yaqub et al
Singapore/977/2020	EPI_ISL_548985	2020-03-22	National Public Health Laboratory, National Centre for Infectious Diseases	National Public Health Laboratory, National Centre for Infectious Diseases	Mak TM et al
Norway/2956/2020	EPI_ISL_549048	2020-07-30	Furst Medical Laboratory	Norwegian Institute of Public Health, Department of Virology	Kathrine Stene-Johansen et al
Norway/3168/2020	EPI_ISL_549051	2020-07-27	Vestfold Hospital, Toensberg Department of Microbiology	Norwegian Institute of Public Health, Department of Virology	Kathrine Stene-Johansen et al
Norway/2959/2020	EPI_ISL_549081	2020-07-29	Medical Microbiology Unit, Department for Laboratory Medicine, Drammen Hospital, Vestre Viken Health Trust,	Norwegian Institute of Public Health, Department of Virology	Kathrine Stene-Johansen et al
Norway/2963/2020	EPI_ISL_549091	2020-07-30	Akershus University Hospital, Department for Microbiology and Infectious Disease Control	Norwegian Institute of Public Health, Department of Virology	Kathrine Stene-Johansen et al
Norway/2966/2020	EPI_ISL_549093	2020-07-22	Ostfold Hospital Trust - Kalnes, Centre for Laboratory Medicine, Section for gene technology and infection serology	Norwegian Institute of Public Health, Department of Virology	Kathrine Stene-Johansen et al
Norway/2977/2020	EPI_ISL_549103	2020-07-26	Ostfold Hospital Trust - Kalnes, Centre for Laboratory Medicine, Section for gene technology and infection serology	Norwegian Institute of Public Health, Department of Virology	Kathrine Stene-Johansen et al
Norway/2986/2020	EPI_ISL_549111	2020-07-24	Ostfold Hospital Trust - Kalnes, Centre for Laboratory Medicine, Section for gene technology and infection serology	Norwegian Institute of Public Health, Department of Virology	Kathrine Stene-Johansen et al
Norway/2893/2020	EPI_ISL_549168	2020-07-13	Furst Medical Laboratory	Norwegian Institute of Public Health, Department of Virology	Kathrine Stene-Johansen et al
England/ALDP-90CEB6/2020	EPI_ISL_551490	2020-06-22	Lighthouse Lab in Alderley Park	Wellcome Sanger Institute for the COVID-19 Genomics UK (COG-UK) consortium	The Lighthouse Lab in Alderley Park et al
England/ALDP-8E1814/2020	EPI_ISL_557080	2020-06-25	Lighthouse Lab in Alderley Park	Wellcome Sanger Institute for the COVID-19 Genomics UK (COG-UK) consortium	The Lighthouse Lab in Alderley Park et al
England/ALDP-95A5A5/2020	EPI_ISL_553587	2020-06-12	Lighthouse Lab in Alderley Park	Wellcome Sanger Institute for the COVID-19 Genomics UK (COG-UK) consortium	The Lighthouse Lab in Alderley Park et al
England/MILK-9584F5/2020	EPI_ISL_554851	2020-06-11	Lighthouse Lab in Milton Keynes	Wellcome Sanger Institute for the COVID-19 Genomics UK (COG-UK) consortium	The Lighthouse Lab in Milton Keynes et al
England/ALDP-4A5A92/2020	EPI_ISL_559555	2020-06-09	Lighthouse Lab in Alderley Park	Wellcome Sanger Institute for the COVID-19 Genomics UK (COG-UK) consortium	The Lighthouse Lab in Alderley Park et al
Botswana/BOT0455/2020	EPI_ISL_560386	2020-03-28	National Health Laboratory	Botswana Institute for Technology Research and innovation	Kefentse Arnold Tumedi et al
Botswana/BOT2254/2020	EPI_ISL_560390	2020-04-08	National Health Laboratory	Botswana Institute for Technology Research and Innovation	Kefentse Arnold Tumedi et al
Lithuania/C20-05-R11/2020	EPI_ISL_560392	2020-05-18	Vilnius University Hospital Santaros Klinikos, Vilnius University	Institute of Biotechnology, Life Sciences Center, Vilnius University and Thermo Fisher Scientific	Justinas Slikas et al
Lithuania/C20-05-R16/2020	EPI_ISL_560395	2020-05-21	Vilnius University Hospital Santaros Klinikos, Vilnius University	Institute of Biotechnology, Life Sciences Center, Vilnius University and Thermo Fisher Scientific	Justinas Slikas et al
Lithuania/C20-05-R9/2020	EPI_ISL_560404	2020-05-20	Vilnius University Hospital Santaros Klinikos, Vilnius University	Institute of Biotechnology, Life Sciences Center, Vilnius University and Thermo Fisher Scientific	Justinas Slikas et al
Lithuania/C20-06-R20/2020	EPI_ISL_560405	2020-06-03	Vilnius University Hospital Santaros Klinikos, Vilnius University	Institute of Biotechnology, Life Sciences Center, Vilnius University and Thermo Fisher Scientific	Justinas Slikas et al
England/CAMC-945965/2020	EPI_ISL_556924	2020-07-17	Lighthouse Lab in Cambridge	Wellcome Sanger Institute for the COVID-19 Genomics UK (COG-UK) consortium	Rob Howes et al
England/ALDP-5CEF57/2020	EPI_ISL_558526	2020-06-15	Lighthouse Lab in Alderley Park	Wellcome Sanger Institute for the COVID-19 Genomics UK (COG-UK) consortium	The Lighthouse Lab in Alderley Park et al
England/ALDP-9555B9/2020	EPI_ISL_553479	2020-06-12	Lighthouse Lab in Alderley Park	Wellcome Sanger Institute for the COVID-19 Genomics UK (COG-UK) consortium	The Lighthouse Lab in Alderley Park et al
CzechRepublic/NRL-8122/2020	EPI_ISL_560409	2020-07-24	The National Institute of Public Health	State Veterinary Institute Prague	Nagy et al
France/BRE-8935/2020	EPI_ISL_560603	2020-07-29	Hospital	National Reference Center for Viruses of Respiratory Infections, Institut Pasteur, Paris	Sylvie Behillil et al
France/IDF-8589/2020	EPI_ISL_560636	2020-06-29	Hospital	National Reference Center for Viruses of Respiratory Infections, Institut Pasteur, Paris	Sylvie Behillil et al
France/IDF-8844/2020	EPI_ISL_560645	2020-07-19	Hospital	National Reference Center for Viruses of Respiratory Infections, Institut Pasteur, Paris	Sylvie Behillil et al
Sweden/20-52281/2020	EPI_ISL_560984	2020-07-03	Karolinska universitetslaboratoriet SOLNA	The Public Health Agency of Sweden	Anna-Malin Linde et al
Gambia/3703/2020	EPI_ISL_561001	2020-07-30	MRCG at LSHTM Genomics lab	MRCG at LSHTM Genomics lab	Abdul Karim sesay et al
Gambia/GC19-0544/2020	EPI_ISL_561016	2020-05-01	MRCG at LSHTM Genomics lab	MRCG at LSHTM Genomics lab	Abdul Karim sesay et al
Gambia/GC19-1503/2020	EPI_ISL_561021	2020-05-14	MRCG at LSHTM Genomics lab	MRCG at LSHTM Genomics lab	Abdul Karim sesay et al
Gambia/GC19-1527/2020	EPI_ISL_561022	2020-05-16	MRCG at LSHTM Genomics lab	MRCG at LSHTM Genomics lab	Abdul Karim sesay et al
Gambia/GC19-1818/2020	EPI_ISL_561034	2020-05-28	MRCG at LSHTM Genomics lab	MRCG at LSHTM Genomics lab	Abdul Karim sesay et al
Gambia/GC19-1983/2020	EPI_ISL_561038	2020-06-07	MRCG at LSHTM Genomics lab	MRCG at LSHTM Genomics lab	Abdul Karim sesay et al
Gambia/GC19-2973/2020	EPI_ISL_561156	2020-07-24	MRCG at LSHTM Genomics lab	MRCG at LSHTM Genomics lab	Abdul Karim sesay et al
Gambia/GC19-3114/2020	EPI_ISL_561168	2020-07-25	MRCG at LSHTM Genomics lab	MRCG at LSHTM Genomics lab	Abdul Karim sesay et al
Gambia/GC19-3630/2020	EPI_ISL_561200	2020-07-27	MRCG at LSHTM Genomics lab	MRCG at LSHTM Genomics lab	Abdul Karim sesay et al
Gambia/NPHL-1168/2020	EPI_ISL_561212	2020-06-27	MRCG at LSHTM Genomics lab	MRCG at LSHTM Genomics lab	Abdul Karim sesay et al
Gambia/NPHL-1208/2020	EPI_ISL_561213	2020-06-30	MRCG at LSHTM Genomics lab	MRCG at LSHTM Genomics lab	Abdul Karim sesay et al
Gambia/NPHL-1212/2020	EPI_ISL_561215	2020-06-30	MRCG at LSHTM Genomics lab	MRCG at LSHTM Genomics lab	Abdul Karim sesay et al
Gambia/NPHL-2640/2020	EPI_ISL_561285	2020-06-17	MRCG at LSHTM Genomics lab	MRCG at LSHTM Genomics lab	Abdul Karim sesay et al
Australia/VIC13223/2020	EPI_ISL_563642	2020-07-28	Microbiological Diagnostic Unit - Public Health Laboratory (MDU-PHL)	MDU-PHL	Seemann et al
Australia/VIC7360/2020	EPI_ISL_564358	2020-07-18	Victorian Infectious Diseases Reference Laboratory (VIDRL)	VIDRL and MDU-PHL	Caly et al
Peru/LIM-UPCH-0116/2020	EPI_ISL_568513	2020-06-18	Laboratorio de Referencia Nacional de Virus Respiratorios, Instituto Nacional de Salud Peru	Laboratorio de Genómica Microbiana, Universidad Peruana Cayetano Heredia	Pablo Tsukayama et al
Japan/NGY-NNH-007/2020	EPI_ISL_568562	2020-04-16	Department of Infectious Diseases and Immunology, National Hospital Organization Nagoya Medical Center	Clinical Research Center, National Hospital Organization Nagoya Medical Center	Yoshihiro Nakata et al
Japan/NGY-NNH-017/2020	EPI_ISL_568572	2020-07-28	Department of Infectious Diseases and Immunology, National Hospital Organization Nagoya Medical Center	Clinical Research Center, National Hospital Organization Nagoya Medical Center	Yoshihiro Nakata et al
Italy/LOM-INMI-10734/2020	EPI_ISL_568579	2020-02-24	Virus Molecular Laboratory of the Microbiology and Virology Department	INMI Lazzaro Spallanzani IRCCS	Cesare E.M. Gruber et al
Indonesia/JK-EIJK-38/2020	EPI_ISL_568689	2020-05-20	RS Pondok Indah Puri Indah	Eijkman Institute for Molecular Biology, Ministry of Research and Technology/National Agency for Research and Innovation	Frilasita A Yudhaputri et al
France/PAC-IHU-0788/2020	EPI_ISL_568964	2020-05-03	MEPHI, Aix Marseille University	MEPHI, Aix Marseille University	Anthony LEVASSEUR et al
France/PAC-IHU-0791/2020	EPI_ISL_568966	2020-05-03	MEPHI, Aix Marseille University	MEPHI, Aix Marseille University	Anthony LEVASSEUR et al
France/PAC-IHU-0808/2020	EPI_ISL_568972	2020-05-06	MEPHI, Aix Marseille University	MEPHI, Aix Marseille University	Anthony LEVASSEUR et al
France/PAC-IHU-0813/2020	EPI_ISL_568975	2020-05-06	MEPHI, Aix Marseille University	MEPHI, Aix Marseille University	Anthony LEVASSEUR et al
France/PAC-IHU-0814/2020	EPI_ISL_568976	2020-05-07	MEPHI, Aix Marseille University	MEPHI, Aix Marseille University	Anthony LEVASSEUR et al
France/PAC-IHU-0827/2020	EPI_ISL_568981	2020-05-12	MEPHI, Aix Marseille University	MEPHI, Aix Marseille University	Anthony LEVASSEUR et al
France/PAC-IHU-0973/2020	EPI_ISL_569020	2020-07-22	MEPHI, Aix Marseille University	MEPHI, Aix Marseille University	Anthony LEVASSEUR et al
France/PAC-IHU-0018/2020	EPI_ISL_569247	2020-03-08	MEPHI, Aix Marseille University	MEPHI, Aix Marseille University	Anthony LEVASSEUR et al
France/PAC-IHU-0258/2020	EPI_ISL_569416	2020-03-30	MEPHI, Aix Marseille University	MEPHI, Aix Marseille University	Anthony LEVASSEUR et al
France/PAC-IHU-0424/2020	EPI_ISL_569499	2020-04-02	MEPHI, Aix Marseille University	MEPHI, Aix Marseille University	Anthony LEVASSEUR et al
France/PAC-IHU-0469/2020	EPI_ISL_569533	2020-04-05	MEPHI, Aix Marseille University	MEPHI, Aix Marseille University	Anthony LEVASSEUR et al
France/PAC-IHU-0505/2020	EPI_ISL_569559	2020-04-06	MEPHI, Aix Marseille University	MEPHI, Aix Marseille University	Anthony LEVASSEUR et al
Russia/OMS-ORINFI-9433S/2020	EPI_ISL_569748	2020-05-21	Omsk Research Institute of Natural Focal Infections	WHO National Influenza Centre Russian Federation	Artem Fadeev et al
Russia/OMS-ORINFI-9440S/2020	EPI_ISL_569749	2020-05-21	Omsk Research Institute of Natural Focal Infections	WHO National Influenza Centre Russian Federation	Artem Fadeev et al
Russia/OMS-ORINFI-2854S/2020	EPI_ISL_569761	2020-05-29	Omsk Research Institute of Natural Focal Infections	WHO National Influenza Centre Russian Federation	Artem Fadeev et al
Russia/OMS-ORINFI-3807S/2020	EPI_ISL_569763	2020-05-13	Omsk Research Institute of Natural Focal Infections	WHO National Influenza Centre Russian Federation	Artem Fadeev et al
Russia/OMS-ORINFI-4507S/2020	EPI_ISL_569767	2020-06-03	Omsk Research Institute of Natural Focal Infections	WHO National Influenza Centre Russian Federation	Artem Fadeev et al
Russia/OMS-ORINFI-5900S/2020	EPI_ISL_569772	2020-06-01	Omsk Research Institute of Natural Focal Infections	WHO National Influenza Centre Russian Federation	Artem Fadeev et al
Russia/OMS-ORINFI-3027S/2020	EPI_ISL_569780	2020-07-06	Omsk Research Institute of Natural Focal Infections	WHO National Influenza Centre Russian Federation	Artem Fadeev et al
Russia/OMS-ORINFI-3868S/2020	EPI_ISL_569781	2020-07-08	Omsk Research Institute of Natural Focal Infections	WHO National Influenza Centre Russian Federation	Artem Fadeev et al
Russia/OMS-ORINFI-4832S/2020	EPI_ISL_569784	2020-07-11	Omsk Research Institute of Natural Focal Infections	WHO National Influenza Centre Russian Federation	Artem Fadeev et al
Russia/OMS-ORINFI-8583S/2020	EPI_ISL_569790	2020-07-22	Omsk Research Institute of Natural Focal Infections	WHO National Influenza Centre Russian Federation	Artem Fadeev et al
Russia/OMS-ORINFI-8945S/2020	EPI_ISL_569792	2020-07-23	Omsk Research Institute of Natural Focal Infections	WHO National Influenza Centre Russian Federation	Artem Fadeev et al
Russia/OMS-ORINFI-4822S/2020	EPI_ISL_569800	2020-07-10	Omsk Research Institute of Natural Focal Infections	WHO National Influenza Centre Russian Federation	Artem Fadeev et al
Russia/OMS-ORINFI-56S-2/2020	EPI_ISL_569810	2020-06-17	Omsk Research Institute of Natural Focal Infections	WHO National Influenza Centre Russian Federation	Artem Fadeev et al
Canada/ON-UHTC-0174/2020	EPI_ISL_569949	2020-05-23	Unity Health Toronto	Ontario Institute for Cancer Research	Ramzi Fattouh et al
Canada/ON-UHTC-0180/2020	EPI_ISL_569966	2020-05-24	Unity Health Toronto	Ontario Institute for Cancer Research	Ramzi Fattouh et al
Canada/ON-UHTC-0241/2020	EPI_ISL_570009	2020-06-08	Unity Health Toronto	Ontario Institute for Cancer Research	Ramzi Fattouh et al
USA/MI-QDX-828/2020	EPI_ISL_571605	2020-03-14	Quest Diagnostics	Quest Diagnostics	Rosenthal et al
USA/VA-DCLS-1195/2020	EPI_ISL_572274	2020-06-22	Virginia DCLS	Virginia DCLS	Virginia DCLS et al
Singapore/1040/2020	EPI_ISL_574525	2020-03-23	National Public Health Laboratory, National Centre for Infectious Diseases	National Public Health Laboratory, National Centre for Infectious Diseases	Tze Minn Mak et al
Indonesia/JB-EIJK16/2020	EPI_ISL_574606	2020-04-06	RS Siloam Purwakarta	Eijkman Institute for Molecular Biology, Ministry of Research and Technology/National Agency for Research and Innovation	Frilasita A Yudhaputri et al
Indonesia/JB-EIJK41/2020	EPI_ISL_574612	2020-05-31	RS Hermina Mekarsari	Eijkman Institute for Molecular Biology, Ministry of Research and Technology/National Agency for Research and Innovation	Frilasita A Yudhaputri et al
Indonesia/JK-EIJK48/2020	EPI_ISL_574617	2020-06-08	RS Kramat 128	Eijkman Institute for Molecular Biology, Ministry of Research and Technology/National Agency for Research and Innovation	Frilasita A Yudhaputri et al
Indonesia/SA-EIJK50/2020	EPI_ISL_574619	2020-06-16	BTKLPP Kelas I Manado	Eijkman Institute for Molecular Biology, Ministry of Research and Technology/National Agency for Research and Innovation	Hidayat Trimarsanto et al
Switzerland/UR-ETHZ-100233/2020	EPI_ISL_574967	2020-03-17	Viollier AG	Department of Biosystems Science and Engineering, ETH Zürich	Christian Beisel et al
Ukraine/Ivano-Frankivsk-706/2020	EPI_ISL_576147	2020-07-28	Department of Respiratory & Other Viral Infections of L.V. Gromashevsky Institute of Epidemiology & Infectious Diseases NAMS of Ukraine	Department of Respiratory & Other Viral Infections of L.V. Gromashevsky Institute of Epidemiology & Infectious Diseases NAMS of Ukraine, JSC "Farmak"	Alla Mironenko et al
Ukraine/Kharkiv-705/2020	EPI_ISL_576146	2020-07-28	Department of Respiratory & Other Viral Infections of L.V. Gromashevsky Institute of Epidemiology & Infectious Diseases NAMS of Ukraine	Department of Respiratory & Other Viral Infections of L.V. Gromashevsky Institute of Epidemiology & Infectious Diseases NAMS of Ukraine, JSC "Farmak"	Alla Mironenko et al
Beijing/NPRC0004/2020	EPI_ISL_575330	2020-04-15	National Institute for Viral Disease Control and Prevention, China CDC	National Institute for Viral Disease Control and Prevention, China CDC	Rongbao Gao et al
CzechRepublic/NRL_6849-11/2020	EPI_ISL_577632	2020-05-16	The National Institute of Public Health	State Veterinary Institute Prague	Nagy et al
Slovakia/UKBA-201/2020	EPI_ISL_577734	2020-07-09	Institute of Virology, Biomedical Research Center of the Slovak Academy of Sciences, Bratislava	Faculty of Natural Sciences, Comenius University, Bratislava	Viktória Hodorová et al
Slovakia/UKBA-207/2020	EPI_ISL_577738	2020-04-29	Institute of Virology, Biomedical Research Center of the Slovak Academy of Sciences, Bratislava	Faculty of Natural Sciences, Comenius University, Bratislava	Viktória Hodorová et al
Slovakia/UKBA-208/2020	EPI_ISL_577739	2020-05-06	Institute of Virology, Biomedical Research Center of the Slovak Academy of Sciences, Bratislava	Faculty of Natural Sciences, Comenius University, Bratislava	Kristína Boršová et al
Slovakia/UKBA-209/2020	EPI_ISL_577740	2020-06-30	Institute of Virology, Biomedical Research Center of the Slovak Academy of Sciences, Bratislava	Faculty of Natural Sciences, Comenius University, Bratislava	Broňa Brejová et al
Slovakia/UKBA-210/2020	EPI_ISL_577741	2020-06-30	Institute of Virology, Biomedical Research Center of the Slovak Academy of Sciences, Bratislava	Faculty of Natural Sciences, Comenius University, Bratislava	Broňa Brejová et al
Spain/AN-ISCIII-2013675/2020	EPI_ISL_578188	2020-07-13	Hospital Virgen de las Nieves	Instituto de Salud Carlos III	Iglesias-Caballero et al
USA/LA-EVTL390/2020	EPI_ISL_578796	2020-06-04	LSUHS Emerging Viral Threat Laboratory	Microbial Genome Sequencing Center	Jeremy P. Kamil et al
NewZealand/20VR1760/2020	EPI_ISL_579125	2020-03-25	Southern Community Labs Dunedin	Institute of Environmental Science and Research (ESR)	Xiaoyun Ren et al
NewZealand/20VR1889/2020	EPI_ISL_579157	2020-04-01	Southern Community Labs Dunedin	Institute of Environmental Science and Research (ESR)	Xiaoyun Ren et al
NewZealand/20VR1895/2020	EPI_ISL_579158	2020-04-01	Southern Community Labs Dunedin	Institute of Environmental Science and Research (ESR)	Xiaoyun Ren et al
NewZealand/20VR1930/2020	EPI_ISL_579166	2020-04-03	Southern Community Labs Dunedin	Institute of Environmental Science and Research (ESR)	Xiaoyun Ren et al
NewZealand/20VR3060/2020	EPI_ISL_579403	2020-05-02	LabPLUS	Institute of Environmental Science and Research (ESR)	Xiaoyun Ren et al
NewZealand/20VR3066/2020	EPI_ISL_579406	2020-05-09	North Shore Hospital	Institute of Environmental Science and Research (ESR)	Xiaoyun Ren et al
NewZealand/20VR3068/2020	EPI_ISL_579407	2020-05-09	North Shore Hospital	Institute of Environmental Science and Research (ESR)	Xiaoyun Ren et al
NewZealand/20VR3112/2020	EPI_ISL_579422	2020-05-08	LabTests	Institute of Environmental Science and Research (ESR)	Xiaoyun Ren et al
NewZealand/20VR3119/2020	EPI_ISL_579425	2020-05-23	LabPLUS	Institute of Environmental Science and Research (ESR)	Xiaoyun Ren et al
NewZealand/20VR3128/2020	EPI_ISL_579426	2020-05-01	Canterbury Health Laboratories	Institute of Environmental Science and Research (ESR)	Xiaoyun Ren et al
NewZealand/20VR3186/2020	EPI_ISL_579474	2020-03-27	Canterbury Health Laboratories	Institute of Environmental Science and Research (ESR)	Xiaoyun Ren et al
NewZealand/20VR3194/2020	EPI_ISL_579480	2020-03-26	Canterbury Health Laboratories	Institute of Environmental Science and Research (ESR)	Xiaoyun Ren et al
NewZealand/20VR3476/2020	EPI_ISL_579496	2020-06-22	Canterbury Health Laboratories	Institute of Environmental Science and Research (ESR)	Xiaoyun Ren et al
Canada/NS-NML-1365/2020	EPI_ISL_579741	2020-04-14	QEII Health Sciences Centre	National Microbiology Laboratory (NML)	Anna Majer et al
Congo/UKT-002/2020	EPI_ISL_581487	2020-07-04	Fondation Congolaise pour la recherche medicale (FCRM)	NGS Competence Center Tübingen, Institut für Medizinische Mikrobiologie und Hygiene, Universitätsklinikum Tübingen	Angel Angelov et al
Congo/UKT-005/2020	EPI_ISL_581489	2020-06-06	Fondation Congolaise pour la recherche medicale (FCRM)	NGS Competence Center Tübingen, Institut für Medizinische Mikrobiologie und Hygiene, Universitätsklinikum Tübingen	Angel Angelov et al
Congo/UKT-009/2020	EPI_ISL_581490	2020-06-06	Fondation Congolaise pour la recherche medicale (FCRM)	NGS Competence Center Tübingen, Institut für Medizinische Mikrobiologie und Hygiene, Universitätsklinikum Tübingen	Angel Angelov et al
Congo/UKT-013/2020	EPI_ISL_581491	2020-06-24	Fondation Congolaise pour la recherche medicale (FCRM)	NGS Competence Center Tübingen, Institut für Medizinische Mikrobiologie und Hygiene, Universitätsklinikum Tübingen	Angel Angelov et al
Congo/UKT-014/2020	EPI_ISL_581492	2020-07-03	Fondation Congolaise pour la recherche medicale (FCRM)	NGS Competence Center Tübingen, Institut für Medizinische Mikrobiologie und Hygiene, Universitätsklinikum Tübingen	Angel Angelov et al
Congo/UKT-015/2020	EPI_ISL_581493	2020-06-25	Fondation Congolaise pour la recherche medicale (FCRM)	NGS Competence Center Tübingen, Institut für Medizinische Mikrobiologie und Hygiene, Universitätsklinikum Tübingen	Angel Angelov et al
Switzerland/BS-42260094/2020	EPI_ISL_581927	2020-05-07	University Hospital Basel, Clinical Virology	University Hospital Basel, Clinical Bacteriology	Madlen Stange et al
Switzerland/BL-42283924/2020	EPI_ISL_581929	2020-05-25	University Hospital Basel, Clinical Virology	University Hospital Basel, Clinical Bacteriology	Madlen Stange et al
Iran/1600/2020	EPI_ISL_582033	2020-04-03	Department of Pathology, School of Medicine, Imam Khomeini Hospital, Tehran University of Medical Sciences	Genetics Research Center. University Of Social Welfare And Rehabilitation Sciences	Zohreh Fattahi et al
Malaysia/MGI-MAEPS41/2020	EPI_ISL_582124	2020-06-03	Malaysia Genome Institute	Malaysia Genome Institute	Mohd Noor Mat Isa et al
Canada/MB-NML-981/2020	EPI_ISL_582358	2020-07-17	Cadham Provincial Laboratory	National Microbiology Laboratory (NML)	Anna Majer et al
Canada/MB-NML-1033/2020	EPI_ISL_582395	2020-07-19	Cadham Provincial Laboratory	National Microbiology Laboratory (NML)	Anna Majer et al
Serbia/Krusevac-07961604/2020	EPI_ISL_582528	2020-04-15	Veterinary Specialized Institute "Kraljevo", Serbia	Veterinary Specialized Institute "Kraljevo", Serbia	Vidanovic et al
UnitedArabEmirates/skmc-001/2020	EPI_ISL_582624	2020-02-27	Sheikh Khalifa Medical City	Molecular/Surveillance lab Sheikh Khalifa Medical City	Amirtharaj Francis et al
Sweden/20-52184/2020	EPI_ISL_582837	2020-06-28	Klinisk mikrobiologi Vasternorrland	The Public Health Agency of Sweden	Anna-Malin Linde et al
Austria/CeMM0501/2020	EPI_ISL_583589	2020-04-01	Institute for Medical and Chemical Laboratory Diagnostics, Kepler Universitätsklinikum	Bergthaler laboratory, CeMM Research Center for Molecular Medicine of the Austrian Academy of Sciences	Alexandra Popa et al
Austria/CeMM0510/2020	EPI_ISL_583596	2020-03-17	Institute for Medical and Chemical Laboratory Diagnostics, Kepler Universitätsklinikum	Bergthaler laboratory, CeMM Research Center for Molecular Medicine of the Austrian Academy of Sciences	Alexandra Popa et al
Austria/CeMM0697/2020	EPI_ISL_583653	2020-05-23	Austrian Agency for Health and Food Safety (AGES)	Bergthaler laboratory, CeMM Research Center for Molecular Medicine of the Austrian Academy of Sciences	Alexandra Popa et al
Austria/CeMM0710/2020	EPI_ISL_583663	2020-05-14	Austrian Agency for Health and Food Safety (AGES)	Bergthaler laboratory, CeMM Research Center for Molecular Medicine of the Austrian Academy of Sciences	Alexandra Popa et al
Austria/CeMM0767/2020	EPI_ISL_583692	2020-05-18	Center for Virology, Medical University of Vienna	Bergthaler laboratory, CeMM Research Center for Molecular Medicine of the Austrian Academy of Sciences	Alexandra Popa et al
Austria/CeMM0768/2020	EPI_ISL_583693	2020-05-11	Center for Virology, Medical University of Vienna	Bergthaler laboratory, CeMM Research Center for Molecular Medicine of the Austrian Academy of Sciences	Alexandra Popa et al
Austria/CeMM0775/2020	EPI_ISL_583694	2020-04-27	Center for Virology, Medical University of Vienna	Bergthaler laboratory, CeMM Research Center for Molecular Medicine of the Austrian Academy of Sciences	Alexandra Popa et al
Austria/CeMM0796/2020	EPI_ISL_583706	2020-05-08	Center for Virology, Medical University of Vienna	Bergthaler laboratory, CeMM Research Center for Molecular Medicine of the Austrian Academy of Sciences	Alexandra Popa et al
Austria/CeMM0984/2020	EPI_ISL_583828	2020-04-09	Dr. Gernot Walder GmbH	Bergthaler laboratory, CeMM Research Center for Molecular Medicine of the Austrian Academy of Sciences	Alexandra Popa et al
Austria/CeMM1059/2020	EPI_ISL_583872	2020-03-11	Center for Virology, Medical University of Vienna	Bergthaler laboratory, CeMM Research Center for Molecular Medicine of the Austrian Academy of Sciences	Alexandra Popa et al
Austria/CeMM1077/2020	EPI_ISL_583883	2020-06-30	Austrian Agency for Health and Food Safety (AGES)	Bergthaler laboratory, CeMM Research Center for Molecular Medicine of the Austrian Academy of Sciences	Alexandra Popa et al
Austria/CeMM1078/2020	EPI_ISL_583884	2020-06-30	Austrian Agency for Health and Food Safety (AGES)	Bergthaler laboratory, CeMM Research Center for Molecular Medicine of the Austrian Academy of Sciences	Alexandra Popa et al
Austria/CeMM1084/2020	EPI_ISL_583886	2020-07-19	Austrian Agency for Health and Food Safety (AGES)	Bergthaler laboratory, CeMM Research Center for Molecular Medicine of the Austrian Academy of Sciences	Alexandra Popa et al
CzechRepublic/NRL-6847-2/2020	EPI_ISL_584073	2020-05-10	The National Institute of Public Health	State Veterinary Institute Prague	Nagy et al
CzechRepublic/NRL-7322-3/2020	EPI_ISL_584076	2020-06-21	The National Institute of Public Health	State Veterinary Institute Prague	Nagy et al
CzechRepublic/NRL-7322-4/2020	EPI_ISL_584077	2020-06-21	The National Institute of Public Health	State Veterinary Institute Prague	Nagy et al
Norway/2240/2020	EPI_ISL_590914	2020-03-27	Oslo University Hospital, Department of Medical Microbiology	Norwegian Institute of Public Health, Department of Virology	Kathrine Stene-Johansen et al
Norway/2358/2020	EPI_ISL_590918	2020-03-30	Oslo University Hospital, Department of Medical Microbiology	Norwegian Institute of Public Health, Department of Virology	Kathrine Stene-Johansen et al
DRC/16133/2020	EPI_ISL_591083	2020-06-03	Viral Respiratory Lab, National Institute for Biomedical Research (INRB)	Pathogen Sequencing Lab, National Institute for Biomedical Research (INRB)	Placide Mbala-Kingebeni et al
DRC/16143/2020	EPI_ISL_591084	2020-06-01	Viral Respiratory Lab, National Institute for Biomedical Research (INRB)	Pathogen Sequencing Lab, National Institute for Biomedical Research (INRB)	Placide Mbala-Kingebeni et al
DRC/16145/2020	EPI_ISL_591085	2020-06-01	Viral Respiratory Lab, National Institute for Biomedical Research (INRB)	Pathogen Sequencing Lab, National Institute for Biomedical Research (INRB)	Placide Mbala-Kingebeni et al
DRC/16191/2020	EPI_ISL_591086	2020-06-03	Viral Respiratory Lab, National Institute for Biomedical Research (INRB)	Pathogen Sequencing Lab, National Institute for Biomedical Research (INRB)	Placide Mbala-Kingebeni et al
DRC/10248/2020	EPI_ISL_591087	2020-05-22	Viral Respiratory Lab, National Institute for Biomedical Research (INRB)	Pathogen Sequencing Lab, National Institute for Biomedical Research (INRB)	Placide Mbala-Kingebeni et al
Canada/ON-S813/2020	EPI_ISL_591165	2020-04-10	Toronto Invasive Bacterial Diseases Network	McMaster University	Allison McGeer et al
Italy/TUS-UOS-8/2020	EPI_ISL_591335	2020-03-20	Dipartimento di Biotecnologie Mediche, University of Siena	Dipartimento di Biotecnologie Mediche, University of Siena	Cusi et al
Italy/TUS-UOS-10/2020	EPI_ISL_591327	2020-03-21	Dipartimento di Biotecnologie Mediche, University of Siena	Dipartimento di Biotecnologie Mediche, University of Siena	Cusi et al
Italy/TUS-UOS-18/2020	EPI_ISL_591329	2020-06-07	Dipartimento di Biotecnologie Mediche, University of Siena	Dipartimento di Biotecnologie Mediche, University of Siena	Cusi et al
Canada/ON-E22/2020	EPI_ISL_593501	2020-05-13	Eastern Ontario Regional Laboratory Association	McMaster University	Leanne Mortimer et al
Canada/ON-E59/2020	EPI_ISL_593533	2020-06-01	Eastern Ontario Regional Laboratory Association	McMaster University	Leanne Mortimer et al
Canada/ON-E76/2020	EPI_ISL_593549	2020-05-06	Eastern Ontario Regional Laboratory Association	McMaster University	Leanne Mortimer et al
Australia/NSW1026/2020	EPI_ISL_593683	2020-03-26	South Eastern Area Laboratory Services (SEALS)	NSW Health Pathology - Institute of Clinical Pathology and Medical Research; Westmead Hospital; University of Sydney	CIDM-PH et al. et al
France/OCC-47/2020	EPI_ISL_593862	2020-06-19	CHU Purpan - Laboratoire de Virologie - Institut Fédératif de Biologie	CHU Purpan - Laboratoire de Virologie - Institut Fédératif de Biologie	Latour J. et al
France/OCC-50/2020	EPI_ISL_593865	2020-06-30	CHU Purpan - Laboratoire de Virologie - Institut Fédératif de Biologie	CHU Purpan - Laboratoire de Virologie - Institut Fédératif de Biologie	Latour J. et al
France/OCC-58/2020	EPI_ISL_593873	2020-07-16	CHU Purpan - Laboratoire de Virologie - Institut Fédératif de Biologie	CHU Purpan - Laboratoire de Virologie - Institut Fédératif de Biologie	Latour J. et al
France/OCC-81/2020	EPI_ISL_593892	2020-06-15	CHU Purpan - Laboratoire de Virologie - Institut Fédératif de Biologie	CHU Purpan - Laboratoire de Virologie - Institut Fédératif de Biologie	Latour J. et al
Peru/LAM-HRL-224/2020	EPI_ISL_593776	2020-04-10	HOSPITAL REGIONAL LAMBAYEQUE	GENOMA MAYOR	Franklin R. Aguilar-Gamboa et al
USA/UT-UPHL-201009890/2020	EPI_ISL_594014	2020-05-31	Utah Public Health Laboratory	Utah Public Health Laboratory	Erin Young et al
Israel/ISR_NH_GD3_0726/2020	EPI_ISL_594162	2020-07-26	Israel Institute for Biological Research	Israel Institute for Biological Research	Galia Zaide et al
Iran/2297/2020	EPI_ISL_594185	2020-04-13	Department of Pathology, School of Medicine, Imam Khomeini Hospital, Tehran University of Medical Sciences	Genetics Research Center, University of Social Welfare and Rehabilitation Sciences	Zohreh Fattahi et al
Iran/1325/2020	EPI_ISL_594186	2020-03-28	Department of Pathology, School of Medicine, Imam Khomeini Hospital, Tehran University of Medical Sciences	Genetics Research Center, University of Social Welfare and Rehabilitation Sciences	Zohreh Fattahi et al
Iran/2024/2020	EPI_ISL_594187	2020-04-11	Department of Pathology, School of Medicine, Imam Khomeini Hospital, Tehran University of Medical Sciences	Genetics Research Center, University of Social Welfare and Rehabilitation Sciences	Zohreh Fattahi et al
Iran/7650/2020	EPI_ISL_594188	2020-06-26	Department of Pathology, School of Medicine, Imam Khomeini Hospital, Tehran University of Medical Sciences	Genetics Research Center, University of Social Welfare and Rehabilitation Sciences	Zohreh Fattahi et al
Russia/MOW-RII-MH1972S/2020	EPI_ISL_596320	2020-05-18	Pathogenic Microorganisms Variability Laboratory	WHO National Influenza Centre Russian Federation	Andrey Komissarov et al
Russia/MOW-RII-MH1983S/2020	EPI_ISL_596328	2020-06-01	Pathogenic Microorganisms Variability Laboratory	WHO National Influenza Centre Russian Federation	Andrey Komissarov et al
Russia/MOW-RII-MH2010S/2020	EPI_ISL_596351	2020-06-05	Pathogenic Microorganisms Variability Laboratory	WHO National Influenza Centre Russian Federation	Andrey Komissarov et al
Malaysia/IMR-WI085/2020	EPI_ISL_596449	2020-07-27	Institute for Medical Research, Infectious Disease Research Centre, National Institutes of Health, Ministry of Health Malaysia	Institute for Medical Research, Infectious Disease Research Centre, National Institutes of Health, Ministry of Health Malaysia	Suppiah J et al
Palestine/15/2020	EPI_ISL_596504	2020-03-07	Palestinian Ministry of Health	Molecular Genetics Lab	Nouar Qutob et al
Palestine/66/2020	EPI_ISL_596543	2020-06-23	Palestinian Ministry of Health	Molecular Genetics Lab	Nouar Qutob et al
Palestine/75/2020	EPI_ISL_596551	2020-07-10	Palestinian Ministry of Health	Molecular Genetics Lab	Nouar Qutob et al
Palestine/78/2020	EPI_ISL_596554	2020-06-27	Palestinian Ministry of Health	Molecular Genetics Lab	Nouar Qutob et al
Palestine/84/2020	EPI_ISL_596558	2020-06-22	Palestinian Ministry of Health	Molecular Genetics Lab	Nouar Qutob et al
Palestine/86/2020	EPI_ISL_596559	2020-06-22	Palestinian Ministry of Health	Molecular Genetics Lab	Nouar Qutob et al
Palestine/89/2020	EPI_ISL_596562	2020-06-25	Palestinian Ministry of Health	Molecular Genetics Lab	Nouar Qutob et al
Palestine/94/2020	EPI_ISL_596564	2020-07-11	Palestinian Ministry of Health	Molecular Genetics Lab	Nouar Qutob et al
Ireland/D-SVUH-R6565/2020	EPI_ISL_596659	2020-04-05	St.Vincent's University Hospital	St.Vincent's University Hospital	Mary Lucey et al
Australia/WA192/2020	EPI_ISL_596755	2020-04-01	PathWest Laboratory Medicine WA	PathWest Laboratory Medicine WA Microbial Surveillance Unit	PathWest Laboratory Medicine WA Microbial Surveillance Unit et al
Australia/WA314/2020	EPI_ISL_596857	2020-04-09	PathWest Laboratory Medicine WA	PathWest Laboratory Medicine WA Microbial Surveillance Unit	PathWest Laboratory Medicine WA Microbial Surveillance Unit et al
Germany/NW-UBI-1/2020	EPI_ISL_602282	2020-03-31	Evangelisches Klinikum Bethel, Institut für Laboratoriumsmedizin, Mikrobiologie und Hygiene	Bielefeld University	David Brandt et al
Iran/GRC-70/2020	EPI_ISL_596454	2020-03-08	Infectious Disease and Tropical Medicine Research Center, Resistant Tuberculosis Institute, Zahedan University of Medical Sciences, Zahedan, Iran.	Genetics Research Center, University of Social Welfare and Rehabilitation Sciences	Zohreh Fattahi et al
Iran/GRC-43/2020	EPI_ISL_596453	2020-03-02	Booali laboratory, Qom, Iran. Department of Virology, School of Public Health, Tehran University of Medical Sciences, Tehran, Iran.	Genetics Research Center, University of Social Welfare and Rehabilitation Sciences	Zohreh Fattahi et al
Iran/GRC-9673/2020	EPI_ISL_596452	2020-05-18	Department of Pathology, School of Medicine, Imam Khomeini Hospital, Tehran University of Medical Sciences	Genetics Research Center, University of Social Welfare and Rehabilitation Sciences	Zohreh Fattahi et al
Iran/GRC-10582/2020	EPI_ISL_596451	2020-06-16	Department of Pathology, School of Medicine, Imam Khomeini Hospital, Tehran University of Medical Sciences	Genetics Research Center, University of Social Welfare and Rehabilitation Sciences	Zohreh Fattahi et al
Iran/GRC-9695/2020	EPI_ISL_596455	2020-06-11	Department of Pathology, School of Medicine, Imam Khomeini Hospital, Tehran University of Medical Sciences	Genetics Research Center, University of Social Welfare and Rehabilitation Sciences	Zohreh Fattahi et al
Germany/NW-HHU-169/2020	EPI_ISL_602491	2020-03-20	Institute for Virology, University Hospital Essen	Center of Medical Microbiology, Virology, and Hospital Hygiene, University of Duesseldorf	Olympia E. Anastasiou et al
Lithuania/MR-LUHS-Eilnr30/2020	EPI_ISL_603090	2020-04-06	Lithuanian University of Health Sciences Hospital, Department of Laboratory Medicine	Lithuanian University of Health Sciences, Molecular cardiology lab.	Lukas Zemaitis et al
Lithuania/MR-LUHS-Eilnr73/2020	EPI_ISL_603100	2020-04-14	Lithuanian University of Health Sciences Hospital, Department of Laboratory Medicine	Lithuanian University of Health Sciences, Molecular cardiology lab.	Lukas Zemaitis et al
Lithuania/MR-LUHS-Eilnr83/2020	EPI_ISL_603103	2020-04-16	Lithuanian University of Health Sciences Hospital, Department of Laboratory Medicine	Lithuanian University of Health Sciences, Molecular cardiology lab.	Lukas Zemaitis et al
Lithuania/MR-LUHS-Eilnr103/2020	EPI_ISL_603113	2020-04-20	Lithuanian University of Health Sciences Hospital, Department of Laboratory Medicine	Lithuanian University of Health Sciences, Molecular cardiology lab.	Lukas Zemaitis et al
Italy/LAZ-INMI-36/2020	EPI_ISL_603143	2020-06-12	INMI Lazzaro Spallanzani IRCCS	INMI Lazzaro Spallanzani IRCCS	Martina Rueca et al
Italy/LAZ-INMI-37/2020	EPI_ISL_603144	2020-06-12	INMI Lazzaro Spallanzani IRCCS	INMI Lazzaro Spallanzani IRCCS	Cesare E.M. Gruber et al
Italy/LAZ-INMI-40/2020	EPI_ISL_603147	2020-06-12	INMI Lazzaro Spallanzani IRCCS	INMI Lazzaro Spallanzani IRCCS	Cesare E.M. Gruber et al
Ireland/D-NVRL-20G44451/2020	EPI_ISL_605061	2020-03-31	National Virus Reference Laboratory	Irish Coronavirus Sequencing Consortium - Helixworks	Sachin Chalapati et al
Egypt/C-CEIRS-19MOH/2020	EPI_ISL_605780	2020-03-13	CEIRS Data Processing and Coordinating Center, St. Jude Center of Excellence for Influenza Research and Surveillance (CEIRS)	CEIRS Data Processing and Coordinating Center, St. Jude Center of Excellence for Influenza Research and Surveillance (CEIRS)	Roshdy et al
Bangladesh/DNAS-BSH-isl-1/2020	EPI_ISL_605898	2020-04-29	NGS Lab, DNA SOLUTION LTD.	NGS Lab, DNA SOLUTION LTD.	Khan et al
Bangladesh/DNAS-isl-4/2020	EPI_ISL_605923	2020-05-18	NGS Lab, DNA SOLUTION LTD.	NGS Lab, DNA SOLUTION LTD.	Khan et al
Russia/CRIE4978885/2020	EPI_ISL_610228	2020-07-15	Molecular diagnostic laboratory of Federal Budget Institution of Science "Central Research Institute of Epidemiology" of The Federal Service on Customers' Rights Protection and Human Well-being Surveillance	Group of Genomics and Postgenomic Technologies of Central Research Institute of Epidemilology	Samoilov AE et al
Russia/CRIE5030221/2020	EPI_ISL_610230	2020-07-16	Molecular diagnostic laboratory of Federal Budget Institution of Science "Central Research Institute of Epidemiology" of The Federal Service on Customers' Rights Protection and Human Well-being Surveillance	Group of Genomics and Postgenomic Technologies of Central Research Institute of Epidemilology	Samoilov AE et al
HongKong/HKPU-1166/2020	EPI_ISL_610211	2020-06-23	Department of Health Technology and Informatics, The Hong Kong Polytechnic University	Department of Health Technology and Informatics, The Hong Kong Polytechnic University	Siu et al
HongKong/HKPU-0613/2020	EPI_ISL_610177	2020-03-29	Department of Health Technology and Informatics, The Hong Kong Polytechnic University	Department of Health Technology and Informatics, The Hong Kong Polytechnic University	Siu et al
HongKong/HKPU-1437/2020	EPI_ISL_610189	2020-07-12	Department of Health Technology and Informatics, The Hong Kong Polytechnic University	Department of Health Technology and Informatics, The Hong Kong Polytechnic University	Siu et al
England/2/2020	EPI_ISL_610245	2020-01-29	Virology, National Institute for Biological Standards and Control	Virology, National Institute for Biological Standards and Control	Mee et al
SaintMartin/IPG-7356/2020	EPI_ISL_613455	2020-04-04	Institut Pasteur de la Guadeloupe	Institut Pasteur de la Guadeloupe	Marion Barbet et al
SaintMartin/IPG-7357/2020	EPI_ISL_613456	2020-04-07	Institut Pasteur de la Guadeloupe	Institut Pasteur de la Guadeloupe	Marion Barbet et al
SaintMartin/IPG-7354/2020	EPI_ISL_613453	2020-04-02	Institut Pasteur de la Guadeloupe	Institut Pasteur de la Guadeloupe	Marion Barbet et al
SaintMartin/IPG-7355/2020	EPI_ISL_613454	2020-04-02	Institut Pasteur de la Guadeloupe	Institut Pasteur de la Guadeloupe	Marion Barbet et al
Guadeloupe/IPG-7337/2020	EPI_ISL_613436	2020-03-22	Institut Pasteur de la Guadeloupe	Institut Pasteur de la Guadeloupe	Marion Barbet et al
SaintMartin/IPG-7351/2020	EPI_ISL_613451	2020-03-29	Institut Pasteur de la Guadeloupe	Institut Pasteur de la Guadeloupe	Marion Barbet et al
SaintMartin/IPG-7352/2020	EPI_ISL_613452	2020-03-28	Institut Pasteur de la Guadeloupe	Institut Pasteur de la Guadeloupe	Marion Barbet et al
SaintMartin/IPG-7350/2020	EPI_ISL_613450	2020-03-26	Institut Pasteur de la Guadeloupe	Institut Pasteur de la Guadeloupe	Marion Barbet et al
SaintBarthelemy/IPG-7329/2020	EPI_ISL_613429	2020-03-13	Institut Pasteur de la Guadeloupe	Institut Pasteur de la Guadeloupe	Marion Barbet et al
Guadeloupe/IPG-7344/2020	EPI_ISL_613442	2020-03-26	Institut Pasteur de la Guadeloupe	Institut Pasteur de la Guadeloupe	Marion Barbet et al
Guadeloupe/IPG-7346/2020	EPI_ISL_613443	2020-03-28	Institut Pasteur de la Guadeloupe	Institut Pasteur de la Guadeloupe	Marion Barbet et al
SaintMartin/IPG-7348/2020	EPI_ISL_613448	2020-03-28	Institut Pasteur de la Guadeloupe	Institut Pasteur de la Guadeloupe	Marion Barbet et al
SaintMartin/IPG-7349/2020	EPI_ISL_613449	2020-03-28	Institut Pasteur de la Guadeloupe	Institut Pasteur de la Guadeloupe	Marion Barbet et al
SaintBarthelemy/IPG-7358/2020	EPI_ISL_613446	2020-02-28	Institut Pasteur de la Guadeloupe	Institut Pasteur de la Guadeloupe	Marion Barbet et al
SaintMartin/IPG-7343/2020	EPI_ISL_613447	2020-03-25	Institut Pasteur de la Guadeloupe	Institut Pasteur de la Guadeloupe	Marion Barbet et al
USA/WY-UNM-00133/2020	EPI_ISL_614251	2020-06-05	Wyoming Public Health Laboratory	Center for Global Health, University of New Mexico Health Sciences Center	Daryl Domman et al
CotedIvoire/BKE0011/2020	EPI_ISL_614348	2020-05-30	Molecular diagnostic unit for viral haemorrhagic fevers and emerging viruses, Bouaké CHU Laboratory	Project group Epidemology of Highly Pathogenic Microorganisms, Robert Koch-Institute	Chantal Akoua-Koffi et al
CotedIvoire/BKE0016/2020	EPI_ISL_614349	2020-05-29	Molecular diagnostic unit for viral haemorrhagic fevers and emerging viruses, Bouaké CHU Laboratory	Project group Epidemology of Highly Pathogenic Microorganisms, Robert Koch-Institute	Chantal Akoua-Koffi et al
CotedIvoire/BKE0405/2020	EPI_ISL_614375	2020-07-02	Molecular diagnostic unit for viral haemorrhagic fevers and emerging viruses, Bouaké CHU Laboratory	Project group Epidemology of Highly Pathogenic Microorganisms, Robert Koch-Institute	Chantal Akoua-Koffi et al
CotedIvoire/BKE0622/2020	EPI_ISL_614377	2020-07-15	Molecular diagnostic unit for viral haemorrhagic fevers and emerging viruses, Bouaké CHU Laboratory	Project group Epidemology of Highly Pathogenic Microorganisms, Robert Koch-Institute	Chantal Akoua-Koffi et al
CotedIvoire/BKE0631/2020	EPI_ISL_614379	2020-07-17	Molecular diagnostic unit for viral haemorrhagic fevers and emerging viruses, Bouaké CHU Laboratory	Project group Epidemology of Highly Pathogenic Microorganisms, Robert Koch-Institute	Chantal Akoua-Koffi et al
CotedIvoire/BKE0633/2020	EPI_ISL_614380	2020-07-17	Molecular diagnostic unit for viral haemorrhagic fevers and emerging viruses, Bouaké CHU Laboratory	Project group Epidemology of Highly Pathogenic Microorganisms, Robert Koch-Institute	Chantal Akoua-Koffi et al
Denmark/DCGC-978/2020	EPI_ISL_614437	2020-03-09	Department of Virus and Microbiological Special Diagnostics, Statens Serum Institut, Denmark	Albertsen lab, Department of Chemistry and Bioscience, Aalborg University, Denmark	Danish Covid-19 Genome Consortia et al
Denmark/DCGC-1069/2020	EPI_ISL_614494	2020-06-01	Department of Virus and Microbiological Special Diagnostics, Statens Serum Institut, Denmark	Albertsen lab, Department of Chemistry and Bioscience, Aalborg University, Denmark	Danish Covid-19 Genome Consortia et al
Denmark/DCGC-1076/2020	EPI_ISL_614501	2020-05-11	Department of Virus and Microbiological Special Diagnostics, Statens Serum Institut, Denmark	Albertsen lab, Department of Chemistry and Bioscience, Aalborg University, Denmark	Danish Covid-19 Genome Consortia et al
Denmark/DCGC-1043/2020	EPI_ISL_614674	2020-03-09	Department of Virus and Microbiological Special Diagnostics, Statens Serum Institut, Denmark	Albertsen lab, Department of Chemistry and Bioscience, Aalborg University, Denmark	Danish Covid-19 Genome Consortia et al
Denmark/DCGC-1048/2020	EPI_ISL_614679	2020-03-16	Department of Virus and Microbiological Special Diagnostics, Statens Serum Institut, Denmark	Albertsen lab, Department of Chemistry and Bioscience, Aalborg University, Denmark	Danish Covid-19 Genome Consortia et al
Denmark/DCGC-1053/2020	EPI_ISL_614684	2020-03-16	Department of Virus and Microbiological Special Diagnostics, Statens Serum Institut, Denmark	Albertsen lab, Department of Chemistry and Bioscience, Aalborg University, Denmark	Danish Covid-19 Genome Consortia et al
Denmark/DCGC-874/2020	EPI_ISL_614794	2020-05-04	Department of Virus and Microbiological Special Diagnostics, Statens Serum Institut, Denmark	Albertsen lab, Department of Chemistry and Bioscience, Aalborg University, Denmark	Danish Covid-19 Genome Consortia et al
Denmark/DCGC-884/2020	EPI_ISL_614800	2020-05-11	Department of Virus and Microbiological Special Diagnostics, Statens Serum Institut, Denmark	Albertsen lab, Department of Chemistry and Bioscience, Aalborg University, Denmark	Danish Covid-19 Genome Consortia et al
Denmark/DCGC-915/2020	EPI_ISL_614821	2020-05-18	Department of Virus and Microbiological Special Diagnostics, Statens Serum Institut, Denmark	Albertsen lab, Department of Chemistry and Bioscience, Aalborg University, Denmark	Danish Covid-19 Genome Consortia et al
Denmark/DCGC-1213/2020	EPI_ISL_614856	2020-05-18	Department of Virus and Microbiological Special Diagnostics, Statens Serum Institut, Denmark	Albertsen lab, Department of Chemistry and Bioscience, Aalborg University, Denmark	Danish Covid-19 Genome Consortia et al
Denmark/DCGC-1225/2020	EPI_ISL_614868	2020-05-25	Department of Virus and Microbiological Special Diagnostics, Statens Serum Institut, Denmark	Albertsen lab, Department of Chemistry and Bioscience, Aalborg University, Denmark	Danish Covid-19 Genome Consortia et al
Denmark/DCGC-1233/2020	EPI_ISL_614874	2020-05-25	Department of Virus and Microbiological Special Diagnostics, Statens Serum Institut, Denmark	Albertsen lab, Department of Chemistry and Bioscience, Aalborg University, Denmark	Danish Covid-19 Genome Consortia et al
Sweden/20-22736/2020	EPI_ISL_615086	2020-05-06	Karolinska Universitetslaboratoriet	The Public Health Agency of Sweden	Anna-Malin Linde et al
Sweden/20-52118/2020	EPI_ISL_615096	2020-05-07	Umea klinisk mikrobiologi	The Public Health Agency of Sweden	Anna-Malin Linde et al
Denmark/DCGC-1812/2020	EPI_ISL_617954	2020-05-18	Department of Virus and Microbiological Special Diagnostics, Statens Serum Institut, Denmark	Albertsen lab, Department of Chemistry and Bioscience, Aalborg University, Denmark	Danish Covid-19 Genome Consortia et al
Denmark/DCGC-1498/2020	EPI_ISL_617982	2020-06-01	Department of Virus and Microbiological Special Diagnostics, Statens Serum Institut, Denmark	Albertsen lab, Department of Chemistry and Bioscience, Aalborg University, Denmark	Danish Covid-19 Genome Consortia et al
Denmark/DCGC-1326/2020	EPI_ISL_617999	2020-06-01	Department of Virus and Microbiological Special Diagnostics, Statens Serum Institut, Denmark	Albertsen lab, Department of Chemistry and Bioscience, Aalborg University, Denmark	Danish Covid-19 Genome Consortia et al
Denmark/DCGC-1264/2020	EPI_ISL_618041	2020-06-08	Department of Virus and Microbiological Special Diagnostics, Statens Serum Institut, Denmark	Albertsen lab, Department of Chemistry and Bioscience, Aalborg University, Denmark	Danish Covid-19 Genome Consortia et al
Denmark/DCGC-1301/2020	EPI_ISL_618084	2020-06-08	Department of Virus and Microbiological Special Diagnostics, Statens Serum Institut, Denmark	Albertsen lab, Department of Chemistry and Bioscience, Aalborg University, Denmark	Danish Covid-19 Genome Consortia et al
Denmark/DCGC-1694/2020	EPI_ISL_618162	2020-06-22	Department of Virus and Microbiological Special Diagnostics, Statens Serum Institut, Denmark	Albertsen lab, Department of Chemistry and Bioscience, Aalborg University, Denmark	Danish Covid-19 Genome Consortia et al
Denmark/DCGC-1776/2020	EPI_ISL_618217	2020-07-20	Department of Virus and Microbiological Special Diagnostics, Statens Serum Institut, Denmark	Albertsen lab, Department of Chemistry and Bioscience, Aalborg University, Denmark	Danish Covid-19 Genome Consortia et al
Denmark/DCGC-1797/2020	EPI_ISL_618221	2020-07-20	Department of Virus and Microbiological Special Diagnostics, Statens Serum Institut, Denmark	Albertsen lab, Department of Chemistry and Bioscience, Aalborg University, Denmark	Danish Covid-19 Genome Consortia et al
Denmark/DCGC-2056/2020	EPI_ISL_618279	2020-07-20	Department of Virus and Microbiological Special Diagnostics, Statens Serum Institut, Denmark	Albertsen lab, Department of Chemistry and Bioscience, Aalborg University, Denmark	Danish Covid-19 Genome Consortia et al
Denmark/DCGC-2113/2020	EPI_ISL_618375	2020-06-29	Department of Virus and Microbiological Special Diagnostics, Statens Serum Institut, Denmark	Albertsen lab, Department of Chemistry and Bioscience, Aalborg University, Denmark	Danish Covid-19 Genome Consortia et al
Denmark/DCGC-1585/2020	EPI_ISL_618629	2020-04-13	Department of Virus and Microbiological Special Diagnostics, Statens Serum Institut, Denmark	Albertsen lab, Department of Chemistry and Bioscience, Aalborg University, Denmark	Danish Covid-19 Genome Consortia et al
Denmark/DCGC-1609/2020	EPI_ISL_619384	2020-04-13	Department of Virus and Microbiological Special Diagnostics, Statens Serum Institut, Denmark	Albertsen lab, Department of Chemistry and Bioscience, Aalborg University, Denmark	Danish Covid-19 Genome Consortia et al
Denmark/DCGC-1671/2020	EPI_ISL_621825	2020-03-09	Department of Virus and Microbiological Special Diagnostics, Statens Serum Institut, Denmark	Albertsen lab, Department of Chemistry and Bioscience, Aalborg University, Denmark	Danish Covid-19 Genome Consortia et al
Denmark/DCGC-6717/2020	EPI_ISL_622343	2020-04-20	Department of Virus and Microbiological Special Diagnostics, Statens Serum Institut, Denmark	Albertsen lab, Department of Chemistry and Bioscience, Aalborg University, Denmark	Danish Covid-19 Genome Consortia et al
Denmark/DCGC-1665/2020	EPI_ISL_622414	2020-05-18	Department of Virus and Microbiological Special Diagnostics, Statens Serum Institut, Denmark	Albertsen lab, Department of Chemistry and Bioscience, Aalborg University, Denmark	Danish Covid-19 Genome Consortia et al
Denmark/DCGC-1429/2020	EPI_ISL_622463	2020-04-27	Department of Virus and Microbiological Special Diagnostics, Statens Serum Institut, Denmark	Albertsen lab, Department of Chemistry and Bioscience, Aalborg University, Denmark	Danish Covid-19 Genome Consortia et al
Denmark/DCGC-1923/2020	EPI_ISL_622516	2020-06-08	Department of Virus and Microbiological Special Diagnostics, Statens Serum Institut, Denmark	Albertsen lab, Department of Chemistry and Bioscience, Aalborg University, Denmark	Danish Covid-19 Genome Consortia et al
Denmark/DCGC-1831/2020	EPI_ISL_622594	2020-05-04	Department of Virus and Microbiological Special Diagnostics, Statens Serum Institut, Denmark	Albertsen lab, Department of Chemistry and Bioscience, Aalborg University, Denmark	Danish Covid-19 Genome Consortia et al
Denmark/DCGC-3758/2020	EPI_ISL_622645	2020-04-20	Department of Virus and Microbiological Special Diagnostics, Statens Serum Institut, Denmark	Albertsen lab, Department of Chemistry and Bioscience, Aalborg University, Denmark	Danish Covid-19 Genome Consortia et al
Denmark/DCGC-3850/2020	EPI_ISL_622728	2020-06-15	Department of Virus and Microbiological Special Diagnostics, Statens Serum Institut, Denmark	Albertsen lab, Department of Chemistry and Bioscience, Aalborg University, Denmark	Danish Covid-19 Genome Consortia et al
Madagascar/VIRO-5815/2020	EPI_ISL_625456	2020-05-04	Virology Unit, Institut Pasteur de Madagascar	Virology Unit, Institut Pasteur de Madagascar	Christian Ranaivoson et al
Chile/AT-CMM-ATAC06/2020	EPI_ISL_626552	2020-07-22	Laboratorio de Biología Molecular, Facultad de Medicina, Universidad de Atacama, Copiapo, Chile/ FONDAP CRG, Universidad Andrés Bello, Santiago, Chile	Center for Mathematical Modeling and Center for Genome Regulation. Santiago, Chile	Echeverría C et al
Chile/RM-CMM-0089M/2020	EPI_ISL_629021	2020-05-01	Centro de Biotecnología Vegetal, Universidad Andrés Bello, Center for Genome Regulation	Center for Mathematical Modeling and Center for Genome Regulation. Santiago, Chile	Bastias M et al
France/ARA-SC005/2020	EPI_ISL_629085	2020-02-29	Laboratoire du Centre Hospitalier Annecy Genevois	CNR Virus des Infections Respiratoires - France SUD	Antonin Bal et al
Mongolia/3622/2020	EPI_ISL_626567	2020-03-21	National Centre for Communicable Disease (NCCD) National Influenza Center	National Centre for Communicable Disease (NCCD) National Influenza Center	Naranzul Ts et al
Mongolia/3623/2020	EPI_ISL_626568	2020-03-21	National Centre for Communicable Disease (NCCD) National Influenza Center	National Centre for Communicable Disease (NCCD) National Influenza Center	Naranzul Ts et al
Mongolia/3001/2020	EPI_ISL_626566	2020-03-18	National Centre for Communication Disease (NCCD) National Influenza Center	National Centre for Communication Disease (NCCD) National Influenza Center	Naranzul Ts et al
Mongolia/3624/2020	EPI_ISL_626626	2020-03-21	National Centre for Communicable Disease (NCCD) National Influenza Center	National Centre for Communicable Disease (NCCD) National Influenza Center	Naranzul Ts et al
Mongolia/7908/2020	EPI_ISL_626627	2020-04-15	National Centre for Communicable Disease (NCCD) National Influenza Center	National Centre for Communicable Disease (NCCD) National Influenza Center	Naranzul Ts et al
USA/NY-NYCPHL-000271/2020	EPI_ISL_631797	2020-03-17	OCME Office Of Chief Medical Examiner	New York City Public Health Laboratory	Jade Wang et al
Bahrain/340286642_S20_L001/2020	EPI_ISL_632261	2020-07-05	Communicable Disease Laboratory, Public Health Directorate	Communicable Disease Laboratory, Public Health Directorate	AlWasti et al
Bahrain/023287015_S14_L001/2020	EPI_ISL_632284	2020-07-25	Communicable Disease Laboratory, Public Health Directorate	Communicable Disease Laboratory, Public Health Directorate	AlWasti et al
Bahrain/920319237_S17_L001/2020	EPI_ISL_632267	2020-07-26	Communicable Disease Laboratory, Public Health Directorate	Communicable Disease Laboratory, Public Health Directorate	AlWasti et al
Bahrain/920265546_S18_L001/2020	EPI_ISL_632266	2020-06-21	Communicable Disease Laboratory, Public Health Directorate	Communicable Disease Laboratory, Public Health Directorate	AlWasti et al
Sweden/20-73838/2020	EPI_ISL_632313	2020-05-01	NU-sjukvården	Clinical Microbiology, Sahlgrenska University Hospital,	Johan Ringlander et al
Pakistan/KP-RMI-01/2020	EPI_ISL_632908	2020-04-01	Genomic Sciences, Rehman Medical Institute	Genomic Sciences, Rehman Medical Institute	Ali et al
Norway/3620/2020	EPI_ISL_635116	2020-05-22	Ostfold Hospital Trust - Kalnes, Centre for Laboratory Medicine, Section for gene technology and infection serology	Norwegian Institute of Public Health, Department of Virology	Kathrine Stene-Johansen et al
Slovenia/4499/2020	EPI_ISL_635207	2020-03-05	Institute of Microbiology and Immunology, Faculty of Medicine, University of Ljubljana	Institute of Microbiology and Immunology, Faculty of Medicine, University of Ljubljana	Samo Zakotnik et al
Slovenia/5027/2020	EPI_ISL_635211	2020-03-08	Institute of Microbiology and Immunology, Faculty of Medicine, University of Ljubljana	Institute of Microbiology and Immunology, Faculty of Medicine, University of Ljubljana	Samo Zakotnik et al
Slovenia/5775/2020	EPI_ISL_635224	2020-03-11	Institute of Microbiology and Immunology, Faculty of Medicine, University of Ljubljana	Institute of Microbiology and Immunology, Faculty of Medicine, University of Ljubljana	Samo Zakotnik et al
Slovenia/V0-10433/2020	EPI_ISL_635267	2020-04-16	Institute of Microbiology and Immunology, Faculty of Medicine, University of Ljubljana	Institute of Microbiology and Immunology, Faculty of Medicine, University of Ljubljana	Tomaž Mark Zorec et al
Slovenia/V0-17284/2020	EPI_ISL_635274	2020-04-26	Institute of Microbiology and Immunology, Faculty of Medicine, University of Ljubljana	Institute of Microbiology and Immunology, Faculty of Medicine, University of Ljubljana	Tomaž Mark Zorec et al
Slovenia/V0-3610/2020	EPI_ISL_635285	2020-04-02	Institute of Microbiology and Immunology, Faculty of Medicine, University of Ljubljana	Institute of Microbiology and Immunology, Faculty of Medicine, University of Ljubljana	Tomaž Mark Zorec et al
Slovenia/V0-6068/2020	EPI_ISL_635294	2020-04-07	Institute of Microbiology and Immunology, Faculty of Medicine, University of Ljubljana	Institute of Microbiology and Immunology, Faculty of Medicine, University of Ljubljana	Tomaž Mark Zorec et al
Slovenia/V0-9168/2020	EPI_ISL_635299	2020-04-14	Institute of Microbiology and Immunology, Faculty of Medicine, University of Ljubljana	Institute of Microbiology and Immunology, Faculty of Medicine, University of Ljubljana	Tomaž Mark Zorec et al
Mexico/BCN-ALSR-2462/2020	EPI_ISL_635486	2020-05-19	Centro de Diagn√≥stico COVID-19 UABC Tijuana	Andersen lab at Scripps Research	SEARCH Alliance San Diego with Idanya Rubí Serafín Higuera et al
Mexico/BCN-ALSR-2493/2020	EPI_ISL_635502	2020-05-29	Centro de Diagn√≥stico COVID-19 UABC Tijuana	Andersen lab at Scripps Research	SEARCH Alliance San Diego with Idanya Rubí Serafín Higuera et al
Mexico/BCN-ALSR-2510/2020	EPI_ISL_635515	2020-06-10	Centro de Diagn√≥stico COVID-19 UABC Tijuana	Andersen lab at Scripps Research	SEARCH Alliance San Diego with Idanya Rubí Serafín Higuera et al
Mexico/BCN-ALSR-2512/2020	EPI_ISL_635517	2020-06-12	Centro de Diagn√≥stico COVID-19 UABC Tijuana	Andersen lab at Scripps Research	SEARCH Alliance San Diego with Idanya Rubí Serafín Higuera et al
Mexico/BCN-ALSR-2516/2020	EPI_ISL_635521	2020-06-15	Centro de Diagn√≥stico COVID-19 UABC Tijuana	Andersen lab at Scripps Research	SEARCH Alliance San Diego with Idanya Rubí Serafín Higuera et al
Mexico/BCN-ALSR-2534/2020	EPI_ISL_635537	2020-06-23	Centro de Diagn√≥stico COVID-19 UABC Tijuana	Andersen lab at Scripps Research	SEARCH Alliance San Diego with Idanya Rubí Serafín Higuera et al
Mexico/BCN-ALSR-2537/2020	EPI_ISL_635540	2020-06-24	Centro de Diagn√≥stico COVID-19 UABC Tijuana	Andersen lab at Scripps Research	SEARCH Alliance San Diego with Idanya Rubí Serafín Higuera et al
Mexico/BCN-ALSR-2541/2020	EPI_ISL_635544	2020-06-25	Centro de Diagn√≥stico COVID-19 UABC Tijuana	Andersen lab at Scripps Research	SEARCH Alliance San Diego with Idanya Rubí Serafín Higuera et al
Jordan/IR-ALSR-2578/2020	EPI_ISL_635777	2020-06-25	Biolab Diagnostic Laboratories	Andersen lab at Scripps Research	Issa Abu-Dayyeh et al
Jordan/AM-ALSR-2579/2020	EPI_ISL_635778	2020-07-04	Biolab Diagnostic Laboratories	Andersen lab at Scripps Research	Issa Abu-Dayyeh et al
Jordan/MA-ALSR-2581/2020	EPI_ISL_635779	2020-06-01	Biolab Diagnostic Laboratories	Andersen lab at Scripps Research	Issa Abu-Dayyeh et al
Jordan/MA-ALSR-2583/2020	EPI_ISL_635780	2020-06-04	Biolab Diagnostic Laboratories	Andersen lab at Scripps Research	Issa Abu-Dayyeh et al
Jordan/AM-ALSR-2585/2020	EPI_ISL_635781	2020-06-21	Biolab Diagnostic Laboratories	Andersen lab at Scripps Research	Issa Abu-Dayyeh et al
Jordan/AM-ALSR-2586/2020	EPI_ISL_635782	2020-07-04	Biolab Diagnostic Laboratories	Andersen lab at Scripps Research	Issa Abu-Dayyeh et al
Slovenia/V0-4778/2020	EPI_ISL_636461	2020-04-05	Institute of Microbiology and Immunology, Faculty of Medicine, University of Ljubljana	Institute of Microbiology and Immunology, Faculty of Medicine, University of Ljubljana	Tomaž Mark Zorec et al
France/ARA-34732/2020	EPI_ISL_636480	2020-05-06	Centre Hospitalier Pierre Oudot	CNR Virus des Infections Respiratoires - France SUD	Antonin Bal et al
Curacao/CW-RIVM-10308/2020	EPI_ISL_636492	2020-03-10	Dutch COVID-19 response team	National Institute for Public Health and the Environment (RIVM)	Adam Meijer et al
Curacao/CW-RIVM-10309/2020	EPI_ISL_636493	2020-03-10	Dutch COVID-19 response team	National Institute for Public Health and the Environment (RIVM)	Adam Meijer et al
Netherlands/NB-RIVM-10300/2020	EPI_ISL_636504	2020-02-27	Dutch COVID-19 response team	National Institute for Public Health and the Environment (RIVM)	Adam Meijer et al
Aruba/AW-RIVM-10326/2020	EPI_ISL_636513	2020-03-20	Dutch COVID-19 response team	National Institute for Public Health and the Environment (RIVM)	Adam Meijer et al
Lithuania/MR-LUHS-Eilnr173/2020	EPI_ISL_636839	2020-07-21	Lithuanian University of Health Sciences Hospital, Department of Laboratory Medicine	Lithuanian University of Health Sciences, Molecular cardiology lab.	Lukas Zemaitis et al
Lithuania/MR-LUHS-Eilnr174/2020	EPI_ISL_636840	2020-07-21	Lithuanian University of Health Sciences Hospital, Department of Laboratory Medicine	Lithuanian University of Health Sciences, Molecular cardiology lab.	Lukas Zemaitis et al
Lithuania/MR-LUHS-Eilnr189/2020	EPI_ISL_636841	2020-07-27	Lithuanian University of Health Sciences Hospital, Department of Laboratory Medicine	Lithuanian University of Health Sciences, Molecular cardiology lab.	Lukas Zemaitis et al
Lithuania/MR-LUHS-Eilnr192/2020	EPI_ISL_636842	2020-07-28	Lithuanian University of Health Sciences Hospital, Department of Laboratory Medicine	Lithuanian University of Health Sciences, Molecular cardiology lab.	Lukas Zemaitis et al
Lithuania/MR-LUHS-Eilnr201/2020	EPI_ISL_636843	2020-07-30	Lithuanian University of Health Sciences Hospital, Department of Laboratory Medicine	Lithuanian University of Health Sciences, Molecular cardiology lab.	Lukas Zemaitis et al
Lithuania/MR-LUHS-Eilnr203/2020	EPI_ISL_636844	2020-07-30	Lithuanian University of Health Sciences Hospital, Department of Laboratory Medicine	Lithuanian University of Health Sciences, Molecular cardiology lab.	Lukas Zemaitis et al
Mozambique/KRISP-MZ157469/2020	EPI_ISL_636977	2020-07-11	HP Pemba	KRISP, KZN Research Innovation and Sequencing Platform	Ismael N et al
Mozambique/KRISP-MZ158905/2020	EPI_ISL_636980	2020-07-14	CS Xai Xai	KRISP, KZN Research Innovation and Sequencing Platform	Ismael N et al
DRC/D10-0663/2020	EPI_ISL_636988	2020-05-19	Virology Lab, National Institute for Biomedical Research (INRB)	Project group Epidemology of Highly Pathogenic Microorganisms, Robert Koch-Institute	Jean-Jacques Muyembe Tamfum et al
Romania/BUCHAREST-IMT-1/2020	EPI_ISL_639739	2020-07-20	Centre of Nanotechnologies, INCD IMT-Bucuresti (National Institute for Research and Development in Microtechnologies - Bucharest)	Centre of Nanotechnologies, INCD IMT-Bucuresti (National Institute for Research and Development in Microtechnologies - Bucharest)	Salceanu et al
Iran/Q100/2020	EPI_ISL_637099	2020-03-10	Indian Council of Medical Research-National Institute of Virology, Microbial Containment Complex	Indian Council of Medical Research-National Institute of Virology, Microbial Containment Complex	Pragya D. Yadav et al
Iran/Q111/2020	EPI_ISL_637102	2020-03-10	Indian Council of Medical Research-National Institute of Virology, Microbial Containment Complex	Indian Council of Medical Research-National Institute of Virology, Microbial Containment Complex	Pragya D. Yadav et al
Russia/OMS-ORINFI-3769S/2020	EPI_ISL_639923	2020-05-28	Omsk Research Institute of Natural Focal Infections	WHO National Influenza Centre Russian Federation	Artem Fadeev et al
Russia/OMS-ORINFI-8296S/2020	EPI_ISL_639940	2020-05-17	Omsk Research Institute of Natural Focal Infections	WHO National Influenza Centre Russian Federation	Artem Fadeev et al
SouthAfrica/NHLS-UCT-GS-0046/2020	EPI_ISL_640040	2020-03-22	Groote Schuur Hospital wc GSH	NHLS/UCT	Arash Iranzadeh et al
SouthAfrica/NHLS-UCT-GS-0084/2020	EPI_ISL_640045	2020-04-01	Groote Schuur Hospital wc GSH	NHLS/UCT	Arash Iranzadeh et al
SouthAfrica/NHLS-UCT-GP-5255/2020	EPI_ISL_640106	2020-04-30	Heideveld CDC wc HVP	NHLS/UCT	Arash Iranzadeh et al
France/ARA-SC310/2020	EPI_ISL_641535	2020-04-07	CHU de Saint-Étienne Hôpital Nord	CNR Virus des Infections Respiratoires - France SUD	Antonin Bal et al
Ireland/WW-NVRL-AIIDV0073v4/2020	EPI_ISL_644211	2020-05-02	CEPHR / Vincent's Hospital	Irish Coronavirus Sequencing Consortium - National Virus Reference Laboratory	Michael Carr et al
Ireland/D-NVRL-AIIDM0017v1/2020	EPI_ISL_644252	2020-06-09	CEPHR / Mater Hospital	Irish Coronavirus Sequencing Consortium - National Virus Reference Laboratory	Michael Carr et al
Ireland/WW-NVRL-AIIDV0073v1/2020	EPI_ISL_644270	2020-04-26	CEPHR / Vincent's Hospital	Irish Coronavirus Sequencing Consortium - National Virus Reference Laboratory	Michael Carr et al
Ireland/D-NVRL-AIIDV0432v2/2020	EPI_ISL_644278	2020-04-03	CEPHR / Vincent's Hospital	Irish Coronavirus Sequencing Consortium - National Virus Reference Laboratory	Michael Carr et al
Ireland/WW-NVRL-AIIDV0351v1/2020	EPI_ISL_644301	2020-05-02	CEPHR / Vincent's Hospital	Irish Coronavirus Sequencing Consortium - National Virus Reference Laboratory	Michael Carr et al
Ireland/D-NVRL-AIIDV0019v1/2020	EPI_ISL_644319	2020-03-30	CEPHR / Vincent's Hospital	Irish Coronavirus Sequencing Consortium - National Virus Reference Laboratory	Michael Carr et al
Serbia/Kraljevo-00521205/2020	EPI_ISL_644572	2020-05-11	Veterinary Specialized Institute "Kraljevo", Serbia	Veterinary Specialized Institute "Kraljevo", Serbia	Vidanovic et al
Serbia/Kraljevo-00571207/2020	EPI_ISL_644573	2020-07-11	Veterinary Specialized Institute "Kraljevo", Serbia	Veterinary Specialized Institute "Kraljevo", Serbia	Vidanovic et al
Serbia/NoviPazar-00391007/2020	EPI_ISL_644579	2020-07-09	Veterinary Specialized Institute "Kraljevo", Serbia	Veterinary Specialized Institute "Kraljevo", Serbia	Vidanovic et al
Serbia/NoviPazar-17611405/2020	EPI_ISL_644580	2020-05-13	Veterinary Specialized Institute "Kraljevo", Serbia	Veterinary Specialized Institute "Kraljevo", Serbia	Vidanovic et al
France/OCC-SC532/2020	EPI_ISL_644701	2020-03-13	CHU Nîmes	CNR Virus des Infections Respiratoires - France SUD	Antonin Bal et al
Guam/GU-NHG-02/2020	EPI_ISL_444610	2020-03-24	U.S. Naval Medical Research Center Biological Defense Research Directorate	U.S. Naval Medical Research Center Biological Defense Research Directorate	Voegtly et al
Japan/Donner39/2020	EPI_ISL_644945	2020-05-30	Department of Infectious Diseases, Keio University School of Medicine, Tokyo, Japan	Center for Medical Genetics, Keio University School of Medicine, Tokyo, Japan	Kenjiro Kosaki et al
Japan/Donner43/2020	EPI_ISL_644948	2020-06-13	Department of Infectious Diseases, Keio University School of Medicine, Tokyo, Japan	Center for Medical Genetics, Keio University School of Medicine, Tokyo, Japan	Kenjiro Kosaki et al
Japan/Donner44/2020	EPI_ISL_644949	2020-06-13	Department of Infectious Diseases, Keio University School of Medicine, Tokyo, Japan	Center for Medical Genetics, Keio University School of Medicine, Tokyo, Japan	Kenjiro Kosaki et al
Japan/Donner47/2020	EPI_ISL_644952	2020-06-29	Department of Infectious Diseases, Keio University School of Medicine, Tokyo, Japan	Center for Medical Genetics, Keio University School of Medicine, Tokyo, Japan	Kenjiro Kosaki et al
Japan/Donner68/2020	EPI_ISL_644972	2020-07-25	Department of Infectious Diseases, Keio University School of Medicine, Tokyo, Japan	Center for Medical Genetics, Keio University School of Medicine, Tokyo, Japan	Kenjiro Kosaki et al
Japan/Donner71/2020	EPI_ISL_644975	2020-07-27	Department of Infectious Diseases, Keio University School of Medicine, Tokyo, Japan	Center for Medical Genetics, Keio University School of Medicine, Tokyo, Japan	Kenjiro Kosaki et al
Poland/PL_MCB_109/2020	EPI_ISL_645108	2020-04-21	Human Genome Variation Research Group, Malopolska Centre of Biotechnology	Human Genome Variation Research Group, Malopolska Centre of Biotechnology	Kowalski et al
Poland/PL_MCB_72/2020	EPI_ISL_645071	2020-05-10	Human Genome Variation Research Group, Malopolska Centre of Biotechnology	Human Genome Variation Research Group, Malopolska Centre of Biotechnology	Kowalski et al
Poland/PL_MCB_71/2020	EPI_ISL_645070	2020-05-10	Human Genome Variation Research Group, Malopolska Centre of Biotechnology	Human Genome Variation Research Group, Malopolska Centre of Biotechnology	Kowalski et al
Poland/PL_MCB_73/2020	EPI_ISL_645072	2020-04-16	Human Genome Variation Research Group, Malopolska Centre of Biotechnology	Human Genome Variation Research Group, Malopolska Centre of Biotechnology	Kowalski et al
Poland/PL_MCB_80/2020	EPI_ISL_645079	2020-06-06	Human Genome Variation Research Group, Malopolska Centre of Biotechnology	Human Genome Variation Research Group, Malopolska Centre of Biotechnology	Kowalski et al
Poland/PL_MCB_82/2020	EPI_ISL_645081	2020-06-06	Human Genome Variation Research Group, Malopolska Centre of Biotechnology	Human Genome Variation Research Group, Malopolska Centre of Biotechnology	Kowalski et al
Poland/PL_MCB_66/2020	EPI_ISL_645065	2020-06-06	Human Genome Variation Research Group, Malopolska Centre of Biotechnology	Human Genome Variation Research Group, Malopolska Centre of Biotechnology	Kowalski et al
Poland/PL_MCB_18/2020	EPI_ISL_645017	2020-03-28	Human Genome Variation Research Group, Malopolska Centre of Biotechnology	Human Genome Variation Research Group, Malopolska Centre of Biotechnology	Kowalski et al
Poland/PL_MCB_14/2020	EPI_ISL_645013	2020-03-28	Human Genome Variation Research Group, Malopolska Centre of Biotechnology	Human Genome Variation Research Group, Malopolska Centre of Biotechnology	Kowalski et al
Poland/PL_MCB_15/2020	EPI_ISL_645014	2020-03-28	Human Genome Variation Research Group, Malopolska Centre of Biotechnology	Human Genome Variation Research Group, Malopolska Centre of Biotechnology	Kowalski et al
Poland/PL_MCB_27/2020	EPI_ISL_645026	2020-05-12	Human Genome Variation Research Group, Malopolska Centre of Biotechnology	Human Genome Variation Research Group, Malopolska Centre of Biotechnology	Kowalski et al
Zimbabwe/ZW-29/2020	EPI_ISL_647978	2020-03-01	National Microbiology Reference Laboratory	Quadram Institute Bioscience	Thanh Le Viet et al
USA/IA-CDC-4048/2020	EPI_ISL_647994	2020-03-09	IA State Hygienic Laboratory	Pathogen Discovery, Respiratory Viruses Branch, Division of Viral Diseases, Centers for Disease Control and Prevention	Ying Tao et al
Singapore/1172/2020	EPI_ISL_648100	2020-04-11	Department of Laboratory Medicine, Tan Tock Seng Hospital	Department of Laboratory Medicine, Tan Tock Seng Hospital	Chen YYC et al
Argentina/argenTAG-1283F02A/2020	EPI_ISL_648211	2020-07-22	INBIRS-UBA	Laboratorio Mixto de Biotecnología Acuática (LMBA)	Joaquín Ezpeleta et al
EquatorialGuinea/11514/2020	EPI_ISL_648307	2020-05-27	Laboratorio de Investigaciones de Baney	University Hospital Basel, Clinical Bacteriology	Carlos Cortes et al
EquatorialGuinea/12864/2020	EPI_ISL_648313	2020-05-30	Laboratorio de Investigaciones de Baney	University Hospital Basel, Clinical Bacteriology	Carlos Cortes et al
EquatorialGuinea/2274/2020	EPI_ISL_648315	2020-04-21	Laboratorio de Investigaciones de Baney	University Hospital Basel, Clinical Bacteriology	Carlos Cortes et al
EquatorialGuinea/3280/2020	EPI_ISL_648325	2020-04-24	Laboratorio de Investigaciones de Baney	University Hospital Basel, Clinical Bacteriology	Carlos Cortes et al
EquatorialGuinea/3350/2020	EPI_ISL_648326	2020-04-24	Laboratorio de Investigaciones de Baney	University Hospital Basel, Clinical Bacteriology	Carlos Cortes et al
EquatorialGuinea/37030/2020	EPI_ISL_648327	2020-07-14	Laboratorio de Investigaciones de Baney	University Hospital Basel, Clinical Bacteriology	Carlos Cortes et al
EquatorialGuinea/4634/2020	EPI_ISL_648336	2020-04-28	Laboratorio de Investigaciones de Baney	University Hospital Basel, Clinical Bacteriology	Carlos Cortes et al
EquatorialGuinea/5031/2020	EPI_ISL_648340	2020-04-30	Laboratorio de Investigaciones de Baney	University Hospital Basel, Clinical Bacteriology	Carlos Cortes et al
EquatorialGuinea/5117/2020	EPI_ISL_648341	2020-04-30	Laboratorio de Investigaciones de Baney	University Hospital Basel, Clinical Bacteriology	Carlos Cortes et al
EquatorialGuinea/6013/2020	EPI_ISL_648344	2020-05-05	Laboratorio de Investigaciones de Baney	University Hospital Basel, Clinical Bacteriology	Carlos Cortes et al
EquatorialGuinea/7893/2020	EPI_ISL_648348	2020-05-13	Laboratorio de Investigaciones de Baney	University Hospital Basel, Clinical Bacteriology	Carlos Cortes et al
Mexico/NLE-UANL-2098/2020	EPI_ISL_648602	2020-05-23	Laboratorio de Infectología Servicio de Infectología Hospital Universitario Dr. José Eleuterio González - Universidad Autónoma de Nuevo León	Laboratorio de Infectología Molecular Departamento de Bioquímica y Medicina Molecular Facultad de Medicina - Universidad Autónoma de Nuevo León	Kame A. Galán-Huerta et al
Singapore/1199/2020	EPI_ISL_648615	2020-04-20	Department of Laboratory Medicine, Tan Tock Seng Hospital	Department of Laboratory Medicine, Tan Tock Seng Hospital	Chen YYC et al
Singapore/1345/2020	EPI_ISL_648694	2020-06-09	Department of Laboratory Medicine, Tan Tock Seng Hospital	Department of Laboratory Medicine, Tan Tock Seng Hospital	Chen YYC et al
Singapore/1354/2020	EPI_ISL_648705	2020-06-18	Department of Laboratory Medicine, Tan Tock Seng Hospital	Department of Laboratory Medicine, Tan Tock Seng Hospital	Chen YYC et al
Singapore/591nan/2020	EPI_ISL_648716	2020-06-25	Department of Laboratory Medicine, Tan Tock Seng Hospital	Department of Laboratory Medicine, Tan Tock Seng Hospital	Chen YYC et al
Singapore/1374/2020	EPI_ISL_648727	2020-07-02	Department of Laboratory Medicine, Tan Tock Seng Hospital	Department of Laboratory Medicine, Tan Tock Seng Hospital	Chen YYC et al
Singapore/1264/2020	EPI_ISL_648748	2020-05-05	Department of Laboratory Medicine, Tan Tock Seng Hospital	Department of Laboratory Medicine, Tan Tock Seng Hospital	Chen YYC et al
Singapore/1276/2020	EPI_ISL_648761	2020-05-06	Department of Laboratory Medicine, Tan Tock Seng Hospital	Department of Laboratory Medicine, Tan Tock Seng Hospital	Chen YYC et al
Singapore/1314/2020	EPI_ISL_648801	2020-05-19	Department of Laboratory Medicine, Tan Tock Seng Hospital	Department of Laboratory Medicine, Tan Tock Seng Hospital	Chen YYC et al
Israel/CVL-n3380/2020	EPI_ISL_649075	2020-03-09	Israel Central Virology laboratory	Israel Central Virology laboratory	Neta Zuckerman et al
Israel/CVL-n3304/2020	EPI_ISL_649079	2020-03-09	Israel Central Virology laboratory	Israel Central Virology laboratory	Neta Zuckerman et al
Israel/CVL-n896/2020	EPI_ISL_649094	2020-02-27	Israel Central Virology laboratory	Israel Central Virology laboratory	Neta Zuckerman et al
Israel/CVL-n3707/2020	EPI_ISL_649104	2020-03-10	Israel Central Virology laboratory	Israel Central Virology laboratory	Neta Zuckerman et al
EquatorialGuinea/33881/2020	EPI_ISL_649166	2020-07-09	Laboratorio de Investigaciones de Baney	University Hospital Basel, Clinical Bacteriology	Carlos Cortes et al
EquatorialGuinea/31361/2020	EPI_ISL_649165	2020-07-05	Laboratorio de Investigaciones de Baney	University Hospital Basel, Clinical Bacteriology	Carlos Cortes et al
EquatorialGuinea/27213/2020	EPI_ISL_649164	2020-06-28	Laboratorio de Investigaciones de Baney	University Hospital Basel, Clinical Bacteriology	Carlos Cortes et al
France/ARA-SC313/2020	EPI_ISL_649948	2020-04-11	CHU de Saint-Étienne Hôpital Nord	CNR Virus des Infections Respiratoires - France SUD	Antonin Bal et al
Colombia/DC-INS-3569/2020	EPI_ISL_653755	2020-06-30	Instituto Nacional de Salud, Bogotá, Colombia	Instituto Nacional de Salud, Bogotá, Colombia	Katherine Laiton-Donato et al
Colombia/ANT-INS-01/2020	EPI_ISL_653756	2020-07-07	Instituto Nacional de Salud, Bogotá, Colombia	Instituto Nacional de Salud, Bogotá, Colombia	Katherine Laiton-Donato et al
Colombia/ATL-INS-06/2020	EPI_ISL_653757	2020-06-26	Instituto Nacional de Salud, Bogotá, Colombia	Instituto Nacional de Salud, Bogotá, Colombia	Katherine Laiton-Donato et al
India/DL-NIBG-MN6/2020	EPI_ISL_653835	2020-06-18	Maulana Azad Medical College	National Institute of Biomedical Genomics	Arindam Maitra et al
Spain/AS-IBV-98006660/2020	EPI_ISL_654630	2020-05-06	Servicio de Microbiología, Hospital Universitario Central de Asturias	SeqCOVID-SPAIN consortium/IBV(CSIC)	Cristián Castelló Abietar et al
Nigeria/NG57839/2020	EPI_ISL_654794	2020-03-22	Centre for Human Virology & Genomics, Nigerian Institute of Medical Research	Centre for Human Virology & Genomics, Nigerian Institute of Medical Research	Shaibu et al
Vietnam/PIHCM-638/2020	EPI_ISL_654881	2020-04-01	Pasteur Institute in Ho Chi Minh city	Department of Microbiology and Immunology - Pasteur Institute in Ho Chi Minh city	Lương Chấn Quang et al
Vietnam/PIHCM-237/2020	EPI_ISL_654877	2020-03-14	Pasteur Institute in Ho Chi Minh city	Department of Microbiology and Immunology - Pasteur Institute in Ho Chi Minh city	Đặng Thanh Giang et al
Vietnam/PIHCM-276/2020	EPI_ISL_654885	2020-03-16	Pasteur Institute in Ho Chi Minh city	Department of Microbiology and Immunology - Pasteur Institute in Ho Chi Minh city	Nguyễn Vũ Thượng et al
Vietnam/PIHCM-420/2020	EPI_ISL_654884	2020-03-22	Pasteur Institute in Ho Chi Minh city	Department of Microbiology and Immunology - Pasteur Institute in Ho Chi Minh city	Nguyễn Vũ Thượng et al
Vietnam/PIHCM-503/2020	EPI_ISL_654883	2020-04-23	Pasteur Institute in Ho Chi Minh city	Department of Microbiology and Immunology - Pasteur Institute in Ho Chi Minh city	Nguyễn Thanh Long et al
Ecuador/ZZL-3/2020	EPI_ISL_660069	2020-07-20	Zurita & Zurita Laboratorios	Zurita & Zurita Laboratorios	Gabriela Sevillano Camilo Zurita-Salinas Karen Loaiza David Ortega-Paredes Jeannete Zurita et al
SouthAfrica/KRISP-K004292/2020	EPI_ISL_660173	2020-07-24	NHLS-IALCH	KRISP, KZN Research Innovation and Sequencing Platform	Gazy I et al
France/ARA-SC348/2020	EPI_ISL_660341	2020-03-18	CHU de Saint-Étienne Hôpital Nord	CNR Virus des Infections Respiratoires - France SUD	Antonin Bal et al
BurkinaFaso/1124/2020	EPI_ISL_660446	2020-07-21	Laboratoire de Microbiologie CHU Souro Sanou	Centre Muraz	Abdoul-Salam Ouedraogo et al
BurkinaFaso/2-009/2020	EPI_ISL_660450	2020-05-08	Laboratoire de Microbiologie CHU Souro Sanou	Centre Muraz	Abdoul-Salam Ouedraogo et al
BurkinaFaso/2-012/2020	EPI_ISL_660451	2020-05-10	Laboratoire de Microbiologie CHU Souro Sanou	Centre Muraz	Abdoul-Salam Ouedraogo et al
BurkinaFaso/583/2020	EPI_ISL_660474	2020-06-21	Laboratoire de Microbiologie CHU Souro Sanou	Centre Muraz	Abdoul-Salam Ouedraogo et al
BurkinaFaso/588/2020	EPI_ISL_660475	2020-06-21	Laboratoire de Microbiologie CHU Souro Sanou	Centre Muraz	Abdoul-Salam Ouedraogo et al
BurkinaFaso/590/2020	EPI_ISL_660476	2020-06-21	Laboratoire de Microbiologie CHU Souro Sanou	Centre Muraz	Abdoul-Salam Ouedraogo et al
BurkinaFaso/608/2020	EPI_ISL_660477	2020-06-21	Laboratoire de Microbiologie CHU Souro Sanou	Centre Muraz	Abdoul-Salam Ouedraogo et al
BurkinaFaso/1174/2020	EPI_ISL_660478	2020-07-23	Laboratoire de Microbiologie CHU Souro Sanou	Centre Muraz	Abdoul-Salam Ouedraogo et al
BurkinaFaso/2-032-1197/2020	EPI_ISL_660479	2020-07-25	Laboratoire de Microbiologie CHU Souro Sanou	Centre Muraz	Abdoul-Salam Ouedraogo et al
France/OCC-SC520/2020	EPI_ISL_660707	2020-05-04	CHU Montpellier	CNR Virus des Infections Respiratoires - France SUD	Antonin Bal et al
Serbia/NoviSad-198771706/2020	EPI_ISL_661185	2020-06-16	Scientific Veterinary Institute Novi Sad	Veterinary Specialized Institute "Kraljevo", Serbia	Vidanovic et al
Serbia/Vrsac-253781007/2020	EPI_ISL_661186	2020-07-09	Scientific Veterinary Institute Novi Sad	Veterinary Specialized Institute "Kraljevo", Serbia	Vidanovic et al
Serbia/Kikinda-000201303/2020	EPI_ISL_661189	2020-03-12	Scientific Veterinary Institute Novi Sad	Veterinary Specialized Institute "Kraljevo", Serbia	Vidanovic et al
Serbia/Vrbas-214652606/2020	EPI_ISL_661195	2020-06-25	Scientific Veterinary Institute Novi Sad	Veterinary Specialized Institute "Kraljevo", Serbia	Vidanovic et al
France/NAQ-SC592/2020	EPI_ISL_663239	2020-05-01	CHU Poitiers	CNR Virus des Infections Respiratoires - France SUD	Antonin Bal et al
Norway/CS-05/2020	EPI_ISL_665254	2020-04-19	Dept. of Microbiology and Infection Control, Akershus University Hospital HF	Dept. of Microbiology and Infection Control, Akershus University Hospital HF	Hege Vangstein Aamot et al
Norway/CS-18/2020	EPI_ISL_666598	2020-06-22	Dept. of Microbiology and Infection Control, Akershus University Hospital HF	Dept. of Microbiology and Infection Control, Akershus University Hospital HF	Hege Vangstein Aamot et al
Norway/CS-22/2020	EPI_ISL_666602	2020-03-24	Dept. of Microbiology and Infection Control, Akershus University Hospital HF	Dept. of Microbiology and Infection Control, Akershus University Hospital HF	Hege Vangstein Aamot et al
Ireland/DL-NVRL-20G49141/2020	EPI_ISL_666698	2020-04-05	National Virus Reference Lab (NVRL)	Irish Coronavirus Sequencing Consortium-Teagasc Grange	Matthew McCabe et al
France/NAQ-SC298/2020	EPI_ISL_666718	2020-05-04	CHU de Limoges	CNR Virus des Infections Respiratoires - France SUD	Antonin Bal et al
Denmark/DCGC-12004/2020	EPI_ISL_671251	2020-06-22	Department of Virus and Microbiological Special Diagnostics, Statens Serum Institut, Copenhagen, Denmark	Albertsen Lab, Department of Chemistry and Bioscience, Aalborg University, Denmark	Danish Covid-19 Genome Consortium et al
Denmark/DCGC-12008/2020	EPI_ISL_671255	2020-06-15	Department of Virus and Microbiological Special Diagnostics, Statens Serum Institut, Copenhagen, Denmark	Albertsen Lab, Department of Chemistry and Bioscience, Aalborg University, Denmark	Danish Covid-19 Genome Consortium et al
Ireland/D-NVRL-MPA54621/2020	EPI_ISL_671343	2020-05-02	National Virus Reference Laboratory	Irish Coronavirus Sequencing Consortium - Teagasc Moorepark	Calm Walsh et al
Ireland/TA-NVRL-MPY48083/2020	EPI_ISL_671348	2020-05-07	National Virus Reference Laboratory	Irish Coronavirus Sequencing Consortium - Teagasc Moorepark	Calm Walsh et al
Ireland/D-NVRL-MPQ77261/2020	EPI_ISL_671355	2020-04-28	National Virus Reference Laboratory	Irish Coronavirus Sequencing Consortium - Teagasc Moorepark	Calm Walsh et al
Ireland/MN-NVRL-20Z06210/2020	EPI_ISL_671394	2020-04-16	National Virus Reference Laboratory	Irish Coronavirus Sequencing Consortium - Teagasc Moorepark	Calum Walsh et al
USA/CA-CZB-9775/2020	EPI_ISL_672174	2020-06-23	The Ashley Laboratory, Stanford University	Chan-Zuckerberg Biohub	CZB Cliahub Consortium et al
Sweden/20-53093/2020	EPI_ISL_676495	2020-07-10	Klinisk mikrobiologi	The Public Health Agency of Sweden	Department of Microbiology et al
France/ARA-27101/2020	EPI_ISL_676566	2020-04-18	CNR Virus des Infections Respiratoires - France SUD	CNR Virus des Infections Respiratoires - France SUD	Antonin Bal et al
Serbia/Pancevo-007910104/2020	EPI_ISL_676576	2020-03-31	Scientific Veterinary Institute Novi Sad	Veterinary Specialized Institute "Kraljevo", Serbia	Vidanovic et al
Serbia/Subotica-101360605/2020	EPI_ISL_676585	2020-05-05	Scientific Veterinary Institute Novi Sad	Veterinary Specialized Institute "Kraljevo", Serbia	Vidanovic et al
Serbia/Pancevo-101740605/2020	EPI_ISL_676586	2020-05-05	Scientific Veterinary Institute Novi Sad	Veterinary Specialized Institute "Kraljevo", Serbia	Vidanovic et al
Serbia/NoviSad-111681105/2020	EPI_ISL_676588	2020-05-10	Scientific Veterinary Institute Novi Sad	Veterinary Specialized Institute "Kraljevo", Serbia	Vidanovic et al
Serbia/NoviSad-158472905/2020	EPI_ISL_676590	2020-05-28	Scientific Veterinary Institute Novi Sad	Veterinary Specialized Institute "Kraljevo", Serbia	Vidanovic et al
Serbia/NoviSad-196221606/2020	EPI_ISL_676592	2020-06-15	Scientific Veterinary Institute Novi Sad	Veterinary Specialized Institute "Kraljevo", Serbia	Vidanovic et al
Serbia/Subotica-062172304/2020	EPI_ISL_676599	2020-04-22	Scientific Veterinary Institute Novi Sad	Veterinary Specialized Institute "Kraljevo", Serbia	Vidanovic et al
Madagascar/VIRO-2722/2020	EPI_ISL_677635	2020-03-26	Virology Unit, Institut Pasteur de Madagascar	Virology Unit, Institut Pasteur de Madagascar	Christian Ranaivoson et al
Madagascar/VIRO-2728/2020	EPI_ISL_677636	2020-03-26	Virology Unit, Institut Pasteur de Madagascar	Virology Unit, Institut Pasteur de Madagascar	Christian Ranaivoson et al
NorthMacedonia/8881/2020	EPI_ISL_677721	2020-07-30	Clinical Hospital - Shtip	Research Center for Genetic Engineering and Biotechnology "Georgi D. Efremov” , Macedonian Academy of Sciences and Arts	RCGEB - MASA et al
NorthMacedonia/7813/2020	EPI_ISL_677717	2020-07-20	Clinical Hospital - Shtip	Research Center for Genetic Engineering and Biotechnology "Georgi D. Efremov” , Macedonian Academy of Sciences and Arts	RCGEB - MASA et al
NorthMacedonia/8817/2020	EPI_ISL_677719	2020-07-29	General Hospital - Struga	Research Center for Genetic Engineering and Biotechnology "Georgi D. Efremov” , Macedonian Academy of Sciences and Arts	RCGEB - MASA et al
NorthMacedonia/883/2020	EPI_ISL_677674	2020-05-20	General Hospital - Prilep	Research Center for Genetic Engineering and Biotechnology "Georgi D. Efremov” , Macedonian Academy of Sciences and Arts	RCGEB - MASA et al
NorthMacedonia/4668/2020	EPI_ISL_677710	2020-06-22	General Hospital - Veles	Research Center for Genetic Engineering and Biotechnology "Georgi D. Efremov” , Macedonian Academy of Sciences and Arts	RCGEB - MASA et al
NorthMacedonia/5003/2020	EPI_ISL_677711	2020-06-25	General Hospital - Ohrid	Research Center for Genetic Engineering and Biotechnology "Georgi D. Efremov” , Macedonian Academy of Sciences and Arts	RCGEB - MASA et al
SaudiArabia/KAUST-MADINAH1135/2020	EPI_ISL_677967	2020-06-11	Pathogen Genomics Lab King Abdullah University of Science and Technology(KAUST)	Pathogen Genomics Lab King Abdullah University of Science and Technology(KAUST)	Sara Mfarrej et al
SaudiArabia/KAUST-MADINAH1141/2020	EPI_ISL_677993	2020-06-27	Pathogen Genomics Lab King Abdullah University of Science and Technology(KAUST)	Pathogen Genomics Lab King Abdullah University of Science and Technology(KAUST)	Raeece Naeem et al
SaudiArabia/KAUST-MADINAH1483/2020	EPI_ISL_678022	2020-06-19	Pathogen Genomics Lab King Abdullah University of Science and Technology(KAUST)	Pathogen Genomics Lab King Abdullah University of Science and Technology(KAUST)	Sara Mfarrej et al
SaudiArabia/KAUST-MADINAH665/2020	EPI_ISL_678037	2020-03-26	Pathogen Genomics Lab King Abdullah University of Science and Technology(KAUST)	Pathogen Genomics Lab King Abdullah University of Science and Technology(KAUST)	Sara Mfarrej et al
SaudiArabia/KAUST-MAKKAH112/2020	EPI_ISL_678081	2020-03-24	Pathogen Genomics Lab King Abdullah University of Science and Technology(KAUST)	Pathogen Genomics Lab King Abdullah University of Science and Technology(KAUST)	Sharif Hala et al
SaudiArabia/KAUST-MAKKAH1426/2020	EPI_ISL_678094	2020-07-02	Pathogen Genomics Lab King Abdullah University of Science and Technology(KAUST)	Pathogen Genomics Lab King Abdullah University of Science and Technology(KAUST)	Olga Douvropoulou et al
SaudiArabia/KAUST-MAKKAH1588/2020	EPI_ISL_678118	2020-04-14	Pathogen Genomics Lab King Abdullah University of Science and Technology(KAUST)	Pathogen Genomics Lab King Abdullah University of Science and Technology(KAUST)	Luke Esau et al
SaudiArabia/KAUST-RIYADH1254/2020	EPI_ISL_678218	2020-07-29	Pathogen Genomics Lab King Abdullah University of Science and Technology(KAUST)	Pathogen Genomics Lab King Abdullah University of Science and Technology(KAUST)	Sara Mfarrej et al
Russia/SAR-RARI-3573/2020	EPI_ISL_678283	2020-05-02	Mikrobiologie, RARI	Mikrobiologie, RARI	Krasnov et al
Russia/MOS-RARI-3709/2020	EPI_ISL_678278	2020-03-20	Mikrobiologie, RARI	Mikrobiologie, RARI	Krasnov et al
Serbia/Sabac-000230907/2020	EPI_ISL_678491	2020-07-08	Veterinary Specialized Institute "Sabac", Serbia	Veterinary Specialized Institute "Kraljevo", Serbia	Vidanovic et al
Chile/MA-CADIUMAG-8/2020	EPI_ISL_681674	2020-04-03	Molecular Medicine Laboratory, University of Magallanes	Centro Asistencial Docente y de Investigacion, Universidad de Magallanes	Jorge González et al
Chile/MA-CADIUMAG-15/2020	EPI_ISL_681681	2020-04-30	Molecular Medicine Laboratory, University of Magallanes	Centro Asistencial Docente y de Investigacion, Universidad de Magallanes	Jorge González et al
Chile/MA-CADIUMAG-27/2020	EPI_ISL_681692	2020-07-08	Molecular Medicine Laboratory, University of Magallanes	Centro Asistencial Docente y de Investigacion, Universidad de Magallanes	Jorge González et al
CotedIvoire/BKE0430/2020	EPI_ISL_681836	2020-07-03	Molecular diagnostic unit for viral haemorrhagic fevers and emerging viruses, Bouaké CHU Laboratory	Project group Epidemology of Highly Pathogenic Microorganisms, Robert Koch-Institute	Chantal Akoua-Koffi et al
Ireland/D-NVRL-20G41451/2020	EPI_ISL_681922	2020-03-26	National Virus Reference Laboratory	Irish Coronavirus Sequencing Consortium - Teagasc Moorepark	Paul Cotter et al
CostaRica/INC-0093/2020	EPI_ISL_682235	2020-06-30	AREA DE SALUD ALAJUELA NORTE - CLINICA DR. MARCIAL RODRIGUEZ	Inciensa, Instituto Costarricense de Investigación y Enseñanza en Nutrición y Salud	Francisco Duarte et al
CostaRica/INC-0100/2020	EPI_ISL_682241	2020-07-12	HOSPITAL SAN JUAN DE DIOS	Inciensa, Instituto Costarricense de Investigación y Enseñanza en Nutrición y Salud	Francisco Duarte et al
CostaRica/INC-0105/2020	EPI_ISL_682246	2020-07-17	HOSPITAL SAN JUAN DE DIOS	Inciensa, Instituto Costarricense de Investigación y Enseñanza en Nutrición y Salud	Francisco Duarte et al
CostaRica/INC-0107/2020	EPI_ISL_682247	2020-07-16	AREA DE SALUD CIUDAD QUESADA	Inciensa, Instituto Costarricense de Investigación y Enseñanza en Nutrición y Salud	Francisco Duarte et al
CostaRica/INC-0119/2020	EPI_ISL_682258	2020-07-24	AREA DE SALUD ALAJUELA NORTE - CLINICA DR. MARCIAL RODRIGUEZ	Inciensa, Instituto Costarricense de Investigación y Enseñanza en Nutrición y Salud	Francisco Duarte et al
Cambodia/Kunming_kms-2/2020	EPI_ISL_682298	2020-03-21	Respiratory virus Laboratory, Chinese Academy of Medical Science	Respiratory virus Laboratory, Chinese Academy of Medical Science	Li et al
France/ARA-43052/2020	EPI_ISL_683363	2020-06-03	CNR Virus des Infections Respiratoires - France SUD	CNR Virus des Infections Respiratoires - France SUD	Antonin Bal et al
Mali/M00960/2020	EPI_ISL_683835	2020-06-10	CICM	Malaria Research and Training Center (MRTC-Parasito)	Antoine Dara et al
Brazil/SP-668/2020	EPI_ISL_693231	2020-06-27	Pronto Socorro Municipal de Santa Branca	Instituto Adolfo Lutz, Interdiciplinary Procedures Center, Strategic Laboratory	Claudio Tavares Sacchi et al
Brazil/SP-688/2020	EPI_ISL_693234	2020-06-30	Upa Vereador Jose Da Rocha Goncalves	Instituto Adolfo Lutz, Interdiciplinary Procedures Center, Strategic Laboratory	Claudio Tavares Sacchi et al
Brazil/SP-721/2020	EPI_ISL_693246	2020-06-30	Laboratorio Municipal de Rio Grande da Serra	Instituto Adolfo Lutz, Interdiciplinary Procedures Center, Strategic Laboratory	Claudio Tavares Sacchi et al
Australia/QLD1293/2020	EPI_ISL_693290	2020-02-04	Public Health Virology Laboratory, Forensic and Scientific Services (PHV-FSS)	Public Health Virology Laboratory, Forensic and Scientific Services (PHV-FSS)	Son Nguyen et al et al
Thailand/Bangkok-CONI-0276/2020	EPI_ISL_693354	2020-03-14	Ramathibodi Hospital	COVID-19 Network Investigations (CONI) Alliance	Elizabeth Batty et al
PapuaNewGuinea/2/2020	EPI_ISL_693472	2020-07-21	Central Public Health Laboratory	National Public Health Laboratory, National Centre for Infectious Diseases	Tze Minn Mak et al
PapuaNewGuinea/4/2020	EPI_ISL_693474	2020-07-21	Central Public Health Laboratory	National Public Health Laboratory, National Centre for Infectious Diseases	Tze Minn Mak et al
PapuaNewGuinea/5/2020	EPI_ISL_693475	2020-07-20	Central Public Health Laboratory	National Public Health Laboratory, National Centre for Infectious Diseases	Tze Minn Mak et al
PapuaNewGuinea/6/2020	EPI_ISL_693476	2020-07-20	Central Public Health Laboratory	National Public Health Laboratory, National Centre for Infectious Diseases	Tze Minn Mak et al
Portugal/PT1526/2020	EPI_ISL_693545	2020-05-11	Instituto Nacional de Saude (INSA)	Instituto Nacional de Saude (INSA)	Borges et al et al
Portugal/PT1543/2020	EPI_ISL_693557	2020-06-20	Instituto Nacional de Saude (INSA)	Instituto Nacional de Saude (INSA)	Borges et al et al
Portugal/PT1569/2020	EPI_ISL_693578	2020-06-28	Instituto Nacional de Saude (INSA)	Instituto Nacional de Saude (INSA)	Borges et al et al
Portugal/PT1574/2020	EPI_ISL_693582	2020-06-29	Instituto Nacional de Saude (INSA)	Instituto Nacional de Saude (INSA)	Borges et al et al
Portugal/PT1584/2020	EPI_ISL_693590	2020-07-01	Instituto Nacional de Saude (INSA)	Instituto Nacional de Saude (INSA)	Borges et al et al
Portugal/PT1593/2020	EPI_ISL_693598	2020-07-03	Instituto Nacional de Saude (INSA)	Instituto Nacional de Saude (INSA)	Borges et al et al
Portugal/PT1629/2020	EPI_ISL_693629	2020-07-12	Instituto Nacional de Saude (INSA)	Instituto Nacional de Saude (INSA)	Borges et al et al
UnitedArabEmirates/1050/2020	EPI_ISL_698125	2020-06-11	Group 42 (G42) Healthcare, Abu Dhabi, United Arab Emirates; Department of Health, The United Arab Emirates	G42 Healthcare	Rong Liu et al
UnitedArabEmirates/1062/2020	EPI_ISL_698137	2020-06-11	Group 42 (G42) Healthcare, Abu Dhabi, United Arab Emirates; Department of Health, The United Arab Emirates	G42 Healthcare	Rong Liu et al
UnitedArabEmirates/1063/2020	EPI_ISL_698138	2020-06-11	Group 42 (G42) Healthcare, Abu Dhabi, United Arab Emirates; Department of Health, The United Arab Emirates	G42 Healthcare	Rong Liu et al
UnitedArabEmirates/0394/2020	EPI_ISL_698569	2020-05-19	Group 42 (G42) Healthcare, Abu Dhabi, United Arab Emirates; Department of Health, The United Arab Emirates	G42 Healthcare	Rong Liu et al
UnitedArabEmirates/0425/2020	EPI_ISL_698599	2020-05-16	Group 42 (G42) Healthcare, Abu Dhabi, United Arab Emirates; Department of Health, The United Arab Emirates	G42 Healthcare	Rong Liu et al
UnitedArabEmirates/0443/2020	EPI_ISL_698617	2020-05-17	Group 42 (G42) Healthcare, Abu Dhabi, United Arab Emirates; Department of Health, The United Arab Emirates	G42 Healthcare	Rong Liu et al
UnitedArabEmirates/0502/2020	EPI_ISL_698669	2020-05-18	Group 42 (G42) Healthcare, Abu Dhabi, United Arab Emirates; Department of Health, The United Arab Emirates	G42 Healthcare	Rong Liu et al
UnitedArabEmirates/0549/2020	EPI_ISL_698710	2020-05-15	Group 42 (G42) Healthcare, Abu Dhabi, United Arab Emirates; Department of Health, The United Arab Emirates	G42 Healthcare	Rong Liu et al
UnitedArabEmirates/0769/2020	EPI_ISL_698913	2020-05-15	Group 42 (G42) Healthcare, Abu Dhabi, United Arab Emirates; Department of Health, The United Arab Emirates	G42 Healthcare	Rong Liu et al
UnitedArabEmirates/0830/2020	EPI_ISL_698969	2020-05-19	Group 42 (G42) Healthcare, Abu Dhabi, United Arab Emirates; Department of Health, The United Arab Emirates	G42 Healthcare	Rong Liu et al
UnitedArabEmirates/0896/2020	EPI_ISL_699034	2020-06-25	Group 42 (G42) Healthcare, Abu Dhabi, United Arab Emirates; Department of Health, The United Arab Emirates	G42 Healthcare	Rong Liu et al
UnitedArabEmirates/1007/2020	EPI_ISL_699139	2020-06-10	Group 42 (G42) Healthcare, Abu Dhabi, United Arab Emirates; Department of Health, The United Arab Emirates	G42 Healthcare	Rong Liu et al
India/MH-ACTREC-081/2020	EPI_ISL_699737	2020-05-21	Hematopathology Laboratory, ACTREC, TMC	Hematopathology Laboratory, ACTREC, TMC	Hematopathology Laboratory et al
India/MH-ACTREC-237/2020	EPI_ISL_699890	2020-07-06	Hematopathology Laboratory, ACTREC, TMC	Hematopathology Laboratory, ACTREC, TMC	Hematopathology Laboratory et al
India/MH-ACTREC-262/2020	EPI_ISL_699914	2020-07-08	Hematopathology Laboratory, ACTREC, TMC	Hematopathology Laboratory, ACTREC, TMC	Hematopathology Laboratory et al
India/MH-ACTREC-303/2020	EPI_ISL_699954	2020-07-15	Hematopathology Laboratory, ACTREC, TMC	Hematopathology Laboratory, ACTREC, TMC	Hematopathology Laboratory et al
France/ARA-SC146/2020	EPI_ISL_700410	2020-05-08	Centre hospitalier Métropole Savoie	CNR Virus des Infections Respiratoires - France SUD	Antonin Bal et al
SouthAfrica/NHLS-UCT-GS-2931/2020	EPI_ISL_700481	2020-05-09	Guguletu CHC wc GDH	NHLS/UCT	Arash Iranzadeh et al
SouthAfrica/NHLS-UCT-GP-5326/2020	EPI_ISL_700508	2020-05-04	Heideveld CDC wc HVP	NHLS/UCT	Arash Iranzadeh et al
SouthAfrica/NHLS-UCT-GP-5557/2020	EPI_ISL_700513	2020-05-08	Dr Abdurahman CDC wc DAC	NHLS/UCT	Arash Iranzadeh et al
SouthAfrica/NHLS-UCT-GP-5855/2020	EPI_ISL_700517	2020-05-21	Dr Abdurahman CDC wc DAC	NHLS/UCT	Arash Iranzadeh et al
SouthAfrica/NHLS-UCT-GP-5411/2020	EPI_ISL_700523	2020-05-05	Nyanga CDC wc NGC	NHLS/UCT	Arash Iranzadeh et al
SouthAfrica/NHLS-UCT-GS-2911/2020	EPI_ISL_700578	2020-05-07	Guguletu CHC wc GDH	NHLS/UCT	Arash Iranzadeh et al
SouthAfrica/NHLS-UCT-GP-5332/2020	EPI_ISL_700582	2020-05-04	Dr Abdurahman CDC wc DAC	NHLS/UCT	Arash Iranzadeh et al
Japan/FHU-Cor529/2020	EPI_ISL_707928	2020-06-03	Fujita Health University Hospital	Fujita Health University School of Medicine, Department of Microbiology	Masahiro Suzuki et al
Turkey/DEN-PAU01/2020	EPI_ISL_707938	2020-07-26	Pamukkale University Hospital	Pamukkale University Department of Medical Genetics	Onur TOKGUN et al. et al
Turkey/DEN-PAU02/2020	EPI_ISL_707939	2020-07-28	Pamukkale University Hospital	Pamukkale University Department of Medical Genetics	Onur TOKGUN et al. et al
Turkey/DEN-PAU12/2020	EPI_ISL_708190	2020-07-30	Pamukkale University Hospital	Pamukkale University Department of Medical Genetics	Onur TOKGUN et al. et al
Turkey/DEN-PAU13/2020	EPI_ISL_708191	2020-07-30	Pamukkale University Hospital	Pamukkale University Department of Medical Genetics	Onur TOKGUN et al. et al
Turkey/DEN-PAU04/2020	EPI_ISL_708185	2020-07-29	Pamukkale University Hospital	Pamukkale University Department of Medical Genetics	Onur TOKGUN et al. et al
Turkey/DEN-PAU03/2020	EPI_ISL_708184	2020-07-29	Pamukkale University Hospital	Pamukkale University Department of Medical Genetics	Onur TOKGUN et al. et al
Thailand/Chonburi-SQ-KC0001/2020	EPI_ISL_708737	2020-07-25	Regional medical sciences center 6 chonburi	National Institute of Health, Department of Medical Sciences, Ministry of Public Health, Thailand	Pilailuk Okada et al
Thailand/Chonburi-SQ-NT0002/2020	EPI_ISL_708797	2020-07-24	Regional medical sciences center 6 chonburi	National Institute of Health, Department of Medical Sciences, Ministry of Public Health, Thailand	Pilailuk Okada et al
Thailand/Chonburi-SQ-NT0031/2020	EPI_ISL_708800	2020-07-30	Regional medical sciences center 6 chonburi	National Institute of Health, Department of Medical Sciences, Ministry of Public Health, Thailand	Pilailuk Okada et al
Thailand/Chonburi-SQ-TS0001/2020	EPI_ISL_708801	2020-07-24	Regional medical sciences center 6 chonburi	National Institute of Health, Department of Medical Sciences, Ministry of Public Health, Thailand	Pilailuk Okada et al
Thailand/Chonburi-SQ-NP0073/2020	EPI_ISL_708802	2020-07-27	Regional medical sciences center 6 chonburi	National Institute of Health, Department of Medical Sciences, Ministry of Public Health, Thailand	Pilailuk Okada et al
Pakistan/NIBD-03-KHI/2020	EPI_ISL_709044	2020-06-10	National Institute of Blood Diseases (NIBD), Molecular Biology Lab	Genomics Lab NIBD	Samina Naz Mukry et al
Brazil/RJ-00460/2020	EPI_ISL_717855	2020-07-01	Laboratorio de Virologia Molecular / UFRJ	Bioinformatics Laboratory / LNCC	Carolina M Voloch et al
Brazil/RJ-00463/2020	EPI_ISL_717858	2020-07-02	Laboratorio de Virologia Molecular / UFRJ	Bioinformatics Laboratory / LNCC	Carolina M Voloch et al
Malaysia/UNIMAS-C121/2020	EPI_ISL_718135	2020-05-29	Ministry of Health Hospitals	Institute of Health and Community Medicine	David Perera et al
Malaysia/UNIMAS-0179/2020	EPI_ISL_718140	2020-04-01	Ministry of Health Hospitals	Institute of Health and Community Medicine	David Perera et al
Malaysia/UNIMAS-2615/2020	EPI_ISL_718141	2020-04-18	Ministry of Health Hospitals	Institute of Health and Community Medicine	David Perera et al
Malaysia/UNIMAS-M0710/2020	EPI_ISL_718145	2020-04-13	Ministry of Health Hospitals	Institute of Health and Community Medicine	David Perera et al
Malaysia/UNIMAS-2426/2020	EPI_ISL_718221	2020-04-17	Ministry of Health Hospitals	Institute of Health and Community Medicine	David Perera et al
Malaysia/IMR-WI080/2020	EPI_ISL_718267	2020-07-27	Institute for Medical Research, Infectious Disease Research Centre, National Institutes of Health, Ministry of Health Malaysia	Institute for Medical Research, Infectious Disease Research Centre, National Institutes of Health, Ministry of Health Malaysia	Suppiah J et al
India/MH-NCCS-NR-11843/2020	EPI_ISL_721650	2020-07-15	National Centre For Cell Science	National Centre For Cell Science	Dhiraj Paul et al
Malaysia/IMR-WI109/2020	EPI_ISL_718283	2020-07-25	Institute for Medical Research, Infectious Disease Research Centre, National Institutes of Health, Ministry of Health Malaysia	Institute for Medical Research, Infectious Disease Research Centre, National Institutes of Health, Ministry of Health Malaysia	Suppiah J et al
Japan/FHU-CS108-0224/2020	EPI_ISL_728159	2020-02-24	Fujita Health University Okazaki Medical Center	Department of Virology and Parasitology, Fujita Health University School of Medicine	Takayuki Murata et al
Japan/FHU-CS84-0228/2020	EPI_ISL_728208	2020-02-28	Fujita Health University Okazaki Medical Center	Fujita health University, Department of Microbiology	Takayuki Murata et al
Germany/NW-ChVir1683/2020	EPI_ISL_729478	2020-02-28	Charité Universitätsmedizin Berlin, Institut für Virologie/Labor Berlin	Charité Universitätsmedizin Berlin, Institut für Virologie	Victor M Corman et al
Germany/SH-ChVir8317/2020	EPI_ISL_729575	2020-07-26	A. Krumbholz, Labor Dr. Krause und Kollegen MVZ GmbH, Kiel	Charité Universitätsmedizin Berlin, Institut für Virologie	Victor M Corman et al
Germany/SH-ChVir8322/2020	EPI_ISL_729579	2020-07-27	A. Krumbholz, Labor Dr. Krause und Kollegen MVZ GmbH, Kiel	Charité Universitätsmedizin Berlin, Institut für Virologie	Victor M Corman et al
Brazil/RS-2554/2020	EPI_ISL_729814	2020-03-25	Laboratorio Central de Saude Publica do Estado do Rio Grande do Sul (LACEN-RS)	Laboratory of Respiratory Viruses and Measles, Oswaldo Cruz Institute, FIOCRUZ	Paola Resende et al
Brazil/RS-15273/2020	EPI_ISL_729844	2020-07-17	Laboratorio Central de Saude Publica do Estado do Rio Grande do Sul (LACEN-RS)	Laboratory of Respiratory Viruses and Measles, Oswaldo Cruz Institute, FIOCRUZ	Paola Resende et al
Brazil/RS-15275/2020	EPI_ISL_729856	2020-07-18	Laboratorio Central de Saude Publica do Estado do Rio Grande do Sul (LACEN-RS)	Laboratory of Respiratory Viruses and Measles, Oswaldo Cruz Institute, FIOCRUZ	Paola Resende et al
Nigeria/KD-CV233/2020	EPI_ISL_729920	2020-04-20	Nigeria Centre for Disease Control (NCDC)	African Centre of Excellence for Genomics of Infectious Diseases (ACEGID), Redeemer's University, Ede, Osun State, Nigeria	Oluniyi P.E. et al et al
Nigeria/FC-CV234/2020	EPI_ISL_729921	2020-05-02	Nigeria Centre for Disease Control (NCDC)	African Centre of Excellence for Genomics of Infectious Diseases (ACEGID), Redeemer's University, Ede, Osun State, Nigeria	Oluniyi P.E. et al et al
Nigeria/NI-CV244/2020	EPI_ISL_729929	2020-07-02	Nigeria Centre for Disease Control (NCDC)	African Centre of Excellence for Genomics of Infectious Diseases (ACEGID), Redeemer's University, Ede, Osun State, Nigeria	Oluniyi P.E. et al et al
Nigeria/FC-CV246/2020	EPI_ISL_729931	2020-07-07	Nigeria Centre for Disease Control (NCDC)	African Centre of Excellence for Genomics of Infectious Diseases (ACEGID), Redeemer's University, Ede, Osun State, Nigeria	Oluniyi P.E. et al et al
Nigeria/FC-CV247/2020	EPI_ISL_729932	2020-07-08	Nigeria Centre for Disease Control (NCDC)	African Centre of Excellence for Genomics of Infectious Diseases (ACEGID), Redeemer's University, Ede, Osun State, Nigeria	Oluniyi P.E. et al et al
Nigeria/LA-CV253/2020	EPI_ISL_729938	2020-04-20	Nigeria Centre for Disease Control (NCDC)	African Centre of Excellence for Genomics of Infectious Diseases (ACEGID), Redeemer's University, Ede, Osun State, Nigeria	Oluniyi P.E. et al et al
Nigeria/LA-CV257/2020	EPI_ISL_729941	2020-04-09	Nigeria Centre for Disease Control (NCDC)	African Centre of Excellence for Genomics of Infectious Diseases (ACEGID), Redeemer's University, Ede, Osun State, Nigeria	Oluniyi P.E. et al et al
Nigeria/KO-CV258/2020	EPI_ISL_729942	2020-04-25	Nigeria Centre for Disease Control (NCDC)	African Centre of Excellence for Genomics of Infectious Diseases (ACEGID), Redeemer's University, Ede, Osun State, Nigeria	Oluniyi P.E. et al et al
Nigeria/LA-CV263/2020	EPI_ISL_729947	2020-05-14	Nigeria Centre for Disease Control (NCDC)	African Centre of Excellence for Genomics of Infectious Diseases (ACEGID), Redeemer's University, Ede, Osun State, Nigeria	Oluniyi P.E. et al et al
Nigeria/BO-CV345/2020	EPI_ISL_730010	2020-05-08	Nigeria Centre for Disease Control (NCDC)	African Centre of Excellence for Genomics of Infectious Diseases (ACEGID), Redeemer's University, Ede, Osun State, Nigeria	Oluniyi P.E. et al et al
Nigeria/BO-CV350/2020	EPI_ISL_730015	2020-05-23	Nigeria Centre for Disease Control (NCDC)	African Centre of Excellence for Genomics of Infectious Diseases (ACEGID), Redeemer's University, Ede, Osun State, Nigeria	Oluniyi P.E. et al et al
Nigeria/BE-CV352/2020	EPI_ISL_730017	2020-06-01	Nigeria Centre for Disease Control (NCDC)	African Centre of Excellence for Genomics of Infectious Diseases (ACEGID), Redeemer's University, Ede, Osun State, Nigeria	Oluniyi P.E. et al et al
Nigeria/LA-CV367/2020	EPI_ISL_730028	2020-04-25	Nigeria Centre for Disease Control (NCDC)	African Centre of Excellence for Genomics of Infectious Diseases (ACEGID), Redeemer's University, Ede, Osun State, Nigeria	Oluniyi P.E. et al et al
Nigeria/LA-CV370/2020	EPI_ISL_730031	2020-04-09	Nigeria Centre for Disease Control (NCDC)	African Centre of Excellence for Genomics of Infectious Diseases (ACEGID), Redeemer's University, Ede, Osun State, Nigeria	Oluniyi P.E. et al et al
Tunisia/19695/2020	EPI_ISL_733500	2020-07-12	1-Laboratory of Microbiology, National Reference Lab, Charles Nicolle Hospital; 2-University of Tunis ElManar, Faculty of Medicine of Tunis, LR99ES09, Tunis, Tunisia	1-Clinical and Experimental Pharmacology Lab, LR16SP02, National Center of Pharmacovigilance, University of Tunis El Manar, Tunis, Tunisia. 2-Neurodegenerative diseases and psychiatric troubles, LR18SP03, Razi Hospital, University of Tunis El Manar, Tunis, Tunisia. 3- Ministry of Health, National Observatory of New and Emerging Diseases, 1006, Tunis, Tunisia	Ilhem Boutiba-Ben Boubaker et al
Belgium/rega-0417509/2020	EPI_ISL_734601	2020-04-17	UZ Leuven, National Reference Laboratory for Coronaviruses, Laboratory Medicine, Leuven, Belgium	KU Leuven, Rega Institute, Clinical and Epidemiological Virology	Tony Wawina-Bokalanga et al
Belgium/rega-0417520/2020	EPI_ISL_734612	2020-04-17	UZ Leuven, National Reference Laboratory for Coronaviruses, Laboratory Medicine, Leuven, Belgium	KU Leuven, Rega Institute, Clinical and Epidemiological Virology	Tony Wawina-Bokalanga et al
Belgium/rega-0501632/2020	EPI_ISL_734689	2020-05-01	UZ Leuven, National Reference Laboratory for Coronaviruses, Laboratory Medicine, Leuven, Belgium	KU Leuven, Rega Institute, Clinical and Epidemiological Virology	Tony Wawina-Bokalanga et al
Belgium/rega-0502639/2020	EPI_ISL_734697	2020-05-02	UZ Leuven, National Reference Laboratory for Coronaviruses, Laboratory Medicine, Leuven, Belgium	KU Leuven, Rega Institute, Clinical and Epidemiological Virology	Tony Wawina-Bokalanga et al
Belgium/rega-0503642/2020	EPI_ISL_734702	2020-05-03	UZ Leuven, National Reference Laboratory for Coronaviruses, Laboratory Medicine, Leuven, Belgium	KU Leuven, Rega Institute, Clinical and Epidemiological Virology	Tony Wawina-Bokalanga et al
Belgium/rega-0508660/2020	EPI_ISL_734717	2020-05-08	UZ Leuven, National Reference Laboratory for Coronaviruses, Laboratory Medicine, Leuven, Belgium	KU Leuven, Rega Institute, Clinical and Epidemiological Virology	Tony Wawina-Bokalanga et al
Belgium/rega-0612705/2020	EPI_ISL_734752	2020-06-12	UZ Leuven, National Reference Laboratory for Coronaviruses, Laboratory Medicine, Leuven, Belgium	KU Leuven, Rega Institute, Clinical and Epidemiological Virology	Tony Wawina-Bokalanga et al
Belgium/rega-0616914/2020	EPI_ISL_734763	2020-06-16	UZ Leuven, National Reference Laboratory for Coronaviruses, Laboratory Medicine, Leuven, Belgium	KU Leuven, Rega Institute, Clinical and Epidemiological Virology	Tony Wawina-Bokalanga et al
Belgium/rega-0626822/2020	EPI_ISL_734780	2020-06-26	UZ Leuven, National Reference Laboratory for Coronaviruses, Laboratory Medicine, Leuven, Belgium	KU Leuven, Rega Institute, Clinical and Epidemiological Virology	Tony Wawina-Bokalanga et al
Belgium/rega-0628823/2020	EPI_ISL_734781	2020-06-28	UZ Leuven, National Reference Laboratory for Coronaviruses, Laboratory Medicine, Leuven, Belgium	KU Leuven, Rega Institute, Clinical and Epidemiological Virology	Tony Wawina-Bokalanga et al
Belgium/rega-0629702/2020	EPI_ISL_734782	2020-06-29	UZ Leuven, National Reference Laboratory for Coronaviruses, Laboratory Medicine, Leuven, Belgium	KU Leuven, Rega Institute, Clinical and Epidemiological Virology	Tony Wawina-Bokalanga et al
Belgium/rega-0721844/2020	EPI_ISL_734814	2020-07-21	UZ Leuven, National Reference Laboratory for Coronaviruses, Laboratory Medicine, Leuven, Belgium	KU Leuven, Rega Institute, Clinical and Epidemiological Virology	Tony Wawina-Bokalanga et al
France/HDF-rega-0703808/2020	EPI_ISL_735247	2020-07-03	UZ Leuven, National Reference Laboratory for Coronaviruses, Laboratory Medicine, Leuven, Belgium	KU Leuven, Rega Institute, Clinical and Epidemiological Virology	Tony Wawina-Bokalanga et al
Turkey/IST-GLAB-026/2020	EPI_ISL_735261	2020-04-17	Genomic Laboratory (GLAB) (Conjoint lab of Health Directorate of Istanbul and Istanbul Technical University)	Genomic Laboratory (GLAB), Istanbul Technical University	Ilker Karacan et al
Turkey/IST-GLAB-065/2020	EPI_ISL_735266	2020-04-22	Genomic Laboratory (GLAB) (Conjoint lab of Health Directorate of Istanbul and Istanbul Technical University)	Genomic Laboratory (GLAB), Istanbul Technical University	Ilker Karacan et al
Turkey/IST-GLAB-231/2020	EPI_ISL_735298	2020-05-15	Genomic Laboratory (GLAB) (Conjoint lab of Health Directorate of Istanbul and Istanbul Technical University)	Genomic Laboratory (GLAB), Istanbul Technical University	Ilker Karacan et al
Turkey/IST-GLAB-235/2020	EPI_ISL_735302	2020-05-15	Genomic Laboratory (GLAB) (Conjoint lab of Health Directorate of Istanbul and Istanbul Technical University)	Genomic Laboratory (GLAB), Istanbul Technical University	Ilker Karacan et al
Turkey/IST-GLAB-240/2020	EPI_ISL_735307	2020-05-16	Genomic Laboratory (GLAB) (Conjoint lab of Health Directorate of Istanbul and Istanbul Technical University)	Genomic Laboratory (GLAB), Istanbul Technical University	Ilker Karacan et al
Turkey/IST-GLAB-269/2020	EPI_ISL_735326	2020-05-21	Genomic Laboratory (GLAB) (Conjoint lab of Health Directorate of Istanbul and Istanbul Technical University)	Genomic Laboratory (GLAB), Istanbul Technical University	Ilker Karacan et al
Turkey/IST-GLAB-313/2020	EPI_ISL_735347	2020-06-19	Genomic Laboratory (GLAB) (Conjoint lab of Health Directorate of Istanbul and Istanbul Technical University)	Genomic Laboratory (GLAB), Istanbul Technical University	Ilker Karacan et al
Turkey/IST-GLAB-352/2020	EPI_ISL_735364	2020-06-24	Genomic Laboratory (GLAB) (Conjoint lab of Health Directorate of Istanbul and Istanbul Technical University)	Genomic Laboratory (GLAB), Istanbul Technical University	Ilker Karacan et al
Brazil/SP-586/2020	EPI_ISL_735397	2020-07-09	Unidade Respiratória Nova Hortolandia	Instituto Adolfo Lutz, Interdiciplinary Procedures Center, Strategic Laboratory	Claudio Tavares Sacchi et al
Brazil/SP-748/2020	EPI_ISL_735406	2020-07-08	Unidade de Pronto Atendimento UPA I Sta Isabel	Instituto Adolfo Lutz, Interdiciplinary Procedures Center, Strategic Laboratory	Claudio Tavares Sacchi et al
Brazil/SP-786/2020	EPI_ISL_735426	2020-07-01	Centro de Vigilancia a Saude de Diadema	Instituto Adolfo Lutz, Interdiciplinary Procedures Center, Strategic Laboratory	Claudio Tavares Sacchi et al
Finland/13KS15A3/2020	EPI_ISL_737211	2020-06-13	Department of Virology and Immunology, University of Helsinki and Helsinki University Hospital, Huslab Finland	Department of Virology, Faculty of Medicine, University of Helsinki, Helsinki, Finland	Teemu Smura et al
Uganda/UG023/2020	EPI_ISL_737934	2020-05-04	Uganda Central Public Health Lab and Uganda Virus Research Institute	MRC/UVRI & LSHTM Uganda Research Unit	Matthew Cotten et al
Uganda/UG021/2020	EPI_ISL_737946	2020-05-04	Uganda Central Public Health Lab and Uganda Virus Research Institute	MRC/UVRI & LSHTM Uganda Research Unit	Matthew Cotten et al
Uganda/UG022/2020	EPI_ISL_737947	2020-05-07	Uganda Central Public Health Lab and Uganda Virus Research Institute	MRC/UVRI & LSHTM Uganda Research Unit	Matthew Cotten et al
Uganda/UG025/2020	EPI_ISL_737949	2020-05-02	Uganda Central Public Health Lab and Uganda Virus Research Institute	MRC/UVRI & LSHTM Uganda Research Unit	Matthew Cotten et al
Uganda/UG033/2020	EPI_ISL_737953	2020-05-07	Uganda Central Public Health Lab and Uganda Virus Research Institute	MRC/UVRI & LSHTM Uganda Research Unit	Matthew Cotten et al
Uganda/UG038/2020	EPI_ISL_737958	2020-03-26	Uganda Central Public Health Lab and Uganda Virus Research Institute	MRC/UVRI & LSHTM Uganda Research Unit	Matthew Cotten et al
Uganda/UG041/2020	EPI_ISL_737961	2020-05-07	Uganda Central Public Health Lab and Uganda Virus Research Institute	MRC/UVRI & LSHTM Uganda Research Unit	Matthew Cotten et al
Uganda/UG048/2020	EPI_ISL_737966	2020-05-06	Uganda Central Public Health Lab and Uganda Virus Research Institute	MRC/UVRI & LSHTM Uganda Research Unit	Matthew Cotten et al
Uganda/UG051/2020	EPI_ISL_737968	2020-05-07	Uganda Central Public Health Lab and Uganda Virus Research Institute	MRC/UVRI & LSHTM Uganda Research Unit	Matthew Cotten et al
Uganda/UG052/2020	EPI_ISL_737969	2020-05-07	Uganda Central Public Health Lab and Uganda Virus Research Institute	MRC/UVRI & LSHTM Uganda Research Unit	Matthew Cotten et al
Uganda/UG053/2020	EPI_ISL_737970	2020-05-11	Uganda Central Public Health Lab and Uganda Virus Research Institute	MRC/UVRI & LSHTM Uganda Research Unit	Matthew Cotten et al
Uganda/UG061/2020	EPI_ISL_737977	2020-07-22	Uganda Central Public Health Lab and Uganda Virus Research Institute	MRC/UVRI & LSHTM Uganda Research Unit	Matthew Cotten et al
Uganda/UG062/2020	EPI_ISL_737978	2020-07-21	Uganda Central Public Health Lab and Uganda Virus Research Institute	MRC/UVRI & LSHTM Uganda Research Unit	Matthew Cotten et al
Uganda/UG102/2020	EPI_ISL_738009	2020-07-04	Uganda Central Public Health Lab and Uganda Virus Research Institute	MRC/UVRI & LSHTM Uganda Research Unit	Matthew Cotten et al
Uganda/UG103/2020	EPI_ISL_738010	2020-07-04	Uganda Central Public Health Lab and Uganda Virus Research Institute	MRC/UVRI & LSHTM Uganda Research Unit	Matthew Cotten et al
Uganda/UG104/2020	EPI_ISL_738011	2020-07-04	Uganda Central Public Health Lab and Uganda Virus Research Institute	MRC/UVRI & LSHTM Uganda Research Unit	Matthew Cotten et al
NorthMacedonia/ZMC6144/2020	EPI_ISL_735393	2020-06-05	Laboratory of Genetics and Personalized Medicine, Zan Mitrev Clinic	Laboratory of Genetics and Personalized Medicine, Zan Mitrev Clinic	Kungulovski et al. et al
NorthMacedonia/ZMC6203/2020	EPI_ISL_735392	2020-06-05	Laboratory of Genetics and Personalized Medicine, Zan Mitrev Clinic	Laboratory of Genetics and Personalized Medicine, Zan Mitrev Clinic	Kungulovski et al. et al
Luxembourg/LNS0042548/2020	EPI_ISL_739700	2020-06-24	Laboratoire national de santé, Microbiology, Virology	Laboratoire national de santé, Microbiology, Epidemiology and Microbial Genomics	Anke Wienecke-Baldacchino et al
Luxembourg/LNS0895040/2020	EPI_ISL_739848	2020-07-13	Laboratoire national de santé, Microbiology, Virology	Laboratoire national de santé, Microbiology, Microbial Genomics Platform	Anke Wienecke-Baldacchino et al
Luxembourg/LNS2205106/2020	EPI_ISL_740079	2020-07-23	Laboratoire national de santé, Microbiology, Virology	Laboratoire national de santé, Microbiology, Microbial Genomics Platform	Anke Wienecke-Baldacchino et al
Luxembourg/LNS4184137/2020	EPI_ISL_740430	2020-07-28	Laboratoire national de santé, Microbiology, Virology	Laboratoire national de santé, Microbiology, Microbial Genomics Platform	Anke Wienecke-Baldacchino et al
Luxembourg/LNS4239887/2020	EPI_ISL_740438	2020-06-20	Laboratoire national de santé, Microbiology, Virology	Laboratoire national de santé, Microbiology, Microbial Genomics Platform	Anke Wienecke-Baldacchino et al
Luxembourg/LNS6959492/2020	EPI_ISL_744486	2020-07-16	Laboratoire national de santé, Microbiology, Virology	Laboratoire national de santé, Microbiology, Microbial Genomics Platform	Anke Wienecke-Baldacchino et al
Luxembourg/LNS7788775/2020	EPI_ISL_744631	2020-06-30	Laboratoire national de santé, Microbiology, Virology	Laboratoire national de santé, Microbiology, Microbial Genomics Platform	Anke Wienecke-Baldacchino et al
Luxembourg/LNS8265593/2020	EPI_ISL_744711	2020-07-16	Laboratoire national de santé, Microbiology, Virology	Laboratoire national de santé, Microbiology, Microbial Genomics Platform	Anke Wienecke-Baldacchino et al
Luxembourg/LNS8881447/2020	EPI_ISL_744819	2020-05-05	Laboratoire national de santé, Microbiology, Virology	Laboratoire national de santé, Microbiology, Epidemiology and Microbial Genomics	Anke Wienecke-Baldacchino et al
Luxembourg/LNS9698899/2020	EPI_ISL_744968	2020-07-09	Laboratoire national de santé, Microbiology, Virology	Laboratoire national de santé, Microbiology, Microbial Genomics Platform	Anke Wienecke-Baldacchino et al
Chile/RM-108734/2020	EPI_ISL_746546	2020-06-23	Genetica Molecular and Subdepartamento de Virologia ISP Chile	Instituto de Salud Publica de Chile	Javier Tognarelli et al
Chile/RM-110815/2020	EPI_ISL_746568	2020-06-25	Genetica Molecular and Subdepartamento de Virologia ISP Chile	Instituto de Salud Publica de Chile	Javier Tognarelli et al
Chile/RM-110881/2020	EPI_ISL_746570	2020-06-26	Genetica Molecular and Subdepartamento de Virologia ISP Chile	Instituto de Salud Publica de Chile	Javier Tognarelli et al
Chile/RM-110966/2020	EPI_ISL_746576	2020-06-25	Genetica Molecular and Subdepartamento de Virologia ISP Chile	Instituto de Salud Publica de Chile	Javier Tognarelli et al
Chile/RM-111211/2020	EPI_ISL_746582	2020-06-26	Genetica Molecular and Subdepartamento de Virologia ISP Chile	Instituto de Salud Publica de Chile	Javier Tognarelli et al
Chile/RM-127644/2020	EPI_ISL_746608	2020-07-17	Genetica Molecular and Subdepartamento de Virologia ISP Chile	Instituto de Salud Publica de Chile	Javier Tognarelli et al
Chile/RM-127666/2020	EPI_ISL_746609	2020-07-18	Genetica Molecular and Subdepartamento de Virologia ISP Chile	Instituto de Salud Publica de Chile	Javier Tognarelli et al
Chile/RM-131381/2020	EPI_ISL_746625	2020-07-23	Genetica Molecular and Subdepartamento de Virologia ISP Chile	Instituto de Salud Publica de Chile	Javier Tognarelli et al
Chile/RM-133627/2020	EPI_ISL_746639	2020-07-25	Genetica Molecular and Subdepartamento de Virologia ISP Chile	Instituto de Salud Publica de Chile	Javier Tognarelli et al
Chile/RM-72846/2020	EPI_ISL_746783	2020-05-22	Genetica Molecular and Subdepartamento de Virologia ISP Chile	Instituto de Salud Publica de Chile	Javier Tognarelli et al
Chile/RM-73246/2020	EPI_ISL_746788	2020-05-23	Genetica Molecular and Subdepartamento de Virologia ISP Chile	Instituto de Salud Publica de Chile	Javier Tognarelli et al
Chile/RM-82488/2020	EPI_ISL_746793	2020-05-29	Genetica Molecular and Subdepartamento de Virologia ISP Chile	Instituto de Salud Publica de Chile	Javier Tognarelli et al
Chile/RM-84953/2020	EPI_ISL_746810	2020-05-31	Genetica Molecular and Subdepartamento de Virologia ISP Chile	Instituto de Salud Publica de Chile	Javier Tognarelli et al
Chile/RM-87464-TC1/2020	EPI_ISL_746818	2020-06-02	Genetica Molecular and Subdepartamento de Virologia ISP Chile	Instituto de Salud Publica de Chile	Javier Tognarelli et al
Indonesia/JK-NIHRD-PME1264/2020	EPI_ISL_747234	2020-06-05	National Institute of Health Research and Development	National Institute of Health Research and Development	Subangkit et al
Uruguay/RIV-M13/2020	EPI_ISL_748143	2020-05-21	Instituto de Investigaciones Biológicas Clemente Estable	Institut Pasteur de Montevideo	Daiana Mir et al
Uruguay/RIV-M12/2020	EPI_ISL_748142	2020-05-21	Instituto de Investigaciones Biológicas Clemente Estable	Institut Pasteur de Montevideo	Daiana Mir et al
Uruguay/RIV-M10/2020	EPI_ISL_748140	2020-05-21	Instituto de Investigaciones Biológicas Clemente Estable	Institut Pasteur de Montevideo	Daiana Mir et al
Uruguay/TYT-M64/2020	EPI_ISL_749155	2020-06-21	Sanatorio Americano	Institut Pasteur de Montevideo	Daiana Mir et al
Uruguay/TYT-M57/2020	EPI_ISL_749151	2020-06-18	Sanatorio Americano	Institut Pasteur de Montevideo	Daiana Mir et al
Uruguay/RIV-M8/2020	EPI_ISL_748138	2020-05-21	Instituto de Investigaciones Biológicas Clemente Estable	Institut Pasteur de Montevideo	Daiana Mir et al
Uruguay/TYT-M49/2020	EPI_ISL_749148	2020-06-18	Sanatorio Americano	Institut Pasteur de Montevideo	Daiana Mir et al
Uruguay/TYT-M87/2020	EPI_ISL_750168	2020-06-24	Sanatorio Americano	Institut Pasteur de Montevideo	Daiana Mir et al
Uruguay/TYT-M136/2020	EPI_ISL_751011	2020-07-02	Sanatorio Americano	Institut Pasteur de Montevideo	Daiana Mir et al
Uruguay/TYT-M91/2020	EPI_ISL_750169	2020-06-25	Sanatorio Americano	Institut Pasteur de Montevideo	Daiana Mir et al
Uruguay/TYT-M93/2020	EPI_ISL_750170	2020-06-25	Sanatorio Americano	Institut Pasteur de Montevideo	Daiana Mir et al
Uruguay/RIV-M119/2020	EPI_ISL_750178	2020-07-19	Sanatorio Americano	Institut Pasteur de Montevideo	Daiana Mir et al
Uruguay/TYT-M97/2020	EPI_ISL_750173	2020-06-27	Sanatorio Americano	Institut Pasteur de Montevideo	Daiana Mir et al
SaudiArabia/KAUST-MADINAH1497/2020	EPI_ISL_751228	2020-07-17	Pathogen Genomics Lab King Abdullah University of Science and Technology(KAUST)	Pathogen Genomics Lab King Abdullah University of Science and Technology(KAUST)	Sara Mfarrej et al
Italy/VEN-UniVR-81/2020	EPI_ISL_751390	2020-03-22	IRCCS Sacro Cuore Don Calabria Hospital, Department of Infectious, Tropical Diseases & Microbiology	University of Verona, Department of Biotechnology	Antonio Mori et al
Italy/VEN-UniVR-125/2020	EPI_ISL_751425	2020-03-30	IRCCS Sacro Cuore Don Calabria Hospital, Department of Infectious, Tropical Diseases & Microbiology	University of Verona, Department of Biotechnology	Antonio Mori et al
Germany/BB-ChVir-W1549-7455/2020	EPI_ISL_753771	2020-06-17	Charité Universitätsmedizin Berlin, Institut für Virologie/Labor Berlin	Charité Universitätsmedizin Berlin, Institut für Virologie	Victor M Corman et al
Germany/un-ChVir-W1322-5619/2020	EPI_ISL_753812	2020-05-05	Charité Universitätsmedizin Berlin, Institut für Virologie/Labor Berlin	Charité Universitätsmedizin Berlin, Institut für Virologie	Victor M Corman et al
Finland/12KS4D4/2020	EPI_ISL_756247	2020-06-12	Department of Virology and Immunology, University of Helsinki and Helsinki University Hospital, Huslab Finland	Department of Virology, Faculty of Medicine, University of Helsinki, Helsinki, Finland	Teemu Smura et al
Finland/20MS4A4/2020	EPI_ISL_757368	2020-03-20	Department of Virology and Immunology, University of Helsinki and Helsinki University Hospital, Huslab Finland	Department of Virology, Faculty of Medicine, University of Helsinki, Helsinki, Finland	Teemu Smura et al
Finland/20MS4B7/2020	EPI_ISL_757370	2020-03-20	Department of Virology and Immunology, University of Helsinki and Helsinki University Hospital, Huslab Finland	Department of Virology, Faculty of Medicine, University of Helsinki, Helsinki, Finland	Teemu Smura et al
Finland/21KS3H2/2020	EPI_ISL_757378	2020-06-21	Department of Virology and Immunology, University of Helsinki and Helsinki University Hospital, Huslab Finland	Department of Virology, Faculty of Medicine, University of Helsinki, Helsinki, Finland	Teemu Smura et al
Finland/21KS4F3/2020	EPI_ISL_757379	2020-06-21	Department of Virology and Immunology, University of Helsinki and Helsinki University Hospital, Huslab Finland	Department of Virology, Faculty of Medicine, University of Helsinki, Helsinki, Finland	Teemu Smura et al
Finland/24MS2E3/2020	EPI_ISL_759812	2020-03-24	Department of Virology and Immunology, University of Helsinki and Helsinki University Hospital, Huslab Finland	Department of Virology, Faculty of Medicine, University of Helsinki, Helsinki, Finland	Teemu Smura et al
Finland/24MS5B10/2020	EPI_ISL_759815	2020-03-24	Department of Virology and Immunology, University of Helsinki and Helsinki University Hospital, Huslab Finland	Department of Virology, Faculty of Medicine, University of Helsinki, Helsinki, Finland	Teemu Smura et al
Finland/24MS5H7/2020	EPI_ISL_759817	2020-03-24	Department of Virology and Immunology, University of Helsinki and Helsinki University Hospital, Huslab Finland	Department of Virology, Faculty of Medicine, University of Helsinki, Helsinki, Finland	Teemu Smura et al
Indonesia/JI-ITDua-4437NTv/2020	EPI_ISL_759955	2020-04-19	Primasatya Husada Citra Hospital	Institute of Tropical Disease, Universitas Airlangga	Aldise M Nastri et al
Tunisia/6895/2020	EPI_ISL_763065	2020-04-01	1-Laboratory of Microbiology, National Reference Lab, Charles Nicolle Hospital; 2-University of Tunis ElManar, Faculty of Medicine of Tunis, LR99ES09, Tunis, Tunisia	1-Clinical and Experimental Pharmacology Lab, LR16SP02, National Center of Pharmacovigilance, University of Tunis El Manar, Tunis, Tunisia. 2-Neurodegenerative diseases and psychiatric troubles, LR18SP03, Razi Hospital, University of Tunis El Manar, Tunis, Tunisia. 3- Ministry of Health, National Observatory of New and Emerging Diseases, 1006, Tunis, Tunisia	Ilhem Boutiba-Ben Boubaker et al
Tunisia/7899/2020	EPI_ISL_763067	2020-04-06	1-Laboratory of Microbiology, National Reference Lab, Charles Nicolle Hospital; 2-University of Tunis ElManar, Faculty of Medicine of Tunis, LR99ES09, Tunis, Tunisia	1-Clinical and Experimental Pharmacology Lab, LR16SP02, National Center of Pharmacovigilance, University of Tunis El Manar, Tunis, Tunisia. 2-Neurodegenerative diseases and psychiatric troubles, LR18SP03, Razi Hospital, University of Tunis El Manar, Tunis, Tunisia. 3- Ministry of Health, National Observatory of New and Emerging Diseases, 1006, Tunis, Tunisia	Ilhem Boutiba-Ben Boubaker et al
Indonesia/JK-EIJK22/2020	EPI_ISL_766037	2020-04-13	Puskesmas Palmerah	Eijkman Institute for Molecular Biology, Ministry of Research and Technology/National Agency for Research and Innovation	Frilasita A Yudhaputri et al
Indonesia/JK-EIJK28/2020	EPI_ISL_766040	2020-04-17	RS Tingkat II Moh. Ridwan Meuraksa	Eijkman Institute for Molecular Biology, Ministry of Research and Technology/National Agency for Research and Innovation	Frilasita A Yudhaputri et al
Indonesia/JK-EIJK31/2020	EPI_ISL_766043	2020-04-22	RS Pelni	Eijkman Institute for Molecular Biology, Ministry of Research and Technology/National Agency for Research and Innovation	Frilasita A Yudhaputri et al
Ireland/LK-NVRL-MPL24200/2020	EPI_ISL_767724	2020-06-12	National Virus Reference Laboratory	Irish Coronavirus Sequencing Consortium - Teagasc Moorepark	Calum Walsh et al
Ireland/G-NVRL-MPB77121/2020	EPI_ISL_767791	2020-05-22	National Virus Reference Laboratory	Irish Coronavirus Sequencing Consortium - Teagasc Moorepark	Calum Walsh et al
Ireland/G-NVRL-MPF73373/2020	EPI_ISL_767792	2020-05-19	National Virus Reference Laboratory	Irish Coronavirus Sequencing Consortium - Teagasc Moorepark	Calum Walsh et al
Ireland/KE-NVRL-MPJ74125/2020	EPI_ISL_767798	2020-03-27	National Virus Reference Laboratory	Irish Coronavirus Sequencing Consortium - Teagasc Moorepark	Calum Walsh et al
Ireland/LK-NVRL-MPT39150/2020	EPI_ISL_767810	2020-05-20	National Virus Reference Laboratory	Irish Coronavirus Sequencing Consortium - Teagasc Moorepark	Calum Walsh et al
Ireland/WW-NVRL-MPY84026/2020	EPI_ISL_767837	2020-03-20	National Virus Reference Laboratory	Irish Coronavirus Sequencing Consortium - Teagasc Moorepark	Calum Walsh et al
Ireland/D-NVRL-AIIDV0380v1-2/2020	EPI_ISL_768764	2020-05-06	AIID	Irish Coronavirus Sequencing Consortium - National Virus Reference Laboratory	Michael Carr et al
Bangladesh/DNAS_DRICM_CPH_isl_441_BGD/2020	EPI_ISL_774872	2020-04-29	Designated Reference Institute for Chemical Measurements (DRICM)	DNA SOLUTION LTD.	Md. Imran Khan et al
Bangladesh/DRICM_DNAS_CPH_isl_430_BGD/2020	EPI_ISL_774882	2020-04-29	Designated Reference Institute for Chemical Measurements (DRICM)	DNA SOLUTION LTD.	Md. Imran Khan et al
Bangladesh/DNAS_DRCIM_RAB_isl_118_BGD/2020	EPI_ISL_774895	2020-04-29	Designated Reference Institute for Chemical Measurements (DRICM)	DNA SOLUTION LTD.	Md. Imran Khan et al
Bangladesh/DNAS_DRCIM_isl_75/2020	EPI_ISL_774901	2020-04-29	Designated Reference Institute for Chemical Measurements (DRICM)	DNA SOLUTION LTD.	Md. Imran Khan et al
Bangladesh/DNAS_DRCIM_isl_2/2020	EPI_ISL_774909	2020-04-29	Designated Reference Institute for Chemical Measurements (DRICM)	DNA SOLUTION LTD.	Md. Imran Khan et al
Bangladesh/DNAS_DRCIM_isl_6301/2020	EPI_ISL_774912	2020-04-29	Designated Reference Institute for Chemical Measurements (DRICM)	DNA SOLUTION LTD.	Md. Imran Khan et al
Bangladesh/DNAS_DRICM_isl_B-4/2020	EPI_ISL_774978	2020-07-12	Designated Reference Institute for Chemical Measurements (DRICM)	DNA SOLUTION LTD.	Md. Imran Khan et al
[truncated: 254 more rows]
